# Supplementary material for: Synthesis of core@shell catalysts guided by Tammann temperature
Source: Nat Commun. 2024 Jan 10;15:420. doi: 10.1038/s41467-024-44705-5 (PMC10782006; doi:10.1038/s41467-024-44705-5)
Supplement: Supplementary file 7 — Source Data [file 41467_2024_44705_MOESM7_ESM.zip]

Archive with 2 entries (2 files):
- Source Data/Source Data - Main manuscript.xlsx
- Source Data/Source Data - Supplementary information.xlsx
