# Supplementary material for: Synthesis of core@shell catalysts guided by Tammann temperature
Source: Nat Commun. 2024 Jan 10;15:420. doi: 10.1038/s41467-024-44705-5 (PMC10782006; doi:10.1038/s41467-024-44705-5)
Supplement: Supplementary file 7 — Source Data [file 41467_2024_44705_MOESM7_ESM.zip › Source Data/Source Data - Main manuscript.xlsx]

## Sheet: Figure 1b
Figure 1b
Alkaline earth metal carbonates	TTam of MAECO3, °C	Tdec of MAECO3, °C
MgCO3	38.35	421
CaCO3	532.85	755
SrCO3	610.35	780
BaCO3	268.85	916
MTOx	Tred of MTOx, °C
Fe2O3	901
Co3O4	557
NiO	521
CuO	270

## Sheet: Figure 2b
Figure 2b
Possible products (Top 10)	ΔH (eV/mol H2)
Ba7Al64O103	-0.656551
BaAl4O7	-0.535143
BaAl2O4	-0.494
Ba(HO2)2	-0.492
BaO6	-0.41725
BaH4O3	-0.290857
Ba(HO)2	-0.254714
BaCoO2	-0.252375
BaCO4	-0.197333
BaO5	-0.106111

## Sheet: Figure 2d
Figure 2d
Co K-edge				Ba L3-edge
Interatomic distance (Å)	Fourier transform magnitude (Å-4)			Interatomic distance (Å)	Fourier transform magnitude (Å-4)
	Experiment	Fit			Experiment	Fit
0	0.25091	0.49602		0	0.44358	0.15184
0.03068	0.23919	0.46926		0.03068	0.44509	0.14975
0.06136	0.20835	0.39556		0.06136	0.44954	0.14354
0.09204	0.17284	0.29809		0.09204	0.45674	0.13353
0.12272	0.15795	0.2326		0.12272	0.46639	0.12027
0.1534	0.17906	0.2689		0.1534	0.47811	0.10476
0.18408	0.21814	0.36889		0.18408	0.49149	0.08876
0.21476	0.25052	0.46229		0.21476	0.50609	0.07552
0.24544	0.2622	0.51496		0.24544	0.52151	0.07022
0.27612	0.24876	0.51276		0.27612	0.53732	0.07709
0.3068	0.21493	0.45472		0.3068	0.55312	0.09476
0.33748	0.17735	0.35383		0.33748	0.5685	0.11873
0.36816	0.16656	0.24803		0.36816	0.58305	0.14542
0.39884	0.19861	0.22744		0.39884	0.59633	0.17254
0.42951	0.24931	0.32402		0.42951	0.60787	0.19854
0.46019	0.29061	0.44405		0.46019	0.61715	0.22219
0.49087	0.30649	0.53074		0.49087	0.62364	0.2425
0.52155	0.2903	0.55933		0.52155	0.62676	0.25859
0.55223	0.24346	0.52047		0.55223	0.62591	0.26973
0.58291	0.17726	0.4186		0.58291	0.62052	0.2753
0.61359	0.12355	0.28004		0.61359	0.60999	0.27486
0.64427	0.13831	0.20495		0.64427	0.59383	0.26813
0.67495	0.20004	0.32388		0.67495	0.57157	0.2551
0.70563	0.25521	0.50986		0.70563	0.54287	0.23614
0.73631	0.28284	0.67189		0.73631	0.50752	0.21213
0.76699	0.28124	0.77255		0.76699	0.46545	0.185
0.79767	0.26977	0.79065		0.79767	0.4168	0.15862
0.82835	0.29213	0.71678		0.82835	0.36194	0.14035
0.85903	0.37856	0.55369		0.85903	0.30155	0.14052
0.88971	0.50854	0.3179		0.88971	0.23682	0.1645
0.92039	0.64441	0.09133		0.92039	0.17015	0.2075
0.95107	0.75369	0.31851		0.95107	0.10841	0.26193
0.98175	0.81068	0.61282		0.98175	0.07875	0.32236
1.01243	0.79704	0.86038		1.01243	0.11539	0.38518
1.04311	0.70372	1.02522		1.04311	0.18232	0.44772
1.07379	0.5349	1.08178		1.07379	0.25524	0.50776
1.10447	0.32531	1.01578		1.10447	0.32741	0.5633
1.13515	0.26361	0.82605		1.13515	0.3957	0.61247
1.16583	0.51312	0.52515		1.16583	0.4579	0.65353
1.19651	0.83747	0.13935		1.19651	0.51212	0.68485
1.22718	1.1424	0.29905		1.22718	0.5567	0.70494
1.25786	1.3846	0.74063		1.25786	0.59014	0.71249
1.28854	1.53278	1.14088		1.28854	0.6112	0.70639
1.31922	1.56567	1.45347		1.31922	0.6189	0.68578
1.3499	1.47463	1.63817		1.3499	0.61264	0.65013
1.38058	1.26933	1.66526		1.38058	0.59234	0.5993
1.41126	0.99502	1.52034		1.41126	0.55864	0.53375
1.44194	0.7931	1.21263		1.44194	0.51335	0.45492
1.47262	0.92496	0.80882		1.47262	0.4603	0.36636
1.5033	1.38423	0.63427		1.5033	0.40704	0.27744
1.53398	1.97401	1.10752		1.53398	0.36742	0.21535
1.56466	2.58372	1.85049		1.56466	0.36178	0.23204
1.59534	3.14989	2.63195		1.59534	0.40581	0.33214
1.62602	3.62657	3.35342		1.62602	0.49731	0.47488
1.6567	3.98181	3.94366		1.6567	0.62325	0.63806
1.68738	4.20555	4.35073		1.68738	0.77178	0.81251
1.71806	4.32819	4.555		1.71806	0.93474	0.99317
1.74874	4.45041	4.5982		1.74874	1.10641	1.17635
1.77942	4.76593	4.63222		1.77942	1.28235	1.35884
1.8101	5.51516	4.9537		1.8101	1.4588	1.53769
1.84078	6.85246	5.8954		1.84078	1.63239	1.71009
1.87146	8.77906	7.59009		1.87146	1.79998	1.87335
1.90214	11.2015	9.9459		1.90214	1.95867	2.02494
1.93282	13.9939	12.7925		1.93282	2.10576	2.16253
1.9635	17.0181	15.9535		1.9635	2.23877	2.28398
1.99418	20.1275	19.2553		1.99418	2.3555	2.38742
2.02485	23.1695	22.5239		2.02485	2.45402	2.4713
2.05553	25.9905	25.5873		2.05553	2.53272	2.53439
2.08621	28.4431	28.2815		2.08621	2.59036	2.57581
2.11689	30.3953	30.4585		2.11689	2.62607	2.59512
2.14757	31.7381	31.9954		2.14757	2.63941	2.59227
2.17825	32.3933	32.8029		2.17825	2.63035	2.56767
2.20893	32.3192	32.8311		2.20893	2.59931	2.5222
2.23961	31.513	32.074		2.23961	2.54717	2.45723
2.27029	30.011	30.5697		2.27029	2.47529	2.37462
2.30097	27.8865	28.3979		2.30097	2.38551	2.27677
2.33165	25.2438	25.6743		2.33165	2.28017	2.16663
2.36233	22.2111	22.5419		2.36233	2.16214	2.04771
2.39301	18.9321	19.1605		2.39301	2.0348	1.92416
2.42369	15.5568	15.6951		2.42369	1.90214	1.8007
2.45437	12.2343	12.3044		2.45437	1.76872	1.68264
2.48505	9.10911	9.13022		2.48505	1.6397	1.57566
2.51573	6.32784	6.28903		2.51573	1.52074	1.48547
2.54641	4.08084	3.86816		2.54641	1.41773	1.41703
2.57709	2.72901	1.93496		2.57709	1.33613	1.37368
2.60777	2.65151	0.68373		2.60777	1.28008	1.35622
2.63845	3.28532	0.96081		2.63845	1.25127	1.36252
2.66913	3.91842	1.54984		2.66913	1.24827	1.388
2.69981	4.31877	1.8844		2.69981	1.26676	1.42663
2.73049	4.44802	1.9951		2.73049	1.30056	1.47206
2.76117	4.32578	1.9532		2.76117	1.34299	1.51844
2.79185	3.99045	1.82552		2.79185	1.38781	1.5608
2.82252	3.48596	1.66071		2.82252	1.42979	1.59523
2.8532	2.85693	1.48453		2.8532	1.46485	1.61886
2.88388	2.1485	1.30461		2.88388	1.49005	1.62975
2.91456	1.41444	1.12302		2.91456	1.50343	1.62682
2.94524	0.77297	0.9501		2.94524	1.50396	1.60976
2.97592	0.69456	0.81245		2.97592	1.49138	1.57895
3.0066	1.24329	0.74473		3.0066	1.46614	1.53542
3.03728	1.8791	0.75592		3.03728	1.42935	1.48082
3.06796	2.46727	0.80948		3.06796	1.38272	1.41738
3.09864	2.97178	0.85491		3.09864	1.32854	1.34787
3.12932	3.37749	0.85781		3.12932	1.26966	1.27563
3.16	3.67922	0.80526		3.16	1.20942	1.20442
3.19068	3.87922	0.70381		3.19068	1.15156	1.13834
3.22136	3.98588	0.57947		3.22136	1.10003	1.08152
3.25204	4.01255	0.48062		3.25204	1.05866	1.03767
3.28272	3.97603	0.46322		3.28272	1.03062	1.00943
3.3134	3.89498	0.52724		3.3134	1.01789	0.99777
3.34408	3.78802	0.61413		3.34408	1.0208	1.00173
3.37476	3.67198	0.67491		3.37476	1.03796	1.01857
3.40544	3.56046	0.68637		3.40544	1.06663	1.04443
3.43612	3.4631	0.64419		3.43612	1.10327	1.07503
3.4668	3.38604	0.55899		3.4668	1.14419	1.10626
3.49748	3.33337	0.45657		3.49748	1.18594	1.13453
3.52816	3.30946	0.38056		3.52816	1.22555	1.15691
3.55884	3.3213	0.37571		3.55884	1.26066	1.17117
3.58952	3.38011	0.43312		3.58952	1.28949	1.17569
3.62019	3.50129	0.50191		3.62019	1.31084	1.16949
3.65087	3.7023	0.54448		3.65087	1.32401	1.15208
3.68155	3.99887	0.544		3.68155	1.32878	1.12345
3.71223	4.40076	0.49808		3.71223	1.32533	1.08402
3.74291	4.90901	0.41548		3.74291	1.31421	1.03457
3.77359	5.51508	0.31685		3.77359	1.29629	0.97624
3.80427	6.20139	0.24152		3.80427	1.27269	0.91047
3.83495	6.94251	0.24043		3.83495	1.24475	0.83904
3.86563	7.70637	0.30174		3.86563	1.21398	0.76401
3.89631	8.45579	0.36964		3.89631	1.18192	0.68783
3.92699	9.15028	0.41286		3.92699	1.15013	0.61335
3.95767	9.74836	0.42035		3.95767	1.12005	0.5439
3.98835	10.2103	0.39212		3.98835	1.0929	0.48335
4.01903	10.5009	0.3364		4.01903	1.06959	0.43581
4.04971	10.5928	0.26962		4.04971	1.05065	0.40485
4.08039	10.4687	0.21818		4.08039	1.03616	0.39204
4.11107	10.1241	0.2101		4.11107	1.02578	0.39575
4.14175	9.56868	0.24089		4.14175	1.01882	0.41167
4.17243	8.82846	0.27907		4.17243	1.0143	0.43449
4.20311	7.94719	0.30239		4.20311	1.01112	0.45943
4.23379	6.98957	0.30222		4.23379	1.00812	0.48283
4.26447	6.04701	0.2789		4.26447	1.00419	0.50216
4.29515	5.2445	0.2397		4.29515	0.99838	0.51578
4.32583	4.73404	0.19857		4.32583	0.9899	0.52274
4.35651	4.63743	0.17502		4.35651	0.97816	0.52261
4.38719	4.95228	0.18121		4.38719	0.96281	0.51534
4.41786	5.55226	0.20611		4.41786	0.94369	0.50123
4.44854	6.28759	0.23019		4.44854	0.92084	0.4808
4.47922	7.04735	0.24121		4.47922	0.89446	0.45483
4.5099	7.76244	0.23478		4.5099	0.86491	0.42426
4.54058	8.39179	0.21222		4.54058	0.83268	0.39022
4.57126	8.91069	0.17956		4.57126	0.79834	0.35402
4.60194	9.30351	0.14753		4.60194	0.76254	0.31718
4.63262	9.5597	0.13031		4.63262	0.72593	0.28144
4.6633	9.67203	0.13521		4.6633	0.68919	0.24882
4.69398	9.63634	0.15271		4.69398	0.65297	0.22159
4.72466	9.45223	0.16864		4.72466	0.61784	0.20199
4.75534	9.12411	0.17473		4.75534	0.58429	0.19155
4.78602	8.66226	0.16844		4.78602	0.55269	0.19027
4.8167	8.08347	0.15143		4.8167	0.52329	0.19636
4.84738	7.41132	0.129		4.84738	0.49621	0.20709
4.87806	6.67583	0.11008		4.87806	0.47142	0.21972
4.90874	5.91278	0.10467		4.90874	0.44881	0.2321
4.93942	5.16266	0.11464		4.93942	0.42818	0.24273
4.9701	4.469	0.13133		4.9701	0.40933	0.25065
5.00078	3.87514	0.14564		5.00078	0.39206	0.25529
5.03146	3.41717	0.15249		5.03146	0.37621	0.25642
5.06214	3.1119	0.15027		5.06214	0.36174	0.25401
5.09282	2.94566	0.13982		5.09282	0.3487	0.24821
5.1235	2.87627	0.12385		5.1235	0.33725	0.23931
5.15418	2.85057	0.10667		5.15418	0.32765	0.22771
5.18486	2.8225	0.09351		5.18486	0.32018	0.21392
5.21553	2.76119	0.08846		5.21553	0.31517	0.1985
5.24621	2.6506	0.0911		5.24621	0.31283	0.18209
5.27689	2.4862	0.09689		5.27689	0.31327	0.16539
5.30757	2.27153	0.10119		5.30757	0.31643	0.14918
5.33825	2.01538	0.10122		5.33825	0.32205	0.13424
5.36893	1.72969	0.0961		5.36893	0.32973	0.12139
5.39961	1.42797	0.0863		5.39961	0.33893	0.11137
5.43029	1.12398	0.07338		5.43029	0.34908	0.10465
5.46097	0.83097	0.05989		5.46097	0.35956	0.10128
5.49165	0.56162	0.04946		5.49165	0.3698	0.10082
5.52233	0.33098	0.04566		5.52233	0.37928	0.10244
5.55301	0.17764	0.04847		5.55301	0.38754	0.10522
5.58369	0.19364	0.05386		5.58369	0.3942	0.10836
5.61437	0.2978	0.05793		5.61437	0.39896	0.1112
5.64505	0.39519	0.05852		5.64505	0.40159	0.11333
5.67573	0.47106	0.05489		5.67573	0.40196	0.11451
5.70641	0.52657	0.0473		5.70641	0.39998	0.11462
5.73709	0.56606	0.03702		5.73709	0.39562	0.11365
5.76777	0.59427	0.02684		5.76777	0.38895	0.11169
5.79845	0.61509	0.02252		5.79845	0.38005	0.10885
5.82913	0.63093	0.02788		5.82913	0.36906	0.10531
5.85981	0.64237	0.03726		5.85981	0.35617	0.10124
5.89049	0.64835	0.04551		5.89049	0.34158	0.09683
5.92117	0.64674	0.0504		5.92117	0.32554	0.09225
5.95185	0.63524	0.05106		5.95185	0.3083	0.08768
5.98253	0.61251	0.04739		5.98253	0.29015	0.08321
6.0132	0.57938	0.0399		6.0132	0.27137	0.07896
6.04388	0.5399	0.02966		6.04388	0.25227	0.07496
6.07456	0.502	0.01837		6.07456	0.23317	0.07122
6.10524	0.47648	0.01023		6.10524	0.21442	0.06774
6.13592	0.47268	0.01369		6.13592	0.19637	0.06446
6.1666	0.4922	0.02178		6.1666	0.17942	0.06136
6.19728	0.52728	0.02826		6.19728	0.164	0.05841
6.22796	0.56626	0.03179		6.22796	0.15062	0.05559
6.25864	0.60018	0.03214		6.25864	0.13976	0.0529
6.28932	0.62655	0.02963		6.28932	0.1319	0.0504
6.32	0.65105	0.02497		6.32	0.12738	0.04813
6.35068	0.68666	0.01916		6.35068	0.1263	0.04617
6.38136	0.74852	0.01349		6.38136	0.12848	0.04458
6.41204	0.84523	0.00964		6.41204	0.13346	0.04341
6.44272	0.97352	0.00891		6.44272	0.14067	0.04268
6.4734	1.12052	0.00986		6.4734	0.14952	0.04235
6.50408	1.26935	0.01029		6.50408	0.15946	0.04235
6.53476	1.40344	0.00937		6.53476	0.17004	0.04255
6.56544	1.5089	0.00707		6.56544	0.18089	0.04283
6.59612	1.5759	0.00376		6.59612	0.19173	0.04305
6.6268	1.59956	0.000845398		6.6268	0.2023	0.04309
6.65748	1.58071	0.00423		6.65748	0.21241	0.04284
6.68816	1.52647	0.00769		6.68816	0.22188	0.04222
6.71884	1.45092	0.01043		6.71884	0.23057	0.04119
6.74952	1.37521	0.01231		6.74952	0.23834	0.0397
6.7802	1.32591	0.01341		6.7802	0.24508	0.03776
6.81087	1.32877	0.01392		6.81087	0.25071	0.03539
6.84155	1.3981	0.01406		6.84155	0.25513	0.03261
6.87223	1.53026	0.01398		6.87223	0.25829	0.02949
6.90291	1.70813	0.0137		6.90291	0.26013	0.02611
6.93359	1.91058	0.01318		6.93359	0.26063	0.02256
6.96427	2.11831	0.01246		6.96427	0.25976	0.01895
6.99495	2.31548	0.01189		6.99495	0.25754	0.01548
7.02563	2.48949	0.01211		7.02563	0.25397	0.01238
7.05631	2.63043	0.01368		7.05631	0.2491	0.01006
7.08699	2.73087	0.01644		7.08699	0.24297	0.00906
7.11767	2.78589	0.0197		7.11767	0.23564	0.00959
7.14835	2.79322	0.0227		7.14835	0.2272	0.01119
7.17903	2.75344	0.02479		7.17903	0.21773	0.01322
7.20971	2.66993	0.02554		7.20971	0.20733	0.01529
7.24039	2.54871	0.02466		7.24039	0.19613	0.01716
7.27107	2.39788	0.02211		7.27107	0.18425	0.01872
7.30175	2.22684	0.01806		7.30175	0.17183	0.01991
7.33243	2.04535	0.01294		7.33243	0.15904	0.02069
7.36311	1.86244	0.00772		7.36311	0.14607	0.02107
7.39379	1.68548	0.00553		7.39379	0.13316	0.02104
7.42447	1.51948	0.00895		7.42447	0.12059	0.02062
7.45515	1.36691	0.01341		7.45515	0.10874	0.01984
7.48583	1.22809	0.01688		7.48583	0.09811	0.01873
7.51651	1.10189	0.01874		7.51651	0.08931	0.01734
7.54719	0.98666	0.0188		7.54719	0.08308	0.01572
7.57787	0.88096	0.01713		7.57787	0.08011	0.01392
7.60854	0.78393	0.01404		7.60854	0.08076	0.012
7.63922	0.69539	0.01013		7.63922	0.0849	0.01003
7.6699	0.61582	0.00651		7.6699	0.09195	0.0081
7.70058	0.54629	0.00558		7.70058	0.10116	0.00635
7.73126	0.4884	0.00772		7.73126	0.1118	0.00501
7.76194	0.44381	0.0101		7.76194	0.12328	0.00443
7.79262	0.41312	0.01135		7.79262	0.13516	0.00478
7.8233	0.39441	0.01107		7.8233	0.14709	0.00577
7.85398	0.38249	0.00921		7.85398	0.15877	0.00701
7.88466	0.36997	0.00609		7.88466	0.17	0.00825
7.91534	0.34917	0.0028		7.91534	0.18059	0.00939
7.94602	0.31402	0.00447		7.94602	0.19037	0.01035
7.9767	0.26158	0.00885		7.9767	0.19922	0.01111
8.00738	0.19478	0.01293		8.00738	0.20701	0.01165
8.03806	0.13454	0.01602		8.03806	0.21366	0.01195
8.06874	0.14805	0.01776		8.06874	0.21908	0.01202
8.09942	0.24728	0.01803		8.09942	0.22322	0.01185
8.1301	0.37811	0.01692		8.1301	0.22605	0.01147
8.16078	0.51742	0.01475		8.16078	0.22755	0.01088
8.19146	0.65462	0.01203		8.19146	0.22773	0.01012
8.22214	0.78281	0.00949		8.22214	0.22663	0.00923
8.25282	0.89725	0.00786		8.25282	0.22432	0.00827
8.2835	0.9951	0.00736		8.2835	0.22086	0.00731
8.31418	1.0752	0.00725		8.31418	0.21639	0.00649
8.34486	1.13762	0.00668		8.34486	0.21102	0.00596
8.37554	1.18304	0.00532		8.37554	0.20491	0.00586
8.40621	1.21219	0.00371		8.40621	0.19824	0.00625
8.43689	1.22527	0.0043		8.43689	0.19119	0.00703
8.46757	1.22186	0.00753		8.46757	0.18396	0.00805
8.49825	1.20099	0.0114		8.49825	0.17674	0.00918
8.52893	1.16175	0.01493		8.52893	0.16971	0.01029
8.55961	1.10379	0.01754		8.55961	0.16304	0.01132
8.59029	1.02798	0.01885		8.59029	0.15687	0.01221
8.62097	0.93682	0.01864		8.62097	0.15126	0.01293
8.65165	0.83454	0.01687		8.65165	0.14627	0.01343
8.68233	0.72708	0.01369		8.68233	0.14186	0.01369
8.71301	0.62164	0.00942		8.71301	0.13795	0.01371
8.74369	0.52593	0.0045		8.74369	0.13441	0.01347
8.77437	0.44684	0.000641406		8.77437	0.13109	0.01297
8.80505	0.38822	0.00531		8.80505	0.12778	0.01223
8.83573	0.34859	0.00921		8.83573	0.12432	0.01125
8.86641	0.32137	0.01195		8.86641	0.12053	0.01005
8.89709	0.29824	0.01333		8.89709	0.11625	0.00868
8.92777	0.27309	0.01328		8.92777	0.11137	0.00716
8.95845	0.24391	0.01195		8.95845	0.1058	0.00557
8.98913	0.21294	0.00959		8.98913	0.09948	0.00402
9.01981	0.18662	0.00667		9.01981	0.0924	0.00284
9.05049	0.17447	0.004		9.05049	0.08458	0.00272
9.08117	0.18378	0.00345		9.08117	0.07607	0.00378
9.11185	0.2133	0.00517		9.11185	0.06694	0.00532
9.14253	0.25634	0.00694		9.14253	0.05731	0.00695
9.17321	0.30727	0.00795		9.17321	0.04728	0.00853
9.20388	0.36292	0.00802		9.20388	0.03704	0.00999
9.23456	0.42138	0.00721		9.23456	0.02678	0.01129
9.26524	0.48084	0.00577		9.26524	0.01687	0.01239
9.29592	0.539	0.00422		9.29592	0.00872	0.01326
9.3266	0.59307	0.00361		9.3266	0.00892	0.0139
9.35728	0.63994	0.0046		9.35728	0.01651	0.01428
9.38796	0.67666	0.00618		9.38796	0.02495	0.01441
9.41864	0.70085	0.00752		9.41864	0.03302	0.01429
9.44932	0.71103	0.00827		9.44932	0.04041	0.01392
9.48	0.70685	0.00831		9.48	0.04696	0.01332
9.51068	0.68926	0.00766		9.51068	0.05258	0.01251
9.54136	0.6605	0.00644		9.54136	0.05722	0.0115
9.57204	0.62401	0.00485		9.57204	0.06086	0.01034
9.60272	0.58429	0.00327		9.60272	0.0635	0.00905
9.6334	0.54653	0.00239		9.6334	0.06517	0.00769
9.66408	0.51592	0.00288		9.66408	0.06592	0.00632
9.69476	0.49654	0.00395		9.69476	0.06586	0.00504
9.72544	0.49003	0.0049		9.72544	0.06508	0.00403
9.75612	0.49497	0.00551		9.75612	0.06371	0.00356
9.7868	0.50744	0.00576		9.7868	0.06193	0.00382
9.81748	0.52248	0.0057		9.81748	0.0599	0.00463
9.84816	0.53538	0.00539		9.84816	0.05781	0.00568
9.87884	0.54243	0.0049		9.87884	0.05583	0.00679
9.90952	0.54113	0.00427		9.90952	0.05414	0.00785
9.9402	0.53018	0.00352		9.9402	0.05286	0.0088
9.97088	0.50937	0.00268		9.97088	0.05206	0.00962

## Sheet: Figure 2e
Figure 2e
2θ (°)	Intensity (arb. units)		2θ (°)	Intensity (arb. units)		2θ (°)	Intensity (arb. units)		BaAl2O4 Bragg position (°)		fcc Co Bragg position (°)
	Experiment			Calculated			Difference
1.01773	86797.7		5.00063	38060.9		5.00063	-1655.65		3.57326		16.809
1.02149	88602.6		5.00439	38005.5		5.00439	-2411.23		5.15306		19.4329
1.02525	85945.9		5.00815	37950.5		5.00815	-1544.07		6.19107		27.6173
1.029	86335.5		5.01191	37896		5.01191	-2886.98		7.15		32.5057
1.03276	85826.8		5.01567	37842		5.01567	-1348.84		7.22033		33.994
1.03652	86462.8		5.01943	37788.4		5.01943	-2330.06		7.42735		39.4546
1.04027	84183.1		5.02319	37735.2		5.02319	-1880.54		8.05824		43.1637
1.04403	84766.2		5.02695	37682.6		5.02695	-1840.87		8.24436		44.3437
1.04778	83780.5		5.03071	37630.3		5.03071	-1458.25		9.46317		48.8379
1.05154	84321.9		5.03447	37578.6		5.03447	-1788.07		9.67484		52.0142
1.0553	82610.1		5.03823	37527.2		5.03823	-1369.65		10.1682		57.0262
1.05905	83377.6		5.04199	37476.3		5.04199	-2150.07		10.3166		59.8987
1.06281	81911.4		5.04575	37425.9		5.04575	-1496.93		10.7337
1.06657	82326.1		5.04951	37375.9		5.04951	-1765.54		11.3609
1.07032	80955.9		5.05327	37326.3		5.05327	-1031.59		11.7128
1.07408	81411.1		5.05703	37277.3		5.05703	-1551.82		12.0403
1.07784	80688.7		5.06079	37228.6		5.06079	-1494.93		12.4003
1.08159	81138.9		5.06455	37180.3		5.06455	-1934.64		12.7637
1.08535	79265.1		5.06831	37132.4		5.06831	-805.079		12.9088
1.0891	79933.8		5.07206	37085.1		5.07206	-1770.17		12.9481
1.09286	78485.2		5.07582	37038.1		5.07582	-676.648		13.0653
1.09662	79529.2		5.07958	36991.5		5.07958	-2009.65		13.2585
1.10037	77834.3		5.08334	36945.3		5.08334	-1149.17		13.4362
1.10413	78777.6		5.0871	36899.5		5.0871	-1539		14.328
1.10789	77268		5.09086	36854.2		5.09086	-873.341		14.4695
1.11164	77630.5		5.09462	36809.2		5.09462	-1387.8		14.6445
1.1154	76683		5.09838	36764.7		5.09838	-521.557		14.8059
1.11916	76273.9		5.10214	36720.5		5.10214	-1304.53		14.8861
1.12291	75943.8		5.1059	36676.8		5.1059	-642.696		14.9088
1.12667	75277.8		5.10966	36633.5		5.10966	-1182.67		15.3137
1.13043	75002.2		5.11342	36590.5		5.11342	-541.84		15.5012
1.13418	75214.7		5.11718	36548		5.11718	-1260.41		15.6213
1.13794	74628.1		5.12094	36505.9		5.12094	-513.472		16.0616
1.1417	74614.6		5.1247	36464.1		5.1247	-986.528		16.1357
1.14545	73591.9		5.12846	36422.8		5.12846	-635.575		16.1567
1.14921	74439.8		5.13222	36381.8		5.13222	-1299.71		16.4283
1.15297	73300		5.13597	36341.3		5.13597	-171.038		16.5318
1.15673	72987.9		5.13973	36301.1		5.13973	-1236.84		16.706
1.16048	72054.3		5.14349	36261.3		5.14349	-146.829		16.848
1.16424	71925.5		5.14725	36221.9		5.14725	-1217.19		17.0892
1.168	71962.8		5.15101	36182.8		5.15101	-611.639		17.3171
1.17175	72192.6		5.15477	36144.1		5.15477	-971.959		17.6683
1.17551	71897.7		5.15853	36105.8		5.15853	-584.753		17.9366
1.17927	71877		5.16229	36067.9		5.16229	-1245.92		18.0505
1.18302	71401.2		5.16605	36030.3		5.16605	-185.354		18.1919
1.18678	71309.3		5.16981	35993.1		5.16981	-799.857		18.3228
1.19054	70407.9		5.17357	35956.3		5.17357	-469.625		18.3881
1.19429	70503		5.17733	35919.8		5.17733	-688.857		18.6464
1.19805	70208.2		5.18109	35883.7		5.18109	-343.851		18.9829
1.20181	70856.5		5.18484	35848		5.18484	-544.799		18.9917
1.20557	70290.5		5.1886	35812.6		5.1886	-48.7087		19.0187
1.20932	69652.4		5.19236	35777.6		5.19236	-691.474		19.2335
1.21308	69177		5.19612	35742.9		5.19612	66.4066		19.3576
1.21684	69044.7		5.19988	35708.6		5.19988	-991.964		19.4195
1.22059	68223.3		5.20364	35674.6		5.20364	374.315		19.437
1.22435	68298.4		5.2074	35640.9		5.2074	-928.553		19.6562
1.22811	68630.7		5.21116	35607.7		5.21116	-59.3673		19.7518
1.23187	68796.5		5.21492	35574.7		5.21492	-296.125		19.8987
1.23562	67793.7		5.21868	35542.1		5.21868	-210.025		19.9848
1.23938	68234		5.22243	35509.9		5.22243	-658.551		19.9931
1.24314	67596.1		5.22619	35478		5.22619	-250.128		20.0958
1.2469	67846.2		5.22995	35446.4		5.22995	-588.642		20.3417
1.25065	66539.7		5.23371	35415.2		5.23371	-363.19		20.4175
1.25441	67418.3		5.23747	35384.2		5.23747	-451.57		20.718
1.25817	66790.2		5.24123	35353.6		5.24123	599.318		20.9406
1.26192	66567.2		5.24499	35323.4		5.24499	-99.1214		21.1689
1.26568	66435.2		5.24875	35293.4		5.24875	609.712		21.3548
1.26944	67480.5		5.25251	35263.8		5.25251	-45.5799		21.5553
1.2732	65594.8		5.25626	35234.6		5.25626	689.428		21.5631
1.27695	66402.3		5.26002	35205.6		5.26002	118.392		21.6428
1.28071	64734.9		5.26378	35177		5.26378	256.537		21.7775
1.28447	65978.8		5.26754	35148.7		5.26754	34.0645		21.8642
1.28823	65107		5.2713	35120.6		5.2713	749.776		21.8878
1.29198	65495.4		5.27506	35092.9		5.27506	184.273		22.0758
1.29574	64849.2		5.27882	35065.6		5.27882	1054.36		22.1847
1.2995	65209.5		5.28258	35038.5		5.28258	508.233		22.2391
1.30326	64956.9		5.28633	35011.8		5.28633	732.928		22.409
1.30702	64918.3		5.29009	34985.3		5.29009	352.887		22.4473
1.31077	64002.3		5.29385	34959.2		5.29385	1001.54		22.4548
1.31453	64349.4		5.29761	34933.3		5.29761	858.393		22.6994
1.31829	64320		5.30137	34907.8		5.30137	1592.24		22.7373
1.32205	64062.3		5.30513	34882.5		5.30513	1155.39		22.7674
1.3258	63511		5.30889	34857.5		5.30889	2419.74		22.8355
1.32956	64068.5		5.31265	34832.9		5.31265	1069		22.9486
1.33332	63057		5.3164	34808.6		5.3164	1448.09		23.1208
1.33708	63375.7		5.32016	34784.5		5.32016	716.661		23.2699
1.34083	63062		5.32392	34760.7		5.32392	1319.64		23.3882
1.34459	63621.8		5.32768	34737.3		5.32768	455.222		23.5503
1.34835	62740.3		5.33144	34714.1		5.33144	1314.92		23.5868
1.35211	63102.6		5.3352	34691.1		5.3352	169.928		23.594
1.35587	62712.3		5.33895	34668.6		5.33895	495.691		23.6817
1.35962	63175.7		5.34271	34646.2		5.34271	-281.469		23.8925
1.36338	61475.3		5.34647	34624.2		5.34647	585.188		23.9432
1.36714	62520.5		5.35023	34602.4		5.35023	-236.038		24.2162
1.3709	61405.2		5.35399	34580.9		5.35399	544.255		24.3373
1.37466	62272.4		5.35775	34559.7		5.35775	-54.635		24.3731
1.37841	61919.7		5.3615	34538.8		5.3615	858.234		24.4085
1.38217	61983.1		5.36526	34518.2		5.36526	151.028		24.6062
1.38593	61481.8		5.36902	34497.8		5.36902	1239.84		24.7676
1.38969	61666.7		5.37278	34477.7		5.37278	283.982		24.9074
1.39345	61295.4		5.37654	34457.8		5.37654	941.957		24.9421
1.3972	61540.2		5.3803	34438.2		5.3803	83.2657		24.9489
1.40096	60909.1		5.38405	34418.9		5.38405	1196.26		25.0184
1.40472	61096.7		5.38781	34399.8		5.38781	135.94		25.1359
1.40848	60677.1		5.39157	34381		5.39157	1068.26		25.2117
1.41224	61792.9		5.39533	34362.4		5.39533	567.718		25.2323
1.41599	60246.4		5.39909	34344.1		5.39909	798.719		25.4923
1.41975	61024.9		5.40285	34326		5.40285	-89.3369		25.6894
1.42351	60404.2		5.4066	34308.3		5.4066	958.004		25.9452
1.42727	61211.1		5.41036	34290.8		5.41036	545.24		25.9786
1.43103	59861		5.41412	34273.5		5.41412	709.122		25.9851
1.43478	60672.1		5.41788	34256.4		5.41788	415.054		26.0653
1.43854	59857.5		5.42164	34239.7		5.42164	888.237		26.1652
1.4423	59839.5		5.42539	34223.2		5.42539	260.328		26.2581
1.44606	59520.2		5.42915	34206.9		5.42915	1062.72		26.3045
1.44982	59959.8		5.43291	34190.8		5.43291	262.763		26.3177
1.45358	59156.5		5.43667	34175		5.43667	304.564		26.4565
1.45733	59768.6		5.44043	34159.5		5.44043	429.324		26.4826
1.46109	58766.3		5.44418	34144.2		5.44418	1366.3		26.5547
1.46485	59062.2		5.44794	34129.1		5.44794	325.585		26.6988
1.46861	59188.6		5.4517	34114.2		5.4517	776.729		26.7313
1.47237	60052.3		5.45546	34099.6		5.45546	353.838		26.9522
1.47613	58875		5.45922	34085.2		5.45922	923.312		27.0488
1.47988	59627.1		5.46297	34071.1		5.46297	304.617		27.0616
1.48364	58698.8		5.46673	34057.2		5.46673	1238.43		27.1969
1.4874	59270.3		5.47049	34043.5		5.47049	331.208		27.2286
1.49116	58299.8		5.47425	34030.1		5.47425	999.361		27.4012
1.49492	58371.5		5.47801	34016.9		5.47801	279.286		27.4332
1.49868	57304.6		5.48176	34003.9		5.48176	612.552		27.4649
1.50243	58368.9		5.48552	33991.1		5.48552	-45.0713		27.4902
1.50619	58550.9		5.48928	33978.6		5.48928	1176.68		27.6422
1.50995	58814		5.49304	33966.2		5.49304	163.315		27.9128
1.51371	57483.8		5.49679	33954.1		5.49679	1073		27.9192
1.51747	58767.1		5.50055	33942.2		5.50055	234.39		28.0128
1.52123	57071.8		5.50431	33930.6		5.50431	1187.87		28.1869
1.52499	58390.5		5.50807	33919.1		5.50807	733.83		28.2613
1.52874	57157.7		5.51183	33907.8		5.51183	1478.48		28.3541
1.5325	57729.7		5.51558	33896.8		5.51558	617.884		28.3913
1.53626	56892.6		5.51934	33886		5.51934	850.808		28.4403
1.54002	57971.5		5.5231	33875.4		5.5231	463.021		28.649
1.54378	57944.4		5.52686	33865		5.52686	733.726		28.655
1.54754	57340.6		5.53061	33854.8		5.53061	722.197		28.8502
1.5513	57143.9		5.53437	33844.8		5.53437	1365.29		28.8805
1.55506	57558		5.53813	33835		5.53813	171.077		28.8864
1.55881	57255.6		5.54189	33825.4		5.54189	1254.16		28.9046
1.56257	57516.9		5.54564	33816.1		5.54564	-338.782		29.0863
1.56633	56753.7		5.5494	33806.9		5.5494	1273.1		29.1342
1.57009	57122.1		5.55316	33797.9		5.55316	754.882		29.1764
1.57385	55995.1		5.55692	33789.1		5.55692	1194.87		29.1884
1.57761	57184		5.56067	33780.5		5.56067	948.932		29.3086
1.58137	56787.2		5.56443	33772.2		5.56443	1155.82		29.3146
1.58513	57703.3		5.56819	33764		5.56819	324.923		29.3384
1.58889	56242.5		5.57195	33755.9		5.57195	975.529		29.4041
1.59264	56616.2		5.5757	33748.1		5.5757	15.7227		29.5054
1.5964	56383.7		5.57946	33740.5		5.57946	1073.25		29.5353
1.60016	56768.1		5.58322	33733.1		5.58322	726.583		29.5708
1.60392	55995		5.58697	33725.8		5.58697	1182.61		29.642
1.60768	56930.4		5.59073	33718.8		5.59073	500.974		29.8134
1.61144	55918.1		5.59449	33711.9		5.59449	1207.45		29.8664
1.6152	56323		5.59825	33705.2		5.59825	600.344		29.9901
1.61896	55907.3		5.602	33698.7		5.602	886.438		30.0312
1.62272	55788.5		5.60576	33692.4		5.60576	798.067		30.0777
1.62647	55707.5		5.60952	33686.2		5.60952	1238.52		30.2063
1.63023	56673.1		5.61328	33680.3		5.61328	783.088		30.2353
1.63399	55551.6		5.61703	33674.5		5.61703	1338.27		30.253
1.63775	55483		5.62079	33668.9		5.62079	717.283		30.3978
1.64151	55090.2		5.62455	33663.4		5.62455	1025.72		30.5308
1.64527	56342.7		5.6283	33658.1		5.6283	244.479		30.652
1.64903	55571.1		5.63206	33653.1		5.63206	1308.17		30.6923
1.65279	56026.7		5.63582	33648.1		5.63582	648.399		30.8352
1.65655	55323.1		5.63957	33643.4		5.63957	1024.34		30.898
1.66031	55910.6		5.64333	33638.8		5.64333	538.426		30.9098
1.66407	55275.4		5.64709	33634.4		5.64709	1339.84		31.0519
1.66783	55695.2		5.65085	33630.1		5.65085	101.694		31.0862
1.67158	55274.4		5.6546	33626		5.6546	719.168		31.1313
1.67534	55974.4		5.65836	33622.1		5.65836	338.989		31.171
1.6791	54783		5.66212	33618.4		5.66212	873.147		31.2955
1.68286	55959.4		5.66587	33614.8		5.66587	236.734		31.3237
1.68662	54660		5.66963	33611.3		5.66963	1121.57		31.3291
1.69038	55119.5		5.67339	33608		5.67339	639.545		31.5093
1.69414	54774.3		5.67714	33604.9		5.67714	1442.35		31.5373
1.6979	55722.8		5.6809	33602		5.6809	563.615		31.5427
1.70166	54782.5		5.68466	33599.2		5.68466	1174.02		31.5543
1.70542	55336.1		5.68841	33596.5		5.68841	660.661		31.5595
1.70918	54386		5.69217	33594		5.69217	900.257		31.6937
1.71294	54895.7		5.69593	33591.7		5.69593	1259.3		31.7717
1.7167	54684.6		5.69968	33589.5		5.69968	1178.28		31.8218
1.72046	55173.1		5.70344	33587.4		5.70344	500.425		31.933
1.72421	54513.7		5.7072	33585.6		5.7072	1237.92		31.9386
1.72797	54853.8		5.71095	33583.8		5.71095	613.855		31.9775
1.73173	54662.6		5.71471	33582.2		5.71471	1159.05		32.0214
1.73549	55395.5		5.71847	33580.8		5.71847	550.601		32.1704
1.73925	54317.5		5.72222	33579.5		5.72222	1519.9		32.1758
1.74301	55404.4		5.72598	33578.3		5.72598	607.963		32.2418
1.74677	54610.1		5.72974	33577.3		5.72974	1330.48		32.3573
1.75053	54751.4		5.73349	33576.4		5.73349	426.656		32.4008
1.75429	53970.4		5.73725	33575.7		5.73725	947.492		32.4391
1.75805	54701.9		5.74101	33575.1		5.74101	555.789		32.45
1.76181	54131.7		5.74476	33574.6		5.74476	1332.75		32.5648
1.76557	54756		5.74852	33574.3		5.74852	194.167		32.5917
1.76933	54022.5		5.75228	33574.1		5.75228	813.551		32.603
1.77309	54176.2		5.75603	33574		5.75603	884.6		32.6462
1.77685	53884.3		5.75979	33574.1		5.75979	1099.62		32.7657
1.78061	54031		5.76355	33574.3		5.76355	728.297		32.8091
1.78437	53654.9		5.7673	33574.7		5.7673	629.248		32.8142
1.78813	55045.3		5.77106	33575.2		5.77106	109.167		32.9438
1.79189	53809.2		5.77481	33575.8		5.77481	1150.16		33.0676
1.79565	54951.6		5.77857	33576.5		5.77857	200.817		33.1805
1.79941	53153.8		5.78233	33577.4		5.78233	984.248		33.2017
1.80317	54560.8		5.78608	33578.4		5.78608	24.5554		33.207
1.80693	54046.4		5.78984	33579.5		5.78984	1493.83		33.2605
1.81069	54225.3		5.7936	33580.7		5.7936	650.788		33.3513
1.81445	53402.1		5.79735	33582.1		5.79735	1065.02		33.4208
1.81821	54269.7		5.79924	33582.8		5.79924	1715.5		33.4258
1.82197	53379		5.803	33584.4		5.803	294.331		33.4736
1.82572	53702		5.80675	33586		5.80675	1038.62		33.5533
1.82948	53461.5		5.81051	33587.8		5.81051	431.875		33.7808
1.83324	53629.7		5.81427	33589.7		5.81427	708.182		33.9806
1.837	53422.2		5.81803	33591.8		5.81803	240.608		34.0068
1.84076	53788.4		5.82179	33593.9		5.82179	661.591		34.0227
1.84452	52555.1		5.82555	33596.2		5.82555	240.387		34.0748
1.84828	53982.8		5.8293	33598.6		5.8293	471.928		34.0909
1.85204	54046.4		5.83306	33601.1		5.83306	-97.6178		34.1532
1.8558	54337.5		5.83682	33603.7		5.83682	381.509		34.1847
1.85956	53363.8		5.84058	33606.4		5.84058	-76.3543		34.3824
1.86332	53802		5.84434	33609.2		5.84434	265.437		34.4031
1.86708	53304.4		5.8481	33612.2		5.8481	-110.043		34.4188
1.87084	53821.4		5.85185	33615.2		5.85185	1157.11		34.4601
1.8746	53270.1		5.85561	33618.4		5.85561	349.878		34.4863
1.87836	53448.7		5.85937	33621.7		5.85937	974.255		34.548
1.88212	53400.5		5.86313	33625		5.86313	473.731		34.574
1.88588	53719.7		5.86689	33628.5		5.86689	871.075		34.5997
1.88964	52147.9		5.87065	33632.1		5.87065	615.46		34.6048
1.8934	53654.9		5.8744	33635.8		5.8744	922.997		34.6825
1.89716	53584.2		5.87816	33639.6		5.87816	28.822		34.775
1.90092	53255.2		5.88192	33643.5		5.88192	1074.3		34.8158
1.90468	53396.2		5.88568	33647.5		5.88568	894.384		34.8518
1.90844	53134		5.88944	33651.6		5.88944	760.366		34.9951
1.9122	52161.6		5.8932	33655.8		5.8932	341.025		35.0463
1.91596	53553.3		5.89695	33660.1		5.89695	1004.29		35.1329
1.91972	52311		5.90071	33664.5		5.90071	455.038		35.1839
1.92348	53803.8		5.90447	33669		5.90447	456.037		35.1994
1.92724	52753.8		5.90823	33673.6		5.90823	-227.316		35.2041
1.931	53623.8		5.91199	33678.3		5.91199	704.969		35.2655
1.93476	52624.9		5.91574	33683.1		5.91574	4.13727		35.4424
1.93853	53889		5.9195	33687.9		5.9195	751.619		35.5435
1.94229	51907.2		5.92326	33692.9		5.92326	90.0911		35.5487
1.94605	53601.6		5.92702	33698		5.92702	372.749		35.584
1.94981	52751.9		5.93078	33703.1		5.93078	-87.8448		35.624
1.95357	53142.5		5.93453	33708.4		5.93453	283.253		35.6495
1.95733	52372		5.93829	33713.7		5.93829	179.509		35.7646
1.96109	53333.7		5.94205	33719.1		5.94205	561.817		35.775
1.96485	52662.4		5.94581	33724.6		5.94581	348.087		35.8248
1.96861	53064		5.94957	33730.2		5.94957	842.129		35.9697
1.97237	53123		5.95332	33735.9		5.95332	-49.6146		36.0048
1.97613	53272.7		5.95708	33741.7		5.95708	772.583		36.2189
1.97989	52742.7		5.96084	33747.5		5.96084	-96.5429		36.303
1.98365	53183.7		5.9646	33753.4		5.9646	690.984		36.3277
1.98741	52296.6		5.96836	33759.5		5.96836	-301.219		36.3325
1.99117	52540.9		5.97211	33765.5		5.97211	321.046		36.3427
1.99493	52260.5		5.97587	33771.7		5.97587	-596.213		36.407
1.99869	52538.7		5.97963	33778		5.97963	289.296		36.4659
2.00245	51869.9		5.98339	33784.3		5.98339	-231.791		36.4957
2.00621	52565.5		5.98714	33790.7		5.98714	761.286		36.5348
2.00997	51588.9		5.9909	33797.2		5.9909	-284.601		36.5694
2.01373	52809.2		5.99466	33803.8		5.99466	685.102		36.5791
2.01749	52323.1		5.99842	33810.5		5.99842	537.436		36.6776
2.02125	52512.3		6.00218	33817.2		6.00218	416.896		36.6825
2.02501	52709.1		6.00593	33824		6.00593	198.892		36.702
2.02877	52404.1		6.00969	33830.8		6.00969	258.819		36.8391
2.03253	51838.5		6.01345	33837.8		6.01345	-318.08		36.8636
2.03629	53228		6.01721	33844.8		6.01721	205.039		36.888
2.04006	52113.6		6.02096	33851.9		6.02096	225.464		36.8928
2.04382	52676.9		6.02472	33859		6.02472	154.191		36.9663
2.04758	52234.2		6.02848	33866.3		6.02848	-135.17		37.0925
2.05134	52036.8		6.03224	33873.6		6.03224	609.586		37.1362
2.0551	51554.4		6.03599	33880.9		6.03599	-662.575		37.2383
2.05886	53101.7		6.03975	33888.4		6.03975	35.6396		37.2723
2.06262	51808.3		6.04351	33895.9		6.04351	-165.787		37.4171
2.07014	51887.7		6.04727	33903.5		6.04727	177.464		37.4412
2.0739	52621.3		6.05102	33911.1		6.05102	-445.21		37.4558
2.07766	52381		6.05474	33918.7		6.05474	712.499		37.5185
2.08142	52110.2		6.05849	33926.5		6.05849	-223.352		37.5759
2.08518	51722.8		6.06225	33934.3		6.06225	-109.388		37.6863
2.08894	52466.3		6.066	33942.2		6.066	-144.965		37.7921
2.0927	51834		6.06976	33950.1		6.06976	593.674		37.8061
2.09646	52432.7		6.07351	33958.1		6.07351	109.674		37.8107
2.10023	51198		6.07727	33966.2		6.07727	842.691		37.8206
2.10399	52514.5		6.08103	33974.3		6.08103	-533.351		37.8586
2.10775	51547		6.08478	33982.5		6.08478	156.168		37.8828
2.11151	52589.3		6.08854	33990.8		6.08854	-333.392		37.9735
2.11527	51326		6.09229	33999.1		6.09229	230.411		37.9921
2.11903	51992.3		6.09605	34007.4		6.09605	-303.765		38.0064
2.12279	51717		6.0998	34015.8		6.0998	663.225		38.1205
2.12655	51679.7		6.10356	34024.3		6.10356	-5.96297		38.1492
2.13031	51579.6		6.10731	34032.8		6.10731	758.916		38.1869
2.13407	52113.4		6.11107	34041.4		6.11107	-97.082		38.2201
2.13783	51208.8		6.11482	34050.1		6.11482	748.189		38.3341
2.14159	52147.9		6.11858	34058.8		6.11858	-49.2163		38.3479
2.14535	51747.8		6.12234	34067.5		6.12234	557.926		38.3525
2.14912	51499.5		6.12609	34076.3		6.12609	-435.261		38.5036
2.15288	51792.1		6.12985	34085.2		6.12985	1072.88		38.5133
2.15664	52570		6.1336	34094		6.1336	-382.11		38.5317
2.1604	51207		6.13736	34103		6.13736	715.629		38.5414
2.16416	51818.7		6.14111	34112		6.14111	-439.358		38.5458
2.16792	50770.9		6.14487	34121		6.14487	320.782		38.5881
2.17168	51816.6		6.14863	34130.1		6.14863	-268.226		38.6026
2.17544	50349.3		6.15238	34139.3		6.15238	-34.9566		38.6586
2.1792	51836.8		6.15614	34148.5		6.15614	-578.659		38.7242
2.18296	51100.1		6.15989	34157.7		6.15989	223.318		38.7664
2.18673	51744.1		6.16365	34167		6.16365	-490.976		38.8601
2.19049	51173.3		6.16741	34176.3		6.16741	582.486		38.8648
2.19425	51302.3		6.17116	34185.7		6.17116	-423.572		38.9347
2.19801	50844.7		6.17492	34195.1		6.17492	333.701		38.9583
2.20177	51536.3		6.17867	34204.5		6.17867	-78.7433		39.0373
2.20553	50714		6.18243	34214		6.18243	484.844		39.0469
2.20929	51307.7		6.18619	34223.6		6.18619	-851.91		39.1208
2.21305	51082.8		6.18994	34233.2		6.18994	-121.98		39.1351
2.21681	51529.5		6.1937	34242.8		6.1937	-561.516		39.2185
2.22057	51083		6.19745	34252.4		6.19745	143.334		39.297
2.22434	51035.3		6.20121	34262.2		6.20121	-676.382		39.3943
2.2281	50397.1		6.20497	34271.9		6.20497	-18.1365		39.3992
2.23186	51643.4		6.20872	34281.7		6.20872	-528.304		39.4172
2.23562	50460.1		6.21248	34291.5		6.21248	-453.734		39.4267
2.23938	51322.2		6.21623	34301.3		6.21623	-681.976		39.4634
2.24314	50653.9		6.21999	34311.2		6.21999	110.919		39.5417
2.25066	50839.7		6.22375	34321.2		6.22375	-764.422		39.5648
2.25442	51119.3		6.2275	34331.1		6.2275	611.528		39.5878
2.25819	50214.8		6.23126	34341.1		6.23126	-937.983		39.6018
2.26195	51247.8		6.23501	34351.1		6.23501	150.198		39.6061
2.26571	50466		6.23877	34361.2		6.23877	-521.482		39.6616
2.26947	50609.6		6.24253	34371.3		6.24253	460.805		39.7163
2.27323	50020.1		6.24628	34381.4		6.24628	-174.313		39.9133
2.27699	51115.7		6.25004	34391.6		6.25004	135.709		39.9179
2.28075	49705.3		6.2538	34401.8		6.2538	-652.701		39.9227
2.28451	50098.9		6.25755	34412		6.25755	599.585		39.9361
2.28828	49508.7		6.26131	34422.3		6.26131	-602.386		39.9862
2.29204	50568.2		6.26507	34432.6		6.26507	276.512		40.0637
2.2958	50018.3		6.26882	34442.9		6.26882	-639.092		40.096
2.29956	50577.6		6.27258	34453.2		6.27258	70.6481		40.1137
2.30332	49880.3		6.27633	34463.6		6.27633	-801.913		40.1231
2.30708	50758.6		6.28009	34474		6.28009	109.77		40.1683
2.31084	49670.5		6.28385	34484.5		6.28385	-745.475		40.2364
2.3146	50640.9		6.2876	34494.9		6.2876	348.482		40.2999
2.31837	49997.6		6.29136	34505.4		6.29136	-743.216		40.4313
2.32213	49871.7		6.29512	34515.9		6.29512	-230.14		40.5263
2.32589	49655.5		6.29887	34526.4		6.29887	-1038.96		40.6121
2.32965	49991.2		6.30263	34537		6.30263	-101.137		40.6252
2.33341	49374.5		6.30639	34547.6		6.30639	-469.636		40.6296
2.33717	49633.7		6.31014	34558.2		6.31014	-261.631		40.6975
2.34093	49467.3		6.3139	34568.8		6.3139	-345.378		40.8138
2.34469	50110		6.31766	34579.5		6.31766	526.352		40.8453
2.34846	49325.3		6.32141	34590.1		6.32141	-812.108		40.8542
2.35222	49553.4		6.32517	34600.8		6.32517	-398.298		40.9484
2.35598	49343.7		6.32893	34611.5		6.32893	-490.886		40.9798
2.35974	50031.8		6.33268	34622.1		6.33268	122.357		41.0153
2.3635	48796.2		6.33644	34632.8		6.33644	-1063.92		41.0379
2.36726	49618.9		6.3402	34643.5		6.3402	-332.802		41.0912
2.37102	49013.3		6.34395	34654.1		6.34395	-824.844
2.37479	49669.8		6.34771	34664.7		6.34771	36.8916
2.37855	49060.1		6.35147	34675.4		6.35147	-718.465
2.38231	49282.9		6.35522	34686		6.35522	436.217
2.38607	48909.9		6.35898	34696.6		6.35898	-1068.12
2.38983	49971.1		6.36274	34707.2		6.36274	-63.1452
2.39359	48932.6		6.36649	34717.7		6.36649	-773.23
2.39736	48941		6.37025	34728.3		6.37025	-159.128
2.40112	48865.2		6.37401	34738.9		6.37401	-983.811
2.40864	48995.4		6.37777	34749.4		6.37777	-25.6779
2.4124	49088.3		6.38152	34759.9		6.38152	-1077.6
2.41616	48847.8		6.38528	34770.4		6.38528	-425.327
2.41992	48753.7		6.38904	34780.9		6.38904	-1264.44
2.42369	48521.6		6.39279	34791.3		6.39279	-125.793
2.42745	49118.2		6.39655	34801.8		6.39655	-1240.45
2.43121	48218.2		6.40031	34812.2		6.40031	-51.4891
2.43497	48904.2		6.40406	34822.5		6.40406	-1512.47
2.43873	48383.9		6.40782	34832.9		6.40782	-311.647
2.44249	49094.4		6.41158	34843.2		6.41158	-936.793
2.44626	48051.9		6.41534	34853.5		6.41534	581.395
2.45002	48476.9		6.41909	34863.7		6.41909	-1176.25
2.45378	48357.6		6.42285	34873.9		6.42285	-27.6928
2.45754	48720.3		6.42661	34884.1		6.42661	-1138.29
2.4613	48092		6.43036	34894.2		6.43036	-333.918
2.46506	48610.7		6.43412	34904.2		6.43412	-1126.63
2.46883	48000.2		6.43788	34914.3		6.43788	-592.685
2.47635	47605.9		6.44164	34924.2		6.44164	-1328.89
2.48011	48499.5		6.44539	34934.1		6.44539	-304.117
2.48387	47443.9		6.44915	34944		6.44915	-1108.91
2.48763	48156.3		6.45291	34953.7		6.45291	-396.138
2.4914	47396.2		6.45666	34963.4		6.45666	-1713.37
2.49516	48052.1		6.46042	34973.1		6.46042	-457.462
2.49892	47473.6		6.46418	34982.6		6.46418	-669.373
2.50268	48201.3		6.46794	34992.1		6.46794	-10.2001
2.50644	47261		6.47169	35001.4		6.47169	-927.513
2.5102	48109.1		6.47545	35010.7		6.47545	-735.855
2.51397	47759.6		6.48297	35028.9		6.48297	-472.516
2.51773	47781.8		6.48672	35037.8		6.48672	-1216.69
2.52149	47427.9		6.49048	35046.6		6.49048	-28.4615
2.52525	48199.1		6.49424	35055.2		6.49424	-1575.58
2.52901	47722		6.498	35063.7		6.498	-442.141
2.53278	48606.8		6.50175	35071.9		6.50175	-1630.4
2.53654	47444.4		6.50551	35080		6.50551	-774.081
2.5403	47700.9		6.50927	35087.8		6.50927	-1322.74
2.54406	47308.5		6.51303	35095.4		6.51303	-249.245
2.54782	48231.6		6.51678	35102.6		6.51678	-1334.84
2.55158	47144.3		6.52054	35109.5		6.52054	-39.3264
2.55535	47411.7		6.5243	35115.9		6.5243	-1358.12
2.55911	47160.8		6.52806	35121.9		6.52806	-179.044
2.56287	47604.7		6.53181	35127.1		6.53181	-1835.58
2.56663	47433.2		6.53557	35131.6		6.53557	-22.8219
2.57039	47880.1		6.53933	35135		6.53933	-863.117
2.57416	47359		6.54309	35136.8		6.54309	-556.199
2.57792	48131.4		6.54684	35135.9		6.54684	-1517.27
2.58168	47343.6		6.5506	35129.2		6.5506	-391.354
2.58544	47869.7		6.55436	35104.6		6.55436	-1504.42
2.5892	46576.9		6.55812	35116.4		6.55812	-137.79
2.59297	47347.5		6.56187	35128.1		6.56187	-1291.44
2.59673	46860.4		6.56563	35139.9		6.56563	-547.423
2.60049	47242		6.56939	35151.7		6.56939	-1080
2.60425	46928.7		6.57315	35163.5		6.57315	-404.282
2.60801	47524.9		6.57691	35175.2		6.57691	-927.959
2.61178	47133.3		6.58066	35187		6.58066	-115.402
2.61554	47876.6		6.58442	35198.7		6.58442	-1615.38
2.6193	46558.6		6.58818	35210.5		6.58818	-773.447
2.62306	47242.6		6.59194	35222.3		6.59194	-1584.62
2.62682	46755.8		6.5957	35234		6.5957	-248.282
2.63058	47293.7		6.59945	35245.8		6.59945	-1205.21
2.63435	46161.8		6.60321	35257.5		6.60321	-102.175
2.63811	47048.1		6.60697	35269.3		6.60697	-1240.33
2.64187	46748		6.61073	35281		6.61073	-354.589
2.64563	47451.6		6.61448	35292.7		6.61448	-1593.91
2.64939	46638.2		6.61824	35304.5		6.61824	-454.96
2.65316	47213.7		6.622	35316.2		6.622	-1330.81
2.65692	46509.1		6.62576	35327.9		6.62576	-733.449
2.66068	46782.3		6.62952	35339.7		6.62952	-986.088
2.66444	45812.9		6.63328	35351.4		6.63328	-102.724
2.66821	47189.8		6.63703	35363.1		6.63703	-777.925
2.67197	46844		6.64079	35374.8		6.64079	124.746
2.67573	46766.4		6.64455	35386.5		6.64455	-1255.98
2.67949	46142.3		6.64831	35398.2		6.64831	-505.302
2.68325	46708.1		6.65207	35410		6.65207	-641.12
2.68702	46338.2		6.65582	35421.6		6.65582	-348.903
2.69078	46848.4		6.65958	35433.3		6.65958	-779.814
2.69454	45915.3		6.66334	35445		6.66334	-597.721
2.6983	46444.3		6.6671	35456.7		6.6671	-1281.12
2.70206	45804.6		6.67086	35468.4		6.67086	-272.823
2.70583	46465.5		6.67461	35480.1		6.67461	-1372.19
2.70959	45772.9		6.67837	35491.8		6.67837	-641.38
2.71335	46626.9		6.68213	35503.4		6.68213	-960.669
2.71711	45568.2		6.68589	35515.1		6.68589	-235.154
2.72087	46809		6.68965	35526.8		6.68965	-1058.14
2.72464	45810.6		6.69341	35538.5		6.69341	113.486
2.7284	46701.6		6.69716	35550.1		6.69716	-1166.46
2.73216	45467.4		6.70092	35561.8		6.70092	-61.7288
2.73592	46811		6.70468	35573.4		6.70468	-1564.1
2.73969	45681		6.70844	35585.1		6.70844	-620.262
2.74345	46493		6.7122	35596.7		6.7122	-1255.02
2.74721	46178.7		6.71596	35608.4		6.71596	-446.484
2.75097	46375.8		6.71971	35620		6.71971	-1505.31
2.75473	46247.6		6.72347	35631.6		6.72347	-285.265
2.7585	47272.6		6.72723	35643.3		6.72723	-1131.62
2.76226	45846.2		6.73099	35654.9		6.73099	104.933
2.76602	46607.6		6.73475	35666.6		6.73475	-760.315
2.76978	45730.7		6.73851	35678.2		6.73851	-29.9617
2.77355	45876		6.74226	35689.8		6.74226	-857.576
2.77731	45844.1		6.74602	35701.4		6.74602	-236.82
2.78107	46706.1		6.74978	35713.1		6.74978	-934.963
2.78483	45476.2		6.75354	35724.8		6.75354	19.3823
2.78859	46126		6.7573	35736.5		6.7573	-1285.7
2.79236	45625.9		6.76106	35748.2		6.76106	-74.427
2.79612	46059		6.76482	35760		6.76482	-949.389
2.79988	45597.3		6.76857	35771.8		6.76857	213.538
2.80364	46111.7		6.77233	35783.7		6.77233	-1021.41
2.80741	45131.1		6.77609	35795.6		6.77609	-417.819
2.81117	46239.5		6.77985	35807.6		6.77985	-768.382
2.81493	44792.9		6.78361	35819.6		6.78361	-335.912
2.81869	45706.3		6.78737	35831.8		6.78737	-1588.52
2.82245	45415.3		6.79113	35844		6.79113	-286.807
2.82622	46023.4		6.79488	35856.3		6.79488	-734.763
2.82998	44763.1		6.79864	35868.8		6.79864	156.833
2.83374	45971.6		6.8024	35881.4		6.8024	-739.51
2.8375	45125.7		6.81368	35920.7		6.81368	291.851
2.84127	45348.9		6.81744	35934.7		6.81744	-1157.45
2.84503	45785.5		6.8212	35949.8		6.8212	-450.358
2.84879	45581.8		6.82495	35970		6.82495	-669.44
2.85255	45457.3		6.82871	35982.8		6.82871	-318.978
2.85632	45438.6		6.83247	35994.5		6.83247	-1016.08
2.86008	45235.1		6.83623	36006.3		6.83623	-17.0907
2.86384	45470		6.83999	36018.1		6.83999	-1085.72
2.8676	44920.4		6.84375	36030		6.84375	-329.459
2.87137	45197.5		6.84751	36041.8		6.84751	-1137.62
2.87513	45530.7		6.85127	36053.7		6.85127	-352.797
2.87889	45499.3		6.85503	36065.5		6.85503	-891.495
2.88265	45340.1		6.85878	36077.4		6.85878	-149.184
2.88641	45051.2		6.86254	36089.3		6.86254	-924.028
2.89018	45000.7		6.8663	36101.3		6.8663	-504.496
2.89394	45032		6.87006	36113.3		6.87006	-1276.09
2.8977	44852.4		6.87382	36125.3		6.87382	-114.218
2.90146	45229.5		6.87758	36137.3		6.87758	-724.474
2.90523	44551.3		6.88134	36149.4		6.88134	-33.064
2.90899	45101.2		6.8851	36161.5		6.8851	-885.99
2.91275	44453.2		6.88886	36173.6		6.88886	-197.254
2.91651	45616.5		6.89261	36185.8		6.89261	-1386.63
2.92028	44773.3		6.89637	36198		6.89637	-90.7772
2.92404	45015.8		6.90013	36210.3		6.90013	-1438.87
2.9278	44182.3		6.90389	36222.6		6.90389	-101.722
2.93156	44793.2		6.90765	36235		6.90765	-1438.42
2.93533	44359.9		6.91141	36247.4		6.91141	-326.382
2.93909	45050.3		6.91517	36259.9		6.91517	-1191.8
2.94285	44434.6		6.91893	36272.5		6.91893	-237.989
2.94661	44485.8		6.92269	36285.1		6.92269	-1465.95
2.95038	44187.5		6.92645	36297.8		6.92645	-285.578
2.95414	44684.5		6.93021	36310.6		6.93021	-1418.89
2.9579	44003.2		6.93397	36323.5		6.93397	-270.487
2.96166	44656.4		6.93772	36336.4		6.93772	-1207.74
2.96543	44142.1		6.94148	36349.5		6.94148	-194.126
2.96919	43707.4		6.94524	36362.6		6.94524	-1986.82
2.97295	43558.8		6.949	36375.9		6.949	-480.415
2.97671	45252.1		6.95276	36389.3		6.95276	-1383.93
2.98048	44244.1		6.95652	36402.8		6.95652	-705.774
2.98424	44901.5		6.96028	36416.5		6.96028	-1676.15
2.988	43592.2		6.96404	36430.2		6.96404	26.3324
2.99176	44666.9		6.9678	36444.2		6.9678	-1214.64
2.99553	43936.1		6.97156	36458.3		6.97156	-193.467
2.99929	44369.1		6.97532	36472.6		6.97532	-1370.77
3.00305	43637.5		6.97908	36487		6.97908	-555.753
3.00681	44317.3		6.98284	36501.6		6.98284	-895.631
3.01058	43722.5		6.98659	36516.5		6.98659	160.725
3.01434	44293.8		6.99035	36531.5		6.99035	-1581.58
3.0181	44246.1		6.99411	36546.8		6.99411	-140.615
3.02186	45158.2		6.99787	36562.4		6.99787	-892.299
3.02563	44333		7.00163	36578.2		7.00163	-561.847
3.02939	44492.6		7.00539	36594.3		7.00539	-1195.98
3.03315	44123.2		7.00915	36610.6		7.00915	-1267.2
3.03691	44538.4		7.01291	36627.3		7.01291	-1795.15
3.04068	43473.1		7.01667	36644.4		7.01667	-532.329
3.04444	43971.4		7.02043	36661.8		7.02043	-1596.27
3.0482	44160.9		7.02419	36679.6		7.02419	-736.699
3.05196	43479.2		7.02795	36697.7		7.02795	-1486.64
3.05573	43779.5		7.03171	36716.4		7.03171	-688.113
3.05949	44526.3		7.03547	36735.5		7.03547	-1260.86
3.06325	43311.8		7.03923	36755		7.03923	-313.908
3.06701	43482.6		7.04299	36775.2		7.04299	-964.899
3.07078	43797.6		7.04675	36795.9		7.04675	-105.873
3.07454	43878.7		7.05051	36817.2		7.05051	-1437.87
3.0783	43554.1		7.05426	36839.2		7.05426	-332.496
3.08206	44022.1		7.05802	36861.9		7.05802	-1331.11
3.08583	43418.1		7.06178	36885.5		7.06178	-51.3143
3.08959	43389.1		7.06554	36909.9		7.06554	-1572.68
3.09335	43834.2		7.0693	36935.2		7.0693	-84.9815
3.09711	43965.5		7.07306	36961.5		7.07306	-1082.39
3.10088	43204.8		7.07682	36988.9		7.07682	-331.302
3.10464	43881.1		7.08058	37017.5		7.08058	-496.598
3.1084	43427.4		7.08434	37047.4		7.08434	10.4216
3.11216	43789.2		7.0881	37078.7		7.0881	-1009.85
3.11593	43618.8		7.09186	37111.5		7.09186	-72.3142
3.11969	44016.2		7.09562	37145.9		7.09562	-1148.09
3.12345	43160.4		7.09938	37182		7.09938	-79.4059
3.12721	43946.6		7.10314	37219.9		7.10314	-1089.08
3.13098	43623.8		7.1069	37259.9		7.1069	-99.3386
3.13474	43638.5		7.11066	37301.9		7.11066	-561.927
3.1385	43137.1		7.11442	37346.3		7.11442	209.615
3.14227	43107.7		7.11818	37393		7.11818	-1354.76
3.14603	42648.9		7.12194	37442.4		7.12194	276.686
3.14979	43651.6		7.1257	37494.4		7.1257	-1084.81
3.15355	43233.6		7.12946	37549.4		7.12946	390.59
3.15732	43986		7.13322	37607.4		7.13322	-1578.8
3.16108	42776.9		7.13698	37668.7		7.13698	459.032
3.16484	43089.9		7.14074	37733.5		7.14074	-1188.39
3.1686	42398.3		7.1445	37801.9		7.1445	241.562
3.17237	43174.5		7.14826	37874.1		7.14826	-953.381
3.17613	42405.3		7.15202	37950.2		7.15202	74.3445
3.17989	43043.4		7.15578	38030.3		7.15578	-543.66
3.18365	42705.1		7.15954	38114.5		7.15954	411.656
3.18742	43481.6		7.1633	38202.8		7.1633	-687.689
3.19118	42189.7		7.16706	38295		7.16706	232.404
3.19494	43141.3		7.17082	38391		7.17082	-297.469
3.1987	42396.6		7.17458	38490.5		7.17458	307.992
3.20247	43361.8		7.17834	38593		7.17834	62.5042
3.20623	42623.8		7.1821	38698		7.1821	1044.5
3.20999	43179.3		7.18586	38804.8		7.18586	-419.18
3.21376	42667.8		7.18962	38912.8		7.18962	1433.41
3.21752	43278.3		7.19338	39021.1		7.19338	440.011
3.22128	42125.9		7.19714	39128.8		7.19714	781.599
3.22504	43308.4		7.2009	39234.9		7.2009	297.293
3.22881	42570		7.20466	39338.6		7.20466	1283.29
3.23257	42709.9		7.20842	39439		7.20842	270.629
3.23633	42704.3		7.21218	39535.5		7.21218	1214.21
3.24009	43179.1		7.21594	39627.5		7.21594	-105.767
3.24386	42436.9		7.2197	39714.8		7.2197	610.326
3.24762	42873		7.22346	39797.5		7.22346	-801.831
3.25138	42236.3		7.22722	39876.1		7.22722	234.858
3.25514	42432.3		7.23098	39951.6		7.23098	-955.179
3.25891	42325.2		7.23474	40025		7.23474	483.578
3.26267	42360.8		7.2385	40097.7		7.2385	-720.651
3.26643	42005.9		7.24226	40171.3		7.24226	333.462
3.2702	42874.7		7.24602	40247.2		7.24602	-728.232
3.27396	42052.3		7.24978	40326.8		7.24978	-177.991
3.27772	42566.1		7.25354	40411.2		7.25354	-1189.53
3.28148	42256.2		7.2573	40501.5		7.2573	160.812
3.28525	42510.9		7.26106	40598.6		7.26106	-1306.24
3.28901	42150.5		7.26482	40703.2		7.26482	-47.6699
3.29277	42343.7		7.26858	40815.8		7.26858	-942.415
3.29653	42556.1		7.27234	40936.8		7.27234	-439.56
3.3003	42742		7.2761	41066.4		7.2761	-1068.18
3.30406	41400.6		7.27986	41204.9		7.27986	-216.922
3.30782	42320.5		7.28362	41352.3		7.28362	-946.81
3.31159	42335		7.28738	41508.3		7.28738	22.4012
3.31535	42626.9		7.29114	41673.3		7.29114	-999.974
3.31911	41793.5		7.2949	41847.3		7.2949	-83.8536
3.32287	42670.8		7.29866	42030.7		7.29866	-1311.65
3.32664	42012		7.30242	42223.7		7.30242	-256.31
3.3304	43183.2		7.30618	42426.8		7.30618	-1285.76
3.33416	42238		7.30994	42640.9		7.30994	-975.861
3.33792	42045.2		7.3137	42867		7.3137	-1845.34
3.34169	42101.1		7.31746	43106.3		7.31746	-508.34
3.34545	42458		7.32122	43360.7		7.32122	-1370.2
3.34921	41569		7.32498	43632.2		7.32498	320.327
3.35297	42048		7.32874	43923.6		7.32874	-1206.19
3.35674	41740.5		7.3325	44237.9		7.3325	-342.593
3.3605	42263.2		7.33626	44579		7.33626	-1196.72
3.36426	41608.9		7.34002	44951		7.34002	202.783
3.36803	42105.4		7.34378	45359.1		7.34378	-807.767
3.37179	41834.7		7.34754	45808.8		7.34754	19.7623
3.37555	42228.5		7.3513	46306.6		7.3513	-1163.1
3.37931	42023.9		7.35506	46859.5		7.35506	599.184
3.38308	42481.8		7.35882	47475.3		7.35882	-1251.78
3.38684	41858.2		7.36259	48164.5		7.36259	404.628
3.3906	42514.3		7.36635	48932.5		7.36635	-1183.97
3.39436	41922.9		7.37011	49790.9		7.37011	687.014
3.39813	42026.5		7.37387	50750.4		7.37387	-1295.45
3.40189	41791.7		7.37763	51822		7.37763	532.456
3.40565	42300.5		7.38139	53017.7		7.38139	-1093.81
3.40942	41548.9		7.38515	54349.9		7.38515	159.204
3.41318	42110.6		7.38891	55831.6		7.38891	-721.49
3.41694	41613.8		7.39267	57476.6		7.39267	1258.76
3.4207	41292.1		7.39643	59299.4		7.39643	-1121.83
3.42447	41823.6		7.40019	61314.7		7.40019	1545.81
3.42823	42393		7.40395	63538.1		7.40395	268.003
3.43199	41539		7.40771	65984.9		7.40771	3882.97
3.43575	42488.1		7.41147	68670.5		7.41147	2386.88
3.43952	41278.5		7.41523	71608.7		7.41523	3340.73
3.44328	41518.5		7.41899	74811.6		7.41899	2202.85
3.44704	41819.6		7.42275	78287.9		7.42275	4980.03
3.4508	42268.7		7.42651	82041.4		7.42651	3724.07
3.45457	41175.8		7.43027	86069.5		7.43027	6006.8
3.45833	42255.4		7.43403	90361		7.43403	4340.52
3.46209	41467.1		7.4378	94907.3		7.4378	7331.73
3.46586	42232.1		7.44156	99650.9		7.44156	6537.09
3.46962	41554.9		7.44532	104557		7.44532	10872.2
3.47338	42498.2		7.44908	109565		7.44908	9679.94
3.47714	40945.6		7.45284	114600		7.45284	13922.6
3.48091	41982.7		7.4566	119571		7.4566	10614.9
3.48467	41245.5		7.46036	124377		7.46036	12987.6
3.48843	42124.7		7.46412	128902		7.46412	9522.52
3.49219	40633.5		7.46788	133026		7.46788	13893.7
3.49596	41769.1		7.47164	136620		7.47164	8955.44
3.49972	41182.4		7.4754	139560		7.4754	9297.48
3.50348	42137.4		7.47916	141727		7.47916	2665.07
3.50725	41036.2		7.48292	143013		7.48292	2281.61
3.51101	41360.7		7.48668	143337		7.48668	-4254.98
3.51477	41135.9		7.49044	142648		7.49044	-2360.61
3.51853	41605.8		7.49421	140927		7.49421	-6698.84
3.5223	41379.4		7.50173	134611		7.50173	-10988.8
3.52606	41368.7		7.50549	130219		7.50549	-8912.09
3.52982	40980.3		7.50925	125198		7.50925	-12644.9
3.53358	41908.6		7.51301	119720		7.51301	-9718.4
3.53735	40965.3		7.51677	113954		7.51677	-11630.5
3.54111	41401.1		7.52053	108063		7.52053	-8051.39
3.54487	40966.3		7.52429	102193		7.52429	-9223.27
3.54863	41489.7		7.52805	96470.9		7.52805	-6506.46
3.5524	41193.9		7.53181	90999.2		7.53181	-7788.84
3.55616	41665.8		7.53557	85858.7		7.53557	-5690.37
3.55992	40657.2		7.53933	81107.6		7.53933	-5729.92
3.56369	41726.2		7.5431	76772.3		7.5431	-2435.7
3.56745	41444.9		7.54686	72893.8		7.54686	-3203.29
3.57121	41019.2		7.55062	69461.3		7.55062	-1702.9
3.57497	40837.1		7.55438	66462		7.55438	-2533.48
3.57874	41625.1		7.55814	63872		7.55814	-667.975
3.5825	40902.3		7.5619	61659.6		7.5619	-1900.59
3.58626	41159.7		7.56566	59787.5		7.56566	-409.346
3.59002	40748.4		7.56942	58215.9		7.56942	-1811.69
3.59379	41441.3		7.57318	56904.5		7.57318	-1599.36
3.59755	40541.7		7.57694	55814.2		7.57694	-1814.03
3.60131	41084.1		7.5807	54908.6		7.5807	-687.117
3.60507	40437		7.58446	54154.5		7.58446	-2696.56
3.60884	41447.3		7.58823	53521.2		7.58823	-1646.53
3.6126	40529.2		7.59199	52987		7.59199	-2834.67
3.61636	40931.8		7.59575	52528.9		7.59575	-1482.31
3.62013	40875		7.59951	52129.5		7.59951	-2396.18
3.62389	40864.9		7.60327	51774.9		7.60327	-1655.32
3.62765	41148.4		7.60703	51453.8		7.60703	-2961.7
3.63141	41333.9		7.61079	51157.7		7.61079	-1547.52
3.63518	40760.5		7.61455	50879.8		7.61455	-3097.65
3.63894	41159.2		7.61831	50615.2		7.61831	-1795.16
3.6427	40587		7.62207	50360.1		7.62207	-2511.33
3.64646	41414.3		7.62583	50111.9		7.62583	-1061.73
3.65023	40734.6		7.6296	49867.8		7.6296	-2406.85
3.65399	40939		7.63336	49628		7.63336	-805.389
3.65775	40843.4		7.63712	49390.6		7.63712	-1398.11
3.66151	40893.3		7.64088	49155		7.64088	988.856
3.66528	40710.6		7.64464	48920.8		7.64464	-4.63947
3.66904	40714.9		7.6484	48687.7		7.6484	1526.69
3.6728	40556.7		7.65216	48455.5		7.65216	535.135
3.67656	40735.8		7.65592	48224		7.65592	3914.68
3.68033	40292.1		7.65968	47993.4		7.65968	3069.06
3.68409	40997.1		7.66344	47763.5		7.66344	4602.77
3.68785	40624.9		7.67097	47305.7		7.67097	6032.94
3.69162	40554.7		7.67473	47078.5		7.67473	4114.14
3.69538	40031.5		7.67849	46852.2		7.67849	6051.32
3.69914	40949.1		7.68225	46627.1		7.68225	4717.78
3.7029	40390.9		7.68601	46403.3		7.68601	6300.71
3.70667	41348.3		7.68977	46180.8		7.68977	5167.58
3.71043	40269.9		7.69353	45959.7		7.69353	5893.8
3.71419	40721.2		7.69729	45740.2		7.69729	3784.34
3.71795	40334.1		7.70106	45521.9		7.70106	5302.85
3.72172	41184.5		7.70482	45305.9		7.70482	3493.37
3.72548	40594.1		7.70858	45091.9		7.70858	3969.35
3.72924	41099.2		7.71234	44879.9		7.71234	2653.17
3.733	39499.9		7.7161	44670.1		7.7161	3296.62
3.73677	41362		7.71986	44462.5		7.71986	1487.49
3.74053	40215.9		7.72362	44257.4		7.72362	2081.47
3.74429	39976.5		7.72738	44054.7		7.72738	734.753
3.74805	40336.2		7.73114	43854.6		7.73114	1613.63
3.75182	40547.6		7.73491	43656.7		7.73491	-504.265
3.75558	39920.8		7.73867	43462.1		7.73867	8.31572
3.75934	40636.4		7.74243	43270.3		7.74243	-816.685
3.7631	40062.1		7.74619	43081.5		7.74619	449.751
3.76687	40545.5		7.74995	42895.8		7.74995	-1356.26
3.77063	39866.3		7.75371	42713.1		7.75371	165.122
3.77439	40393		7.75747	42533.6		7.75747	-1355.08
3.77815	39783.7		7.76123	42357.3		7.76123	-256.931
3.78192	40605.4		7.765	42183.9		7.765	-1626.72
3.78568	40141.1		7.76876	42014.2		7.76876	-606.533
3.78944	40340.1		7.77252	41848		7.77252	-1467.34
3.7932	39428.1		7.77628	41685.1		7.77628	-347.278
3.79697	40380		7.78004	41525.7		7.78004	-1853.49
3.80073	39873.9		7.7838	41369.8		7.7838	-661.694
3.80449	40502		7.78756	41217.3		7.78756	-1167.02
3.80826	39830.7		7.79132	41068.4		7.79132	76.4151
3.81202	40009.1		7.79508	40923.1		7.79508	-1589.1
3.81578	40027.8		7.79885	40780.9		7.79885	-643.897
3.81954	40333.9		7.80261	40642.6		7.80261	-1073.24
3.82331	39491.8		7.80637	40507.8		7.80637	-533.933
3.82707	40268.5		7.81013	40376.6		7.81013	-1368.58
3.83083	39629.8		7.81389	40248.9		7.81389	807.837
3.83459	40500.8		7.81765	40124.7		7.81765	-950.869
3.83836	39948.3		7.82141	40003.9		7.82141	326.623
3.84212	40645.6		7.82518	39886.4		7.82518	-1127.86
3.84588	39959.5		7.82894	39772.5		7.82894	-286.102
3.84964	40285.9		7.8327	39662.1		7.8327	-630.67
3.85341	39593.1		7.83646	39555		7.83646	732.574
3.85717	40439.3		7.84022	39451.3		7.84022	-270.933
3.86093	39636.4		7.84398	39350.9		7.84398	137.446
3.86469	40487.4		7.84774	39253.7		7.84774	-227.952
3.86845	39383.4		7.8515	39159.8		7.8515	560.091
3.87222	39853.2		7.85527	39068.6		7.85527	-208.903
3.87598	39196.5		7.85903	38980.9		7.85903	1104.51
3.87974	40259.2		7.86279	38896.1		7.86279	310.456
3.8835	38991.1		7.86655	38814.4		7.86655	734.374
3.88727	39962.5		7.87031	38735.6		7.87031	-23.0794
3.89103	39451.8		7.87407	38659.7		7.87407	986.548
3.89479	40207.8		7.87783	38586.7		7.87783	420.51
3.89855	39602		7.88159	38516.4		7.88159	1248.56
3.90232	40385.6		7.88536	38448.7		7.88536	351.327
3.90608	39424.4		7.88912	38383.9		7.88912	1457.51
3.90984	40261.2		7.89288	38321.7		7.89288	138.929
3.9136	40096.6		7.89664	38262		7.89664	2001.65
3.91737	39970.5		7.9004	38204.9		7.9004	888.017
3.92113	39832		7.90416	38150.3		7.90416	1921.28
3.92489	40504.7		7.90792	38098.1		7.90792	1092.07
3.92865	39267.9		7.91169	38048.1		7.91169	1917.08
3.93242	39606.9		7.91545	38000.7		7.91545	914.367
3.93618	39386.3		7.91921	37955.5		7.91921	2055.01
3.93994	40225.1		7.92297	37912.6		7.92297	1087.22
3.9437	39679.9		7.92673	37872		7.92673	2175.75
3.94747	39939.4		7.93049	37833.6		7.93049	1606.79
3.95123	39608.3		7.93425	37797.4		7.93425	2831.16
3.95499	39873.9		7.93802	37763.4		7.93802	1787.24
3.95875	39317.9		7.94178	37731.7		7.94178	2996.95
3.96252	40051.8		7.94554	37702.2		7.94554	1438.67
3.96628	39740.8		7.9493	37674.9		7.9493	2917.56
3.97004	39867.6		7.95306	37650		7.95306	1395.37
3.9738	39885.5		7.95682	37627.4		7.95682	2265.06
3.97756	40002.1		7.96058	37607.2		7.96058	1475.34
3.98133	39781.4		7.96435	37589.5		7.96435	2508.28
3.98509	39930.9		7.96811	37574.3		7.96811	1795.67
3.98885	39098		7.97187	37561.9		7.97187	2343.34
3.99261	39963.7		7.97563	37552.3		7.97563	1726.66
3.99638	39524.7		7.97939	37545.6		7.97939	2370.95
4.00014	39546.5		7.98315	37542.1		7.98315	1631.93
4.0039	39217.6		7.98691	37541.9		7.98691	2316.43
4.00766	39687.2		7.99068	37545.1		7.99068	1690.5
4.01143	38841.2		7.99444	37552.1		7.99444	2455.05
4.01519	40060.1		7.9982	37563		7.9982	1149.04
4.01895	39045.7		8.00196	37578		8.00196	2073.16
4.02271	39665.1		8.00572	37597.3		8.00572	1515.57
4.02647	39161.7		8.00948	37621.1		8.00948	2407.76
4.03024	39621.3		8.01325	37649.7		8.01325	1281.96
4.034	39797.1		8.01701	37683		8.01701	2119.75
4.03776	39744.6		8.02077	37721.3		8.02077	914.335
4.04152	39137.3		8.02453	37764.7		8.02453	875.502
4.04529	40135.7		8.02829	37813.2		8.02829	750.899
4.04905	39381.2		8.03205	37866.7		8.03205	1463.63
4.05281	39800.4		8.03581	37925.4		8.03581	199.852
4.05657	38984.8		8.03958	37989.1		8.03958	1662.02
4.06033	39609.7		8.04334	38057.3		8.04334	661.955
4.0641	38516.5		8.0471	38129.8		8.0471	633.915
4.06786	39463.7		8.05086	38206.3		8.05086	-304.92
4.07162	38896.4		8.05462	38286.2		8.05462	1075.38
4.07538	39419.5		8.05838	38368.6		8.05838	-38.7894
4.07915	38873.8		8.06214	38452.7		8.06214	547.267
4.08291	40187		8.06591	38537.5		8.06591	-362.478
4.08667	38632.9		8.06967	38621.3		8.06967	-73.945
4.09043	39408.6		8.07343	38702.6		8.07343	-583.766
4.09419	38861.8		8.07719	38779.7		8.07719	287.476
4.09796	39291.3		8.08095	38850.3		8.08095	-965.421
4.10172	38934.6		8.08471	38912.2		8.08471	126.293
4.10548	39442.5		8.08848	38962.8		8.08848	-1562.67
4.10924	38768.3		8.09224	38999.3		8.09224	-550.551
4.11301	39707.2		8.096	39019.6		8.096	-1036.48
4.11677	38221.7		8.09976	39021.4		8.09976	-730.493
4.12053	39112		8.10352	39003.6		8.10352	-1536.85
4.12429	38841.7		8.10728	38965.8		8.10728	-384.256
4.12805	39880.8		8.11105	38908.4		8.11105	-1408.84
4.13182	38402.9		8.11481	38833.8		8.11481	-1003.97
4.13558	39281.5		8.11857	38744.6		8.11857	-1242.4
4.13934	38947.8		8.12233	38644.4		8.12233	-279.173
4.1431	38840.1		8.12609	38536.8		8.12609	-1249.51
4.14686	38559.6		8.12985	38425.5		8.12985	-320.904
4.15063	39318.4		8.13361	38313.7		8.13361	-1385.62
4.15439	38522.8		8.13738	38203.7		8.13738	-182.563
4.15815	39139.8		8.14114	38098.3		8.14114	-1060.92
4.16191	39404.3		8.1449	37998.8		8.1449	294.731
4.16567	38929.1		8.14866	37906.1		8.14866	-1224.08
4.16944	39174.6		8.15242	37821.2		8.15242	177.182
4.1732	39000.8		8.15618	37744.2		8.15618	-287.111
4.17696	38350.9		8.15995	37675.2		8.15995	-120.165
4.18072	39267.6		8.16371	37614.7		8.16371	-586.57
4.18448	38557.2		8.16747	37562.2		8.16747	-206.592
4.18825	38931.3		8.17123	37517.6		8.17123	-52.2142
4.19201	39007.4		8.17499	37480.6		8.17499	330.232
4.19577	38701.6		8.17875	37451		8.17875	-566.86
4.19953	38688.1		8.18252	37428.4		8.18252	89.1552
4.20329	39323.7		8.18628	37412.7		8.18628	-309.877
4.20706	38313		8.19004	37403.7		8.19004	-130.548
4.21082	39329.4		8.1938	37401		8.1938	-691.279
4.21458	38078.3		8.19756	37404.7		8.19756	-143.758
4.21834	38765.2		8.20132	37414.7		8.20132	-1536.85
4.2221	38425.1		8.20509	37431.2		8.20509	291.527
4.22587	38770.1		8.20885	37454.1		8.20885	-1014.38
4.22963	38008.5		8.21261	37483.7		8.21261	629.215
4.23339	38871.6		8.21637	37520.5		8.21637	-963.549
4.23715	38183.6		8.22013	37564.7		8.22013	380.028
4.24091	38606.9		8.22389	37617.2		8.22389	-380.372
4.24468	37779.4		8.22766	37678.6		8.22766	-198.087
4.24844	38606		8.23142	37749.4		8.23142	-852.244
4.2522	38208.4		8.23518	37830.9		8.23518	416.374
4.25596	38438.2		8.23894	37924		8.23894	-853.884
4.25972	38281.1		8.2427	38029.9		8.2427	372.097
4.26349	38564		8.24646	38150		8.24646	-1087.6
4.26725	38971.9		8.25023	38286		8.25023	-77.1139
4.27101	38753.9		8.25399	38438.8		8.25399	-1006.2
4.27477	37226		8.25775	38610.2		8.25775	-396.624
4.27853	38793.2		8.26151	38801.8		8.26151	-1761.43
4.28229	37952.1		8.26527	39015.4		8.26527	-907.458
4.28606	38696.5		8.26903	39252.4		8.26903	-2250.9
4.28982	37951.9		8.2728	39515		8.2728	-1286.35
4.29358	38564.9		8.27656	39803.3		8.27656	-2261.94
4.29734	38180		8.28032	40119		8.28032	-1632.74
4.3011	38774.9		8.28408	40463		8.28408	-3219.35
4.30487	37854.1		8.28784	40836.1		8.28784	-1845.56
4.30863	38158.1		8.2916	41238.4		8.2916	-3547.79
4.31239	37698.9		8.29536	41670		8.29536	-2964.05
4.31615	37977.1		8.29913	42131.5		8.29913	-3467.1
4.31991	38131.5		8.30289	42619.3		8.30289	-3894.59
4.32367	38418.9		8.30665	43133		8.30665	-4741.93
4.32744	37692.1		8.31041	43670		8.31041	-3969.53
4.3312	38758.4		8.31417	44227		8.31417	-5344.7
4.33496	38073.1		8.31794	44801.2		8.31794	-5057.65
4.33872	38262.7		8.3217	45384.2		8.3217	-6373.64
4.34248	37863.8		8.32546	45970.8		8.32546	-5228
4.34624	38722.1		8.32922	46553		8.32922	-7143.04
4.35001	37771.1		8.33298	47121.1		8.33298	-6330.82
4.35377	38022.2		8.33674	47664.1		8.33674	-7300.96
4.35753	37282.6		8.34051	48170.2		8.34051	-6030.64
4.36129	38696.7		8.34427	48622.4		8.34427	-7098.14
4.36505	38077.5		8.34803	49006.3		8.34803	-5751.71
4.36881	38539.1		8.35179	49305.5		8.35179	-6790.91
4.37258	37851.2		8.35555	49504.1		8.35555	-4945.47
4.37634	37834.6		8.35931	49587.8		8.35931	-5364.21
4.3801	37623.1		8.36308	49545.8		8.36308	-3137.81
4.38386	38116.3		8.36684	49372.8		8.36684	-4040.45
4.38762	37530.7		8.3706	49070.3		8.3706	-1288.53
4.39138	38615.6		8.37436	48646.7		8.37436	-964.322
4.39515	38038.3		8.37812	48117.3		8.37812	1410.93
4.39891	38085.7		8.38188	47502.1		8.38188	1930.84
4.40267	37395.8		8.38565	46822.1		8.38565	4649.93
4.40643	38299.1		8.38941	46104		8.38941	4915.13
4.41019	37129.4		8.39317	45367.5		8.39317	8206.03
4.41395	37995.5		8.39693	44631		8.39693	8076.06
4.41772	37289.9		8.40069	43909.5		8.40069	10738.6
4.42148	38328.3		8.40445	43214.1		8.40445	10337
4.42524	37250.4		8.40822	42551.3		8.40822	12454.1
4.429	37967.2		8.41198	41929.8		8.41198	11675.3
4.43276	36910.8		8.41574	41351.1		8.41574	13945.4
4.43652	38220.8		8.4195	40816.4		8.4195	12639.5
4.44028	37325.3		8.42326	40325.9		8.42326	14213.7
4.44405	37851.2		8.42702	39878.6		8.42702	12135.2
4.44781	36767.2		8.43079	39471.9		8.43079	12360.3
4.45157	38099.3		8.43455	39105.5		8.43455	11628.9
4.45533	37673.4		8.43831	38776		8.43831	11648.8
4.45909	38071		8.44207	38480.5		8.44207	9757.17
4.46285	37279.5		8.44583	38216.2		8.44583	10515.3
4.46662	37814.9		8.44959	37980.1		8.44959	8564.74
4.47038	37407.8		8.45336	37768.9		8.45336	9189.85
4.47414	37608.9		8.45712	37581		8.45712	7964.86
4.4779	37281.4		8.46088	37413.1		8.46088	8319.78
4.48166	37848.2		8.46464	37262.9		8.46464	6540.08
4.48542	36881.6		8.4684	37128.3		8.4684	7228.94
4.48918	37370.3		8.47216	37007.1		8.47216	5870.88
4.49294	37307.8		8.47593	36897.5		8.47593	6622.1
4.49671	37955.2		8.47969	36798.3		8.47969	4658.67
4.50047	37062.9		8.48345	36708.1		8.48345	5753.68
4.50423	37749.4		8.48721	36625.5		8.48721	3882.69
4.50799	37160.4		8.49097	36549.5		8.49097	4656.4
4.51175	37766.3		8.49473	36479.4		8.49473	3038.24
4.51551	37040.1		8.4985	36414.1		8.4985	3780.28
4.51927	37811.6		8.50226	36353.5		8.50226	2139.53
4.52304	37275.8		8.50602	36296.8		8.50602	3384.95
4.5268	37965.7		8.50978	36243.6		8.50978	1587.21
4.53056	37346.6		8.51354	36193.5		8.51354	2678.94
4.53432	37451.1		8.5173	36146.1		8.5173	1360.36
4.53808	37053.5		8.52107	36101.1		8.52107	2167.71
4.54184	37312.9		8.52483	36058.5		8.52483	1272.67
4.5456	36844.6		8.52859	36018		8.52859	1808.9
4.54936	37768.9		8.53235	35979.4		8.53235	772.092
4.55313	36714.7		8.53611	35942.5		8.53611	1593.6
4.55689	37491.5		8.53987	35907.3		8.53987	443.565
4.56065	36550.7		8.54364	35873.4		8.54364	1383.01
4.56441	37545.7		8.5474	35841.1		8.5474	417.967
4.56817	36717		8.55116	35810		8.55116	970.918
4.57193	37180.3		8.55492	35780.2		8.55492	-182.948
4.57569	36886.5		8.55868	35751.5		8.55868	763.973
4.57945	37770.8		8.56244	35723.8		8.56244	306.237
4.58321	36297.6		8.56621	35697.2		8.56621	588.181
4.58698	36956.9		8.56997	35671.5		8.56997	503.414
4.59074	36586		8.57373	35646.8		8.57373	101.064
4.5945	37549		8.57749	35622.9		8.57749	-236.62
4.59826	36697.3		8.58125	35599.9		8.58125	774.602
4.60202	37053.3		8.58501	35577.7		8.58501	180.368
4.60578	36410.1		8.58878	35556.2		8.58878	791.772
4.60954	37158.4		8.59254	35535.5		8.59254	-23.1772
4.6133	36190.6		8.5963	35515.6		8.5963	303.309
4.61706	36821.5		8.60006	35496.3		8.60006	-11.5467
4.62083	36851.4		8.60382	35477.7		8.60382	573.177
4.62459	37229.3		8.60758	35459.8		8.60758	-437.303
4.62835	36451.1		8.61135	35442.5		8.61135	590.275
4.63211	37396.1		8.61511	35425.9		8.61511	-723.471
4.63587	36521.9		8.61887	35409.9		8.61887	209.918
4.63963	36846.7		8.62263	35394.5		8.62263	-634.953
4.64339	36190.5		8.62639	35379.8		8.62639	976.923
4.64715	36858.5		8.63015	35365.7		8.63015	-559.251
4.65091	36289.4		8.63392	35352.2		8.63392	488.563
4.65467	37219.1		8.63768	35339.3		8.63768	-510.508
4.65844	36412		8.64144	35327.1		8.64144	713.271
4.6622	37671.6		8.6452	35315.5		8.6452	-229.902
4.66596	36631.8		8.64896	35304.5		8.64896	148.767
4.66972	37410.4		8.65272	35294.2		8.65272	57.6727
4.67348	36606.9		8.65649	35284.5		8.65649	966.432
4.67724	36957.3		8.68658	35232.7		8.68658	1202.73
4.681	36543		8.69034	35229.4		8.69034	-50.9093
4.68476	36822.9		8.6941	35226.8		8.6941	1201.41
4.68852	36333.5		8.69786	35225.1		8.69786	-14.482
4.69228	36616.8		8.70162	35224.1		8.70162	352.597
4.69604	36709.3		8.70539	35224		8.70539	-421.374
4.6998	37340.9		8.70915	35224.7		8.70915	275.085
4.70357	35846.9		8.71291	35226.3		8.71291	-488.846
4.70733	37160.1		8.71667	35228.8		8.71667	511.313
4.71109	36402.1		8.72043	35232.3		8.72043	-480.06
4.71485	37257.2		8.72419	35236.7		8.72419	-70.7896
4.71861	36309		8.72796	35242		8.72796	-414.914
4.72237	37297.9		8.73172	35248.4		8.73172	-259.339
4.72613	36052.1		8.73548	35255.8		8.73548	-791.147
4.72989	36877.9		8.73924	35264.2		8.73924	-68.7726
4.73365	36214.8		8.743	35273.6		8.743	-962.155
4.73741	36833.6		8.74676	35284.1		8.74676	275.584
4.74117	36446.8		8.75052	35295.7		8.75052	-640.776
4.74493	36875		8.75429	35308.4		8.75429	-332.292
4.74869	35978.1		8.75805	35322.2		8.75805	-590.916
4.75245	37174.1		8.76181	35337.2		8.76181	-360.901
4.75622	36421.4		8.76557	35353.4		8.76557	-644.067
4.75998	37353.7		8.76933	35370.7		8.76933	-525.535
4.76374	36345.6		8.77309	35389.3		8.77309	-1111.63
4.7675	36857		8.77686	35409.2		8.77686	-442.135
4.77126	36723.3		8.78062	35430.3		8.78062	-1082.2
4.77502	36833.8		8.78438	35452.6		8.78438	-6.61851
4.77878	36544.9		8.78814	35476.2		8.78814	-786.717
4.78254	36726.4		8.7919	35501.1		8.7919	-97.3082
4.7863	36303		8.79566	35527.2		8.79566	-1797.61
4.79006	36728.4		8.79942	35554.7		8.79942	-678.419
4.79382	36626.6		8.80319	35583.6		8.80319	-1187.64
4.79758	37276.4		8.80695	35613.7		8.80695	-1110.72
4.80134	36527.5		8.81071	35645.2		8.81071	-1399.74
4.8051	36800.8		8.81447	35678.1		8.81447	-528.724
4.80886	36311		8.81823	35712.3		8.81823	-1168.87
4.81262	36921		8.82199	35747.9		8.82199	-674.212
4.81638	36382.7		8.82576	35785.3		8.82576	-1650.99
4.82014	36616		8.82952	35824		8.82952	-506.219
4.82391	36297.8		8.83328	35863.3		8.83328	-1637.03
4.82767	36764.4		8.83704	35903.8		8.83704	-699.44
4.83143	35932.3		8.8408	35945.7		8.8408	-1962.14
4.83519	36860.3		8.84456	35988.8		8.84456	-830.412
4.83895	36024.2		8.84832	36033.2		8.84832	-1588.34
4.84271	36626.2		8.85209	36078.9		8.85209	-1346.23
4.84647	35969.8		8.85585	36125.7		8.85585	-1595.81
4.85023	36800		8.85961	36173.7		8.85961	-897.792
4.85399	36252.8		8.86337	36222.9		8.86337	-2008.74
4.85775	36164.8		8.86713	36273.2		8.86713	-796.229
4.86151	36052.5		8.87089	36324.6		8.87089	-1422.13
4.86527	36749.8		8.87465	36377.1		8.87465	-1270.91
4.86903	36188.1		8.87842	36430.8		8.87842	-2184.78
4.87279	36849		8.88218	36485.4		8.88218	-1446.23
4.87655	35776.9		8.88594	36540.9		8.88594	-1913.74
4.88031	36793.3		8.8897	36597.4		8.8897	-1614.7
4.88407	35915.2		8.89346	36654.7		8.89346	-1968.15
4.88783	36614		8.89722	36713		8.89722	-644.051
4.89159	36230.3		8.90098	36772		8.90098	-2340.87
4.89535	36181.8		8.90475	36831.9		8.90475	-2089.32
4.89911	35716.3		8.90851	36892.5		8.90851	-1846.53
4.90287	36676.7		8.91227	36953.7		8.91227	-1535.83
4.90663	35598.8		8.91603	37015.5		8.91603	-2438.38
4.91039	36510.7		8.91979	37078		8.91979	-935.125
4.91415	36048.2		8.92355	37141		8.92355	-2642.74
4.91791	36222.5		8.92731	37204.6		8.92731	-1733.78
4.92167	35712.2		8.93108	37268.8		8.93108	-2680.29
4.92543	36292.3		8.93484	37333.3		8.93484	-1343.41
4.92919	35661.8		8.9386	37398.3		8.9386	-2153.77
4.93295	36455.8		8.94236	37463.7		8.94236	-1546.88
4.93671	35865.6		8.94612	37529.6		8.94612	-2108.03
4.94047	36577.3		8.94988	37595.9		8.94988	-1593.52
4.94423	35916.8		8.95364	37662.6		8.95364	-2461.6
4.94799	36548.7		8.95741	37730.1		8.95741	-1335.98
4.95175	35845.5		8.96117	37798		8.96117	-2372.78
4.95551	36531.5		8.96493	37866.7		8.96493	-1322.5
4.95927	34676.6		8.96869	37936.2		8.96869	-1877.29
4.96303	36375.6		8.97245	38006.8		8.97245	-1252.99
4.96679	36315.8		8.97621	38078.8		8.97621	-2378.93
4.97055	36550.7		8.97997	38152.8		8.97997	-970.532
4.97431	35152.8		8.98373	38229.2		8.98373	-1573.59
4.97807	36331.7		8.9875	38309.2		8.9875	-910.837
4.98183	35742.1		8.99126	38393.4		8.99126	-2004.3
4.98559	36280.5		8.99502	38483.8		8.99502	-1282.43
4.98935	35256.5		8.99878	38582.2		8.99878	-1634.17
4.99311	36525.8		9.00254	38691		9.00254	-1135.31
4.99687	35583.2		9.0063	38813		9.0063	-2494.78
5.00063	36404.6		9.01006	38951.5		9.01006	-201.002
5.00439	35593.6		9.01383	39110		9.01383	-1753.46
5.00815	36405.8		9.01759	39290.6		9.01759	-694.025
5.01191	35008.4		9.02135	39496.1		9.02135	-2048.66
5.01567	36492.5		9.02511	39727.9		9.02511	-1349.64
5.01943	35457.7		9.02887	39986.8		9.02887	-1774.47
5.02319	35854.1		9.03263	40273.7		9.03263	-762.492
5.02695	35841.1		9.03639	40589.5		9.03639	-1917.97
5.03071	36171.5		9.04015	40935.8		9.04015	-1223.98
5.03447	35789.9		9.04392	41316		9.04392	-2436.59
5.03823	36157		9.04768	41731.7		9.04768	-1386.23
5.04199	35325.7		9.05144	42188.8		9.05144	-2390.86
5.04575	35928.4		9.0552	42693.7		9.0552	-1981.2
5.04951	35609.8		9.05896	43254.7		9.05896	-3276.87
5.05327	36294.2		9.06272	43881.7		9.06272	-1518.02
5.05703	35724.9		9.06648	44585.5		9.06648	-3126.98
5.06079	35733.1		9.07024	45376.5		9.07024	-1949.24
5.06455	35245.1		9.074	46262.3		9.074	-1845.04
5.06831	36326.8		9.07777	47246.4		9.07777	1107.73
5.07206	35314.4		9.08153	48312.6		9.08153	2624.5
5.07582	36360.9		9.08529	49435		9.08529	8664.46
5.07958	34981.3		9.08905	50561.8		9.08905	10337.7
5.08334	35795.6		9.09281	51610.8		9.09281	11130
5.0871	35360		9.09657	52464.5		9.09657	6837.95
5.09086	35980.3		9.10033	52971.9		9.10033	3129.79
5.09462	35420.9		9.10409	52970.2		9.10409	-2063.69
5.09838	36242.6		9.10786	52343.3		9.10786	-4312.3
5.10214	35415.5		9.11162	51112.2		9.11162	-5793.28
5.1059	36033.6		9.11538	49449.4		9.11538	-4272.52
5.10966	35450.3		9.11914	47606.9		9.11914	-4748.46
5.11342	36048.2		9.1229	45804.2		9.1229	-2568.16
5.11718	35287.1		9.12666	44176.2		9.12666	-2035.36
5.12094	35991.9		9.13042	42782.3		9.13042	-33.5223
5.1247	35477.1		9.13418	41631.7		9.13418	-399.149
5.12846	35786.7		9.13794	40706.3		9.13794	806.489
5.13222	35081.6		9.14171	39972.4		9.14171	507.557
5.13597	36169.8		9.14547	39397.1		9.14547	2640.04
5.13973	35063.8		9.14923	38942.9		9.14923	1496.97
5.14349	36114		9.15299	38578.6		9.15299	2408.52
5.14725	35004.2		9.15675	38279.6		9.15675	1589.82
5.15101	35570.7		9.16051	38027		9.16051	3342.61
5.15477	35171.7		9.16427	37807.5		9.16427	2243.18
5.15853	35520.6		9.16803	37611.7		9.16803	3620.38
5.16229	34821.5		9.17179	37433.5		9.17179	2740.97
5.16605	35844.5		9.17555	37268.6		9.17555	3466.43
5.16981	35192.8		9.17932	37113.7		9.17932	2522.06
5.17357	35486.2		9.18308	36967.8		9.18308	3062.05
5.17733	35230.5		9.18684	36828.7		9.18684	2100.52
5.18109	35539.4		9.1906	36695.5		9.1906	3327.86
5.18484	35302.8		9.19436	36567.2		9.19436	2925.46
5.1886	35763.5		9.19812	36443.2		9.19812	2999.9
5.19236	35085.7		9.20188	36322.9		9.20188	2305.81
5.19612	35808.9		9.20564	36206		9.20564	3807.14
5.19988	34716.2		9.2094	36091.9		9.2094	2606.34
5.20364	36048.5		9.21316	35980.5		9.21316	3769.41
5.2074	34712		9.21693	35871.2		9.21693	3113.97
5.21116	35547.9		9.22069	35764.4		9.22069	4694.52
5.21492	35278.2		9.22445	35659.7		9.22445	4201.91
5.21868	35331.7		9.22821	35556.9		9.22821	5313.88
5.22243	34851		9.23197	35455.9		9.23197	6298.12
5.22619	35227.5		9.23573	35356.7		9.23573	9272.81
5.22995	34857.4		9.23949	35259.1		9.23949	10274
5.23371	35051.6		9.24325	35163.2		9.24325	12266.8
5.23747	34932.3		9.24701	35068.9		9.24701	10294.1
5.24123	35952.6		9.25077	34976.2		9.25077	9749.78
5.24499	35223.9		9.25453	34885		9.25453	6725.26
5.24875	35902.8		9.2583	34795.1		9.2583	5891.56
5.25251	35217.9		9.26206	34706.9		9.26206	3652.72
5.25626	35923.7		9.26582	34620.2		9.26582	3875.38
5.26002	35323.7		9.26958	34535		9.26958	2552.75
5.26378	35433.2		9.27334	34451.3		9.27334	2763.95
5.26754	35182.4		9.2771	34369.1		9.2771	1370.37
5.2713	35870.1		9.28086	34288.3		9.28086	2393.52
5.27506	35276.9		9.28462	34209		9.28462	1130.81
5.27882	36119.6		9.28838	34131.2		9.28838	1655.33
5.28258	35546.4		9.29214	34054.8		9.29214	615.384
5.28633	35744.4		9.2959	33979.9		9.2959	1645.28
5.29009	35337.9		9.29966	33906.4		9.29966	383.931
5.29385	35960.4		9.30343	33834.2		9.30343	326.519
5.29761	35791.4		9.30719	33763.7		9.30719	357.271
5.30137	36499.7		9.31095	33694.6		9.31095	1393.69
5.30513	36037.6		9.31471	33626.9		9.31471	425.075
5.30889	37277		9.31847	33560.6		9.31847	906.045
5.31265	35901.6		9.32223	33495.7		9.32223	-396.293
5.3164	36256.4		9.32599	33432.2		9.32599	890.972
5.32016	35500.9		9.32975	33370.1		9.32975	-118.347
5.32392	36080.1		9.33351	33309.4		9.33351	854.663
5.32768	35192.2		9.33727	33250.1		9.33727	-415.982
5.33144	36028.7		9.34103	33192		9.34103	569.134
5.3352	34860.8		9.34479	33135.3		9.34479	-248.273
5.33895	35164		9.34855	33080		9.34855	3.61654
5.34271	34364.5		9.35232	33025.7		9.35232	-872.537
5.34647	35209.1		9.35608	32972.9		9.35608	388.5
5.35023	34366.1		9.35984	32921.3		9.35984	-418.007
5.35399	35124.9		9.3636	32870.9		9.3636	275.865
5.35775	34504.8		9.36736	32821.7		9.36736	-550.062
5.3615	35396.8		9.37112	32773.7		9.37112	129.436
5.36526	34669		9.37488	32726.9		9.37488	-888.618
5.36902	35737.4		9.37864	32681.1		9.37864	-31.0992
5.37278	34761.4		9.3824	32636.5		9.3824	-956.182
5.37654	35399.5		9.38616	32593		9.38616	181.859
5.3803	34521.2		9.38992	32550.5		9.38992	-806.151
5.38405	35614.9		9.39368	32509		9.39368	192.216
5.38781	34535.5		9.39744	32468.5		9.39744	-742.716
5.39157	35449		9.4012	32429		9.4012	-561.119
5.39533	34929.9		9.40496	32390.5		9.40496	-1444.37
5.39909	35142.6		9.40872	32352.8		9.40872	239.868
5.40285	34236.5		9.41248	32316.1		9.41248	-951.188
5.4066	35266.1		9.41625	32280.1		9.41625	105.586
5.41036	34835.8		9.42001	32245.1		9.42001	-994.275
5.41412	34982.4		9.42377	32210.8		9.42377	-98.7467
5.41788	34671.3		9.42753	32177.4		9.42753	-986.903
5.42164	35127.7		9.43129	32144.7		9.43129	-408.819
5.42539	34483.3		9.43505	32112.7		9.43505	-1202.57
5.42915	35269.4		9.43881	32081.5		9.43881	-724.325
5.43291	34453.4		9.44257	32050.9		9.44257	-952.665
5.43667	34479.4		9.44633	32021		9.44633	-813.763
5.44043	34588.6		9.45009	31991.7		9.45009	-1294.1
5.44418	35510.3		9.45385	31963.1		9.45385	-476.638
5.44794	34454.5		9.45761	31935		9.45761	-1402.07
5.4517	34890.8		9.46137	31907.5		9.46137	-573.063
5.45546	34453.3		9.46513	31880.5		9.46513	-556.999
5.45922	35008.4		9.46889	31854		9.46889	-556.656
5.46297	34375.6		9.47265	31828.1		9.47265	-1364.81
5.46673	35295.5		9.47641	31802.6		9.47641	-962.248
5.47049	34374.6		9.48017	31777.6		9.48017	-1488.64
5.47425	35029.3		9.48393	31753		9.48393	-864.876
5.47801	34296		9.48769	31728.8		9.48769	-1178.83
5.48176	34616.3		9.49145	31705.1		9.49145	-357.387
5.48552	33945.9		9.49521	31681.7		9.49521	-1500.73
5.48928	35155.1		9.49898	31658.6		9.49898	-524.178
5.49304	34129.4		9.50274	31636		9.50274	-1055.74
5.49679	35027		9.5065	31613.7		9.5065	-732.837
5.50055	34176.5		9.51026	31591.7		9.51026	-1001.75
5.50431	35118.3		9.51402	31570		9.51402	-641.976
5.50807	34652.8		9.51778	31548.5		9.51778	-1157.89
5.51183	35386.2		9.52154	31527.4		9.52154	-552.782
5.51558	34514.6		9.5253	31506.5		9.5253	-1647.84
5.51934	34736.7		9.52906	31485.9		9.52906	-480.348
5.5231	34338.3		9.53282	31465.5		9.53282	-1773.6
5.52686	34598.6		9.53658	31445.4		9.53658	-426.976
5.53061	34576.9		9.54034	31425.5		9.54034	-1624.87
5.53437	35210		9.5441	31405.7		9.5441	-611.177
5.53813	34006		9.54786	31386.2		9.54786	-1560.28
5.54189	35079.5		9.55162	31366.9		9.55162	-518.27
5.54564	33477.2		9.55538	31347.7		9.55538	-1271.94
5.5494	35079.9		9.55914	31328.7		9.55914	-644.283
5.55316	34552.7		9.5629	31309.9		9.5629	-1072.29
5.55692	34983.9		9.56666	31291.2		9.56666	-400.747
5.56067	34729.4		9.57042	31272.7		9.57042	-1360.26
5.56443	34927.9		9.57418	31254.3		9.57418	-890.704
5.56819	34088.8		9.57794	31236		9.57794	-1805.59
5.57195	34731.4		9.5817	31217.9		9.5817	-651.701
5.5757	33763.8		9.58546	31199.9		9.58546	-859.436
5.57946	34813.7		9.58922	31182		9.58922	-447.088
5.58322	34459.6		9.59298	31164.2		9.59298	-1698.55
5.58697	34908.4		9.59674	31146.5		9.59674	-494.024
5.59073	34219.7		9.6005	31128.9		9.6005	-1485.7
5.59449	34919.3		9.60426	31111.5		9.60426	-638.271
5.59825	34305.5		9.60802	31094.1		9.60802	-1485.64
5.602	34585.1		9.61178	31076.8		9.61178	-329.696
5.60576	34490.4		9.61554	31059.6		9.61554	-998.941
5.60952	34924.7		9.6193	31042.4		9.6193	-809.17
5.61328	34463.3		9.62306	31025.4		9.62306	-1289.68
5.61703	35012.7		9.62682	31008.4		9.62682	-472.067
5.62079	34386.1		9.63058	30991.5		9.63058	-1328.83
5.62455	34689.1		9.63434	30974.7		9.63434	-309.566
5.6283	33902.6		9.6381	30957.9		9.6381	-1309.17
5.63206	34961.2		9.64186	30941.2		9.64186	-403.847
5.63582	34296.5		9.64562	30924.6		9.64562	-1450.79
5.63957	34667.7		9.64938	30908		9.64938	-530.393
5.64333	34177.2		9.65314	30891.5		9.65314	-1693.56
5.64709	34974.2		9.6569	30875		9.6569	-385.691
5.65085	33731.8		9.66066	30858.7		9.66066	-1672.38
5.6546	34345.2		9.66442	30842.3		9.66442	-577.13
5.65836	33961.1		9.66818	30826		9.66818	-1413.44
5.66212	34491.5		9.67194	30809.8		9.67194	-66.398
5.66587	33851.5		9.6757	30793.6		9.6757	-904.216
5.66963	34732.9		9.67946	30777.5		9.67946	-353.088
5.67339	34247.6		9.68322	30761.5		9.68322	-1160.31
5.67714	35047.3		9.68698	30745.5		9.68698	-238.994
5.6809	34165.6		9.69074	30729.5		9.69074	-826.326
5.68466	34773.2		9.6945	30713.6		9.6945	804.491
5.68841	34257.2		9.69826	30697.7		9.69826	-770.445
5.69217	34494.3		9.70202	30681.9		9.70202	37.1692
5.69593	34851		9.70578	30666.1		9.70578	-746.368
5.69968	34767.8		9.70954	30650.4		9.70954	200.745
5.70344	34087.9		9.7133	30634.7		9.7133	-526.393
5.7072	34823.5		9.71706	30619.1		9.71706	629.619
5.71095	34197.7		9.72082	30603.5		9.72082	-584.019
5.71471	34741.3		9.72458	30588		9.72458	844.594
5.71847	34131.4		9.72834	30572.5		9.72834	-228.944
5.72222	35099.4		9.7321	30557.1		9.7321	694.668
5.72598	34186.3		9.73586	30541.7		9.73586	183.531
5.72974	34907.8		9.73962	30526.3		9.73962	366.543
5.73349	34003.1		9.74338	30511.1		9.74338	-164.894
5.73725	34523.2		9.74714	30495.8		9.74714	309.618
5.74101	34130.9		9.7509	30480.6		9.7509	-325.721
5.74476	34907.4		9.75466	30465.5		9.75466	48.2893
5.74852	33768.5		9.75841	30450.4		9.75841	-496.491
5.75228	34387.7		9.76217	30435.3		9.76217	145.217
5.75603	34458.7		9.76593	30420.3		9.76593	-846.927
5.75979	34673.8		9.76969	30405.4		9.76969	634.178
5.76355	34302.7		9.77345	30390.5		9.77345	-975.471
5.7673	34204		9.77721	30375.6		9.77721	223.628
5.77106	33684.4		9.78097	30360.8		9.78097	-779.927
5.77481	34726		9.78473	30346.1		9.78473	149.065
5.77857	33777.4		9.78849	30331.4		9.78849	-665.198
5.78233	34561.7		9.79225	30316.7		9.79225	50.784
5.78608	33603		9.79601	30302.1		9.79601	-1113.49
5.78984	35073.4		9.79977	30287.6		9.79977	-78.9185
5.7936	34231.6		9.80353	30273.1		9.80353	-620.204
5.79735	34647.2		9.80729	30258.6		9.80729	334.453
5.79924	35298.4		9.81105	30244.2		9.81105	-734.048
5.803	33878.8		9.81481	30229.9		9.81481	-17.0079
5.80675	34624.8		9.81857	30215.6		9.81857	-432.727
5.81051	34019.8		9.82233	30201.4		9.82233	121.995
5.81427	34298		9.82609	30187.3		9.82609	-357.044
5.81803	33832.5		9.82985	30173.2		9.82985	19.555
5.82179	34255.6		9.8336	30159.1		9.8336	-558.144
5.82555	33836.7		9.83736	30145.2		9.83736	176.03
5.8293	34070.6		9.84112	30131.2		9.84112	-394.759
5.83306	33503.6		9.84488	30117.4		9.84488	111.587
5.83682	33985.3		9.84864	30103.6		9.84864	-668.733
5.84058	33530.2		9.8524	30089.8		9.8524	71.0812
5.84434	33874.8		9.85616	30076.1		9.85616	-78.2721
5.8481	33502.3		9.85992	30062.5		9.85992	534.206
5.85185	34772.5		9.86368	30049		9.86368	-683.784
5.85561	33968.4		9.86744	30035.5		9.86744	853.354
5.85937	34596.1		9.8712	30022.1		9.8712	-341.478
5.86313	34098.9		9.87496	30008.7		9.87496	24.4175
5.86689	34499.8		9.87872	29995.4		9.87872	-614.86
5.87065	34247.7		9.88248	29982.2		9.88248	665.987
5.8744	34559		9.88623	29969.1		9.88623	-163.775
5.87816	33668.6		9.88999	29956		9.88999	347.62
5.88192	34718		9.89375	29943		9.89375	-311.162
5.88568	34542.1		9.89751	29930.1		9.89751	877.476
5.88944	34412.1		9.90127	29917.2		9.90127	-116.667
5.8932	33997		9.90503	29904.5		9.90503	937.909
5.89695	34664.6		9.90879	29891.8		9.90879	337.202
5.90071	34119.7		9.91255	29879.2		9.91255	1102.01
5.90447	34125.2		9.91631	29866.6		9.91631	-155.067
5.90823	33446.5		9.92007	29854.2		9.92007	1055.87
5.91199	34383.4		9.92383	29841.8		9.92383	-487.685
5.91574	33687.4		9.92759	29829.5		9.92759	568.872
5.9195	34439.7		9.93134	29817.3		9.93134	299.406
5.92326	33783.2		9.9351	29805.2		9.9351	565.479
5.92702	34070.9		9.93886	29793.2		9.93886	-88.1437
5.93078	33615.5		9.94262	29781.3		9.94262	971.138
5.93453	33991.8		9.94638	29769.4		9.94638	-358.379
5.93829	33893.4		9.95014	29757.6		9.95014	1127.3
5.94205	34281.1		9.9539	29746		9.9539	-453.414
5.94581	34072.9		9.95766	29734.4		9.95766	6.86479
5.94957	34572.6		9.96142	29723		9.96142	-347.962
5.95332	33686.5		9.96518	29711.6		9.96518	347.805
5.95708	34514.5		9.96893	29700.4		9.96893	-457.066
5.96084	33651.2		9.97269	29689.2		9.97269	577.18
5.9646	34444.6		9.97645	29678.1		9.97645	-263.386
5.96836	33458.5		9.98021	29667.2		9.98021	155.333
5.97211	34086.8		9.98397	29656.4		9.98397	-445.166
5.97587	33175.7		9.98773	29645.6		9.98773	291.715
5.97963	34067.5		9.99149	29635		9.99149	-779.725
5.98339	33552.8		9.99525	29624.5		9.99525	382.511
5.98714	34552.3		9.99901	29614.1		9.99901	-335.88
5.9909	33512.9		10.0028	29603.8		10.0028	-6.62233
5.99466	34489.2		10.0065	29593.8		10.0065	-838.726
5.99842	34348.1		10.0103	29583.7		10.0103	-367.71
6.00218	34234.3		10.014	29574		10.014	-899.478
6.00593	34023.1		10.0178	29564.1		10.0178	42.7598
6.00969	34089.9		10.0216	29554.4		10.0216	-1042.65
6.01345	33520		10.0253	29545		10.0253	-188.236
6.01721	34050.1		10.0291	29535.6		10.0291	-612.438
6.02096	34077.6		10.0328	29526.5		10.0328	493.181
6.02472	34013.5		10.0366	29517.4		10.0366	-1051.03
6.02848	33731.4		10.0404	29508.3		10.0404	-67.5977
6.03224	34483.4		10.0441	29499.7		10.0441	-1218.94
6.03599	33218.6		10.0479	29491		10.0479	-17.0393
6.03975	33924.3		10.0516	29482.7		10.0516	-701.109
6.04351	33730.4		10.0554	29474.3		10.0554	200.954
6.04727	34081.2		10.0591	29466.2		10.0591	-1429.75
6.05102	33466.2		10.0629	29458.2		10.0629	-295.745
6.05474	34631.5		10.0667	29450.3		10.0667	-1149.02
6.05849	33703.4		10.0704	29442.8		10.0704	-598.568
6.06225	33825.2		10.0742	29435.2		10.0742	-1453.92
6.066	33797.5		10.0779	29428		10.0779	-97.0461
6.06976	34544.1		10.0817	29420.9		10.0817	-1382.5
6.07351	34068.1		10.0855	29413.9		10.0855	-670.353
6.07727	34809.2		10.0892	29407.3		10.0892	-734.375
6.08103	33441.3		10.093	29400.7		10.093	-345.755
6.08478	34139		10.0967	29394.5		10.0967	-1457.7
6.08854	33657.7		10.1005	29388.3		10.1005	-390.418
6.09229	34229.8		10.1042	29382.5		10.1042	-1251.2
6.09605	33704		10.108	29376.7		10.108	-387.983
6.0998	34679.4		10.1118	29371.2		10.1118	-981.608
6.10356	34018.7		10.1155	29366		10.1155	-770.591
6.10731	34792.1		10.1193	29361		10.1193	-880.712
6.11107	33944.7		10.123	29356.3		10.123	75.4113
6.11482	34798.6		10.1268	29351.7		10.1268	-885.828
6.11858	34009.9		10.1306	29347.3		10.1306	496.76
6.12234	34625.8		10.1343	29343.4		10.1343	-905.306
6.12609	33641.4		10.1381	29339.6		10.1381	-25.9751
6.12985	35158.4		10.1418	29336.1		10.1418	-839.697
6.1336	33712.3		10.1456	29332.8		10.1456	-481.552
6.13736	34819		10.1493	29329.9		10.1493	-1232.66
6.14111	33673		10.1531	29327.2		10.1531	-387.728
6.14487	34442.2		10.1569	29324.8		10.1569	-1106.92
6.14863	33862.3		10.1606	29322.8		10.1606	-302.665
6.15238	34104.7		10.1644	29321		10.1644	-1160.52
6.15614	33570.2		10.1681	29319.6		10.1681	-202.227
6.15989	34381.4		10.1719	29318.4		10.1719	-1079.18
6.16365	33676.4		10.1757	29317.7		10.1757	-178.301
6.16741	34759.2		10.1794	29317.2		10.1794	-769.271
6.17116	33762.5		10.1832	29317.1		10.1832	-274.346
6.17492	34529.2		10.1869	29317.4		10.1869	-1120.87
6.17867	34126.2		10.1907	29318		10.1907	-385.14
6.18243	34699.3		10.1944	29319		10.1944	-1427.16
6.18619	33372.1		10.1982	29320.4		10.1982	-680.168
6.18994	34111.6		10.202	29322.3		10.202	-1234.02
6.1937	33681.7		10.2057	29324.5		10.2057	-45.3191
6.19745	34396.2		10.2095	29327.1		10.2095	-1328.08
6.20121	33586.2		10.2132	29330.2		10.2132	-745.992
6.20497	34254.2		10.217	29333.7		10.217	-1627.12
6.20872	33753.8		10.2208	29337.8		10.2208	-867.25
6.21248	33838.2		10.2245	29342.2		10.2245	-1818.03
6.21623	33619.8		10.2283	29347.2		10.2283	-741.115
6.21999	34422.6		10.232	29352.6		10.232	-1504.15
6.22375	33557.2		10.2358	29358.6		10.2358	-968.441
6.2275	34943.1		10.2395	29365		10.2395	-1917.19
6.23126	33403.6		10.2433	29372.2		10.2433	-739.26
6.23501	34501.8		10.2471	29379.9		10.2471	-1654.55
6.23877	33840.2		10.2508	29388		10.2508	-1089.61
6.24253	34832.6		10.2546	29396.9		10.2546	-1558.29
6.24628	34207.6		10.2583	29406.2		10.2583	-810.041
6.25004	34527.8		10.2621	29416.3		10.2621	-1721.89
6.2538	33749.6		10.2658	29426.9		10.2658	-1253.22
6.25755	35012.1		10.2696	29438.4		10.2696	-1727.02
6.26131	33820.4		10.2734	29450.7		10.2734	-802.104
6.26507	34709.6		10.2771	29463.3		10.2771	-1968.67
6.26882	33804.3		10.2809	29477		10.2809	-936.352
6.27258	34524.4		10.2846	29491.2		10.2846	-1236.73
6.27633	33662.2		10.2884	29506.5		10.2884	-1082.82
6.28009	34584.3		10.2921	29522.2		10.2921	-1915.52
6.28385	33739.5		10.2959	29539.2		10.2959	-1066.44
6.2876	34843.9		10.2997	29557.1		10.2997	-1665.83
6.29136	33762.7		10.3034	29575.5		10.3034	-1097.55
6.29512	34286.3		10.3072	29595.3		10.3072	-1887.56
6.29887	33488		10.3109	29615.5		10.3109	-495.116
6.30263	34436.4		10.3147	29637.3		10.3147	-1668
6.30639	34078.5		10.3185	29660.2		10.3185	-990.741
6.31014	34297.1		10.3222	29683.5		10.3222	-1662.35
6.3139	34224		10.326	29708.6		10.326	-1196
6.31766	35106.4		10.3297	29734.2		10.3297	-1852.45
6.32141	33778.6		10.3335	29761.7		10.3335	-961.809
6.32517	34203.1		10.3372	29789.8		10.3372	-1375.7
6.32893	34121.2		10.341	29819.9		10.341	-1162.82
6.33268	34745.1		10.3448	29851.5		10.3448	-2207.38
6.33644	33569.5		10.3485	29883.5		10.3485	-942.525
6.3402	34311.3		10.3523	29917.8		10.3523	-1739.02
6.34395	33829.9		10.356	29952.7		10.356	-540.806
6.34771	34702.3		10.3598	29990.1		10.3598	-1448.56
6.35147	33957.6		10.3635	30028.2		10.3635	-1041.34
6.35522	35122.9		10.3673	30068.9		10.3673	-1590.73
6.35898	33629.2		10.3711	30111.6		10.3711	-831.265
6.36274	34644.8		10.3748	30154.8		10.3748	-1683.21
6.36649	33945.3		10.3786	30201.2		10.3786	-1107.34
6.37025	34570		10.3823	30248.4		10.3823	-1757.75
6.37401	33755.9		10.3861	30298.9		10.3861	-977.531
6.37777	34724.6		10.3898	30350.2		10.3898	-1590.45
6.38152	33683.2		10.3936	30405.2		10.3936	-1366.87
6.38528	34346		10.3974	30462.7		10.3974	-1826.51
6.38904	33517.4		10.4011	30521		10.4011	-654.403
6.39279	34666.5		10.4049	30583.5		10.4049	-1819.76
6.39655	33562.3		10.4086	30647.1		10.4086	-1107.97
6.40031	34761.7		10.4124	30715.2		10.4124	-1481.14
6.40406	33311.1		10.4161	30784.4		10.4161	-1344.1
6.40782	34522.3		10.4199	30858.7		10.4199	-1915.57
6.41158	33907.5		10.4237	30936.2		10.4237	-1166.12
6.41534	35436		10.4274	31015.1		10.4274	-1891.35
6.41909	33688.6		10.4312	31099.6		10.4312	-866.298
6.42285	34847.4		10.4349	31185.7		10.4349	-1526.38
6.42661	33747		10.4387	31278		10.4387	-1157.28
6.43036	34561.5		10.4424	31371.9		10.4424	-2075.41
6.43412	33778.9		10.4462	31472.8		10.4462	-672.733
6.43788	34322.9		10.45	31578.3		10.45	-1679.2
6.44164	33596.7		10.4537	31685.8		10.4537	-1002.72
6.44539	34631.4		10.4575	31801.2		10.4575	-1935.93
6.44915	33836.5		10.4612	31918.9		10.4612	-1149.17
6.45291	34559.1		10.465	32045.4		10.465	-1785.32
6.45666	33251.6		10.4687	32174.4		10.4687	-664.113
6.46042	34517.2		10.4725	32313.3		10.4725	-1555.45
6.46418	34314.9		10.4763	32458.9		10.4763	-856.091
6.46794	34983.6		10.48	32607.5		10.48	-2516.48
6.47169	34075.7		10.4838	32767.7		10.4838	-1314.84
6.47545	34276.7		10.4875	32931.3		10.4875	-1936.24
6.48297	34558.4		10.4913	33107.8		10.4913	-920.936
6.48672	33823.2		10.495	33288.4		10.495	-1424.09
6.49048	35020.3		10.4988	33483.3		10.4988	-562.761
6.49424	33481.9		10.5026	33688.4		10.5026	-1404.37
6.498	34623.9		10.5063	33898.6		10.5063	-703.424
6.50175	33444		10.5101	34125.9		10.5101	-914.093
6.50551	34308.5		10.5138	34359.1		10.5138	714.963
6.50927	33767.8		10.5176	34611.7		10.5176	545.983
6.51303	34849		10.5213	34871.3		10.5213	1619.4
6.51678	33770.8		10.5251	35152.9		10.5251	462.297
6.52054	35073.4		10.5288	35442.8		10.5288	902.576
6.5243	33761.3		10.5326	35757.9		10.5326	294.587
6.52806	34946.6		10.5364	36092		10.5364	257.749
6.53181	33295.7		10.5401	36437.1		10.5401	-1531.73
6.53557	35113.4		10.5439	36813.7		10.5439	-164.699
6.53933	34277.1		10.5476	37203.8		10.5476	-1749.6
6.54309	34586.7		10.5514	37630.7		10.5514	-866.493
6.54684	33626.3		10.5551	38074.5		10.5551	-1533.91
6.5506	34749.2		10.5589	38562.2		10.5589	-997.947
6.55436	33620.1		10.5627	39085.5		10.5627	-2437.82
6.55812	34979.7		10.5664	39633.1		10.5664	-1068.67
6.56187	33837.8		10.5702	40239.1		10.5702	-2098.36
6.56563	34593.6		10.5739	40876.9		10.5739	-1024.6
6.56939	34072.8		10.5777	41586.5		10.5777	-2275.63
6.57315	34760.3		10.5814	42337.7		10.5814	-1344.4
6.57691	34248.4		10.5852	43178.8		10.5852	-2301.14
6.58066	35072.7		10.589	44099.8		10.589	-1719.49
6.58442	33584.5		10.5927	45084		10.5927	-2686.23
6.58818	34438.2		10.5965	46196.5		10.5965	-1809.51
6.59194	33638.8		10.6002	47392.4		10.6002	-3680.21
6.5957	34986.9		10.604	48751.8		10.604	-1688.23
6.59945	34041.7		10.6077	50220.7		10.6077	-3674.58
6.60321	35156.5		10.6115	51898.3		10.6115	-2355.02
6.60697	34030.1		10.6152	53717.8		10.6152	-3580.12
6.61073	34927.6		10.619	55802.3		10.619	-3034.01
6.61448	33700		10.6228	58133		10.6228	-4440.98
6.61824	34850.7		10.6265	60667.1		10.6265	-3631.55
6.622	33986.6		10.6303	63573.7		10.6303	-5280.57
6.62576	34595.7		10.634	66731		10.634	-4318.31
6.62952	34354.8		10.6378	70345.7		10.6378	-6655.12
6.63328	35249.9		10.6415	74259.9		10.6415	-5457.09
6.63703	34586.4		10.6453	78722.8		10.6453	-8439.39
6.64079	35500.8		10.649	83531.3		10.649	-6479.9
6.64455	34131.8		10.6528	88977.8		10.6528	-9598.25
6.64831	34894.2		10.6566	94967.1		10.6566	-7035.64
6.65207	34770.1		10.6603	101344		10.6603	-11174.2
6.65582	35074		10.6641	108464		10.6641	-8479.12
6.65958	34654.8		10.6678	115962		10.6678	-11457
6.66334	34848.6		10.6716	124235		10.6716	-9367.53
6.6671	34176.9		10.6753	132833		10.6753	-10592.5
6.67086	35196.9		10.6791	142185		10.6791	-6525.5
6.67461	34109.2		10.6829	152019		10.6829	-10231.7
6.67837	34851.7		10.6866	161992		10.6866	-4265.04
6.68213	34544.1		10.6904	172559		10.6904	-8624.98
6.68589	35281.3		10.6941	183062		10.6941	-4660.21
6.68965	34470		10.6979	193943		10.6979	-5813.42
6.69341	35653.3		10.7016	204484		10.7016	-1963.84
6.69716	34385		10.7054	215082		10.7054	-6494.45
6.70092	35501.4		10.7091	224987		10.7091	-531.126
6.70468	34010.7		10.7129	234515		10.7129	-5415.63
6.70844	34966.2		10.7167	243142		10.7167	2484.05
6.7122	34343.1		10.7204	250431		10.7204	-4471.14
6.71596	35163.3		10.7242	256509		10.7242	755.214
6.71971	34116.1		10.7279	260823		10.7279	-7877.85
6.72347	35347.8		10.7317	263375		10.7317	-1646.47
6.72723	34513.1		10.7354	263871		10.7354	-10403.1
6.73099	35761.3		10.7392	262259		10.7392	-367.623
6.73475	34907.7		10.7429	258617		10.7429	-11144.4
6.73851	35649.7		10.7467	252863		10.7467	-7168.25
6.74226	34833.7		10.7505	245268		10.7505	-18110.2
6.74602	35466.1		10.7542	236369		10.7542	-15036
6.74978	34779.6		10.758	226016		10.758	-23702
6.75354	35745.6		10.7617	215081		10.7617	-18448.9
6.7573	34452.2		10.7655	203305		10.7655	-25188.9
6.76106	35675.2		10.7692	191595		10.7692	-20813.3
6.76482	34812		10.773	179578		10.773	-25738.8
6.76857	35986.7		10.7767	168089		10.7767	-18111
6.77233	34763.6		10.7805	156671		10.7805	-20608.5
6.77609	35379.1		10.7843	145763		10.7843	-12730.2
6.77985	35040.5		10.788	135715		10.788	-16879.2
6.78361	35485		10.7918	126040		10.7918	-11781
6.78737	34244.5		10.7955	117276		10.7955	-12560.1
6.79113	35558.4		10.7993	108964		10.7993	-10068.8
6.79488	35122.7		10.8013	104868		10.8013	-8534.39
6.79864	36026.7		10.805	97786.7		10.805	-10941.5
6.8024	35142.9		10.8088	91169		10.8088	-7113.86
6.81368	36213.1		10.8126	85184		10.8126	-7755.86
6.81744	34777.4		10.8163	79928.6		10.8163	-4808.88
6.8212	35498.7		10.8201	75082.3		10.8201	-4869.53
6.82495	35295		10.8238	70857.9		10.8238	-1828.85
6.82871	35666.3		10.8276	66984.6		10.8276	-2789.74
6.83247	34982.2		10.8313	63625.6		10.8313	-1827.28
6.83623	35993		10.8351	60555.1		10.8351	-3356.6
6.83999	34936.2		10.8389	57829.4		10.8389	-317.673
6.84375	35704.3		10.8426	55470.3		10.8426	-1129.04
6.84751	34908		10.8464	53313.9		10.8464	201.491
6.85127	35704.7		10.8501	51443.5		10.8501	-815.856
6.85503	35177.9		10.8539	49728.1		10.8539	703.704
6.85878	35932.1		10.8576	48233.1		10.8576	-776.882
6.86254	35169.2		10.8614	46854.3		10.8614	1206.77
6.8663	35600.7		10.8652	45613.7		10.8652	-438.296
6.87006	34841.1		10.8689	44521.1		10.8689	721.531
6.87382	36015		10.8727	43502.2		10.8727	-778.264
6.87758	35416.8		10.8764	42597.7		10.8764	1098.17
6.88134	36120.3		10.8802	41747.7		10.8802	-230.143
6.8851	35279.5		10.8839	40987.3		10.8839	297.629
6.88886	35980.4		10.8877	40267.5		10.8877	-900.355
6.89261	34803.2		10.8915	39602.4		10.8915	928.67
6.89637	36111.3		10.8952	39001.5		10.8952	-891.211
6.90013	34775.5		10.899	38427.6		10.899	253.379
6.90389	36125		10.9027	37906.4		10.9027	-965.838
6.90765	34800.7		10.9065	37406.2		10.9065	486.371
6.91141	35925.2		10.9102	36950.4		10.9102	-779.434
6.91517	35072.3		10.914	36511.3		10.914	516.278
6.91893	36038.7		10.9178	36099.3		10.9178	-746.806
6.92269	34823.4		10.9215	35722.2		10.9215	93.6859
6.92645	36016.5		10.9253	35357.5		10.9253	-611.143
6.93021	34896		10.929	35023		10.929	158.833
6.93397	36057.3		10.9328	34698.9		10.9328	-1160.9
6.93772	35133		10.9365	34401		10.9365	491.719
6.94148	36159.7		10.9403	34111.9		10.9403	-541.155
6.94524	34380.2		10.9441	33838.9		10.9441	1.47308
6.949	35899.9		10.9478	33588.4		10.9478	-1190.36
6.95276	35009.8		10.9516	33345.2		10.9516	-317.02
6.95652	35701.5		10.9553	33121.3		10.9553	-1050.15
6.96028	34744.8		10.9591	32903.7		10.9591	412.044
6.96404	36461.1		10.9628	32703.2		10.9628	-1443.26
6.9678	35234.1		10.9666	32508.2		10.9666	-366.462
6.97156	36269.4		10.9704	32323.8		10.9704	-1211.4
6.97532	35106.4		10.9741	32153.7		10.9741	-702.027
6.97908	35935.9		10.9779	31988.2		10.9779	-933.134
6.98284	35610.7		10.9816	31835.6		10.9816	198.436
6.98659	36681.9		10.9854	31687.1		10.9854	-661.922
6.99035	34954.7		10.9891	31550.1		10.9891	141.852
6.99411	36411		10.9929	31416.7		10.9929	-1136.7
6.99787	35674.9		10.9967	31290.4		10.9967	-178.842
7.00163	36021.2		11.0004	31173.8		11.0004	-1067.17
7.00539	35403.2		11.0042	31060.2		11.0042	436.494
7.00915	35348.4		11.0079	30955.4		11.0079	-559.589
7.01291	34837.2		11.0117	30853.3		11.0117	-56.0924
7.01667	36117.1		11.0154	30759		11.0154	-1228.49
7.02043	35070.6		11.0192	30667.1		11.0192	-372.74
7.02419	35948		11.0204	30639		11.0204	-184.308
7.02795	35216.3		11.0241	30555.5		11.0241	384.593
7.03171	36033.5		11.0279	30474		11.0279	-906.858
7.03547	35479.9		11.0316	30398.6		11.0316	59.7365
7.03923	36446.5		11.0354	30325.1		11.0354	-328.036
7.04299	35815.7		11.0392	30255.1		11.0392	54.7574
7.04675	36695.5		11.0429	30190.3		11.0429	-255.443
7.05051	35384.9		11.0467	30126.9		11.0467	36.8981
7.05426	36512.3		11.0504	30068		11.0504	-514.127
7.05802	35536.5		11.0542	30010.2		11.0542	117.451
7.06178	36839.9		11.0579	29956.5		11.0579	-562.961
7.06554	35343		11.0617	29903.6		11.0617	451.985
7.0693	36856.1		11.0654	29854.2		11.0654	-378.929
7.07306	35885.1		11.0692	29805.5		11.0692	711.766
7.07682	36663.7		11.073	29758.5		11.073	-599.56
7.08058	36527.1		11.0767	29714.4		11.0767	-404.531
7.08434	37064.1		11.0805	29670.6		11.0805	-729.415
7.0881	36075.2		11.0842	29629.2		11.0842	-284.02
7.09186	37045.6		11.088	29587.9		11.088	-695.187
7.09562	36004.3		11.0917	29548.6		11.0917	232.606
7.09938	37109.2		11.0955	29509		11.0955	-797.111
7.10314	36137.6		11.0992	29471.2		11.0992	-61.0229
7.1069	37167.4		11.103	29433		11.103	-916.595
7.11066	36747		11.1068	29395.2		11.1068	144.06
7.11442	37563		11.1105	29358.6		11.1105	-891.616
7.11818	36045.5		11.1143	29321.3		11.1143	-242.595
7.12194	37726.4		11.118	29285		11.118	-1037.34
7.1257	36417.1		11.1218	29247.7		11.1218	-512.864
7.12946	37947.6		11.1255	29211.2		11.1255	-748.927
7.13322	36036.4		11.1293	29173.4		11.1293	-498.755
7.13698	38135.7		11.133	29136.4		11.133	-917.437
7.14074	36553.2		11.1368	29097.8		11.1368	-434.79
7.1445	38051.7		11.1406	29058.8		11.1406	-1021.84
7.14826	36929.1		11.1443	29020.4		11.1443	-324.218
7.15202	38033.1		11.1481	28980		11.1481	-689.031
7.15578	37495.4		11.1518	28940		11.1518	-30.9376
7.15954	38535.1		11.1556	28898.1		11.1556	-888.317
7.1633	37524.2		11.1593	28856.5		11.1593	320.628
7.16706	38536.7		11.1631	28813		11.1631	-1331.7
7.17082	38103		11.1668	28769.8		11.1668	-426.598
7.17458	38808.1		11.1706	28724.6		11.1706	-771.808
7.17834	38665.3		11.1744	28678.5		11.1744	78.1421
7.1821	39752.5		11.1781	28632.9		11.1781	-557.371
7.18586	38395.9		11.1819	28585.2		11.1819	50.8064
7.18962	40356.7		11.1856	28538.1		11.1856	-578.898
7.19338	39471.8		11.1894	28489		11.1894	37.3139
7.19714	39921.3		11.1931	28440.6		11.1931	-255.425
7.2009	39543.4		11.1969	28390.4		11.1969	358.414
7.20466	40633.4		11.2006	28341.1		11.2006	-606.716
7.20842	39721.5		11.2044	28290.2		11.2044	166.825
7.21218	40761.9		11.2082	28239.1		11.2082	-668.58
7.21594	39534.3		11.2119	28189.3		11.2119	-136.968
7.2197	40338.1		11.2157	28138.3		11.2157	-946.329
7.22346	39009.1		11.2194	28088.9		11.2194	-477.292
7.22722	40124.9		11.2232	28038.6		11.2232	-669.301
7.23098	39010.8		11.2269	27990.3		11.2269	151.758
7.23474	40523.5		11.2307	27941.5		11.2307	-493.458
7.2385	39392.6		11.2345	27893.8		11.2345	174.41
7.24226	40520.9		11.2382	27848.5		11.2382	-544.424
7.24602	39535.7		11.242	27803.3		11.242	-56.8912
7.24978	40166.1		11.2457	27760.8		11.2457	-407.11
7.25354	39239.6		11.2495	27718.7		11.2495	-252.336
7.2573	40680.9		11.2532	27679.5		11.2532	-720.952
7.26106	39311.6		11.257	27641		11.257	279.464
7.26482	40675.4		11.2607	27605.4		11.2607	-936.187
7.26858	39893.9		11.2645	27570.5		11.2645	-33.2908
7.27234	40518.4		11.2683	27537.4		11.2683	-698.72
7.2761	40020.1		11.272	27506.8		11.272	316.011
7.27986	41010.7		11.2758	27476.7		11.2758	-228.291
7.28362	40428.7		11.2795	27448.5		11.2795	109.251
7.28738	41554.6		11.2833	27420.4		11.2833	-320.361
7.29114	40697.9		11.287	27393.4		11.287	694.705
7.2949	41788.8		11.2908	27365.6		11.2908	287.526
7.29866	40745.1		11.2946	27337.3		11.2946	604.227
7.30242	41994.2		11.2983	27308.6		11.2983	-141.7
7.30618	41168.7		11.3021	27277.3		11.3021	492.434
7.30994	41693.5		11.3058	27244.5		11.3058	-209.866
7.3137	41050.9		11.3096	27207.7		11.3096	477.042
7.31746	42628.1		11.3133	27168.4		11.3133	-941.026
7.32122	42021.5		11.3171	27123.9		11.3171	556.058
7.32498	43984.5		11.3208	27076.4		11.3208	-1011.64
7.32874	42750.3		11.3246	27023.4		11.3246	70.5505
7.3325	43929.2		11.3284	26966.6		11.3284	-844.441
7.33626	43417.1		11.3321	26908.5		11.3321	93.1458
7.34002	45189.7		11.3359	26846.9		11.3359	-296.538
7.34378	44588.3		11.3396	26786.3		11.3396	25.2306
7.34754	45866.7		11.3434	26725.3		11.3434	-1018.59
7.3513	45182.8		11.3471	26668.3		11.3471	96.5913
7.35506	47499.2		11.3509	26614		11.3509	-966.869
7.35882	46265.3		11.3547	26565.2		11.3547	-110.915
7.36259	48612.1		11.3584	26524.2		11.3584	-751.409
7.36635	47792.8		11.3622	26489.5		11.3622	79.4928
7.37011	50523.6		11.3659	26463.6		11.3659	-772.64
7.37387	49502		11.3697	26445.2		11.3697	-15.3593
7.37763	52403		11.3734	26435.3		11.3734	-771.114
7.38139	51973.9		11.3772	26432.9		11.3772	259.695
7.38515	54560.6		11.381	26437.8		11.381	-847.449
7.38891	55163.2		11.3847	26448.7		11.3847	-90.5136
7.39267	58790.1		11.3885	26464.8		11.3885	-578.086
7.39643	58233.9		11.3922	26484		11.3922	-3.99366
7.40019	62918.6		11.396	26505.6		11.396	-857.43
7.40395	63865.9		11.3997	26526.7		11.3997	-538.347
7.40771	69929.5		11.4035	26546.5		11.4035	-1164.94
7.41147	71120.7		11.4073	26562.3		11.4073	-243.83
7.41523	75014.5		11.411	26571.9		11.411	-947.097
7.41899	77081.2		11.4148	26573.6		11.4148	-462.985
7.42275	83336.2		11.4185	26565.7		11.4185	-795.676
7.42651	85835.1		11.4223	26545.9		11.4223	-525.924
7.43027	92147		11.426	26514		11.426	-741.999
7.43403	94773.1		11.4298	26467.2		11.4298	-176.588
7.4378	102311		11.4336	26405.7		11.4336	-930.472
7.44156	106260		11.4373	26331.6		11.4373	9.34368
7.44532	115501		11.4411	26241.6		11.4411	-351.504
7.44908	119316		11.4448	26141.5		11.4448	-6.1231
7.45284	128592		11.4486	26027.5		11.4486	-464.373
7.4566	130254		11.4523	25907.3		11.4523	96.4255
7.46036	137430		11.4561	25776.6		11.4561	-468.823
7.46412	138488		11.4599	25640.8		11.4599	627.01
7.46788	146980		11.4636	25505.8		11.4636	289.523
7.47164	145634		11.4674	25366.2		11.4674	767.739
7.4754	148914		11.4711	25231.3		11.4711	463.987
7.47916	144446		11.4749	25095.3		11.4749	1172.15
7.48292	145348		11.4786	24966.9		11.4786	367.08
7.48668	139135		11.4824	24840.2		11.4824	785.185
7.49044	140340		11.4862	24719.7		11.4862	477.081
7.49421	134283		11.4899	24609		11.4899	1246.16
7.50173	123682		11.4937	24502.5		11.4937	926.484
7.50549	121370		11.4974	24406.2		11.4974	1487.99
7.50925	112621		11.5012	24314.7		11.5012	1236.78
7.51301	110073		11.5049	24233		11.5049	1827.61
7.51677	102399		11.5087	24156.1		11.5087	1504.2
7.52053	100091		11.5125	24086.2		11.5125	1754.59
7.52429	93052.9		11.5162	24024.3		11.5162	943.422
7.52805	90050.1		11.52	23966.6		11.52	1840.96
7.53181	83298.1		11.5237	23915.6		11.5237	1380.89
7.53557	80257.5		11.5275	23868.1		11.5275	1896.8
7.53933	75467.7		11.5312	23825.9		11.5312	1210.29
7.5431	74426.8		11.535	23786.4		11.535	2128.66
7.54686	69780.4		11.5388	23750.1		11.5388	1521.9
7.55062	67847.5		11.5425	23717.7		11.5425	1835.18
7.55438	64016.5		11.5463	23686.8		11.5463	1304.29
7.55814	63290.7		11.55	23658.7		11.55	2132.19
7.5619	59844.1		11.5538	23631.8		11.5538	1335.84
7.56566	59461.6		11.5575	23607		11.5575	2122.52
7.56942	56486		11.5613	23583		11.5613	1415.93
7.57318	55385.3		11.5651	23560.2		11.5651	1714.55
7.57694	54078.8		11.5688	23538.9		11.5688	1227.85
7.5807	54298.6		11.5726	23518		11.5726	1735.02
7.58446	51533.7		11.5763	23498.4		11.5763	1452.55
7.58823	51949.2		11.5801	23479		11.5801	1595.88
7.59199	50225.7		11.5838	23460.7		11.5838	1289.34
7.59575	51118.9		11.5876	23442.6		11.5876	1945.07
7.59951	49804.7		11.5914	23425.1		11.5914	1211.3
7.60327	50190		11.5951	23408.6		11.5951	1783.8
7.60703	48561.7		11.5989	23392.2		11.5989	1368.68
7.61079	49678.9		11.6026	23376.8		11.6026	1478.38
7.61455	47850.1		11.6064	23361.5		11.6064	1103.93
7.61831	48887.2		11.6102	23346.9		11.6102	1699.79
7.62207	47915.2		11.6139	23333.2		11.6139	1437.63
7.62583	49115.8		11.6177	23319.8		11.6177	1328.28
7.6296	47525.9		11.6214	23307.4		11.6214	1493.63
7.63336	48886.7		11.6252	23295.5		11.6252	1821.84
7.63712	48055.8		11.6289	23284.7		11.6289	991.388
7.64088	50206.4		11.6327	23274.6		11.6327	1873.27
7.64464	48977.9		11.6365	23265.6		11.6365	1047.03
7.6484	50275.3		11.6402	23258		11.6402	1301.31
7.65216	49050.7		11.644	23251.7		11.644	922.856
7.65592	52198		11.6477	23247.2		11.6477	1826.1
7.65968	51120.9		11.6515	23244.5		11.6515	1208.54
7.66344	52423.9		11.6552	23244		11.6552	1611.74
7.67097	53394.5		11.659	23246.1		11.659	989.699
7.67473	51247.6		11.6628	23251.1		11.6628	2111.19
7.67849	52957.7		11.6665	23259.3		11.6665	1383.94
7.68225	51398.2		11.6703	23271.4		11.6703	1954.89
7.68601	52756.4		11.674	23287.5		11.674	1300.58
7.68977	51399.9		11.6778	23308.7		11.6778	1575.86
7.69353	51904.2		11.6816	23335.3		11.6816	1057.27
7.69729	49574.4		11.6853	23366.9		11.6853	2107.27
7.70106	50873.7		11.6891	23405.7		11.6891	1383.37
7.70482	48847.4		11.6928	23450.2		11.6928	2187.53
7.70858	49108.5		11.6966	23503.2		11.6966	1797.23
7.71234	47579.5		11.7003	23562		11.7003	2293.01
7.7161	48012.3		11.7041	23630.1		11.7041	1331.41
7.71986	45994.8		11.7079	23706.2		11.7079	2149.92
7.72362	46382.8		11.7116	23788		11.7116	991.415
7.72738	44832.6		11.7154	23879.6		11.7154	1173.81
7.73114	45510.6		11.7191	23975.7		11.7191	433.245
7.73491	43194		11.7229	24080.9		11.7229	766.392
7.73867	43511.2		11.7267	24191.9		11.7267	475.845
7.74243	42493.7		11.7304	24304.4		11.7304	1047.69
7.74619	43570.6		11.7342	24423.1		11.7342	302.598
7.74995	41578.1		11.7379	24540.5		11.7379	254.518
7.75371	42916.1		11.7417	24661.1		11.7417	-150.599
7.75747	41215.7		11.7454	24776.9		11.7454	235.991
7.76123	42136.9		11.7492	24892.4		11.7492	-541.908
7.765	40593		11.753	25002.3		11.753	190.545
7.76876	41442.9		11.7567	25102.2		11.7567	-716.792
7.77252	40415.2		11.7605	25195.8		11.7605	-48.9278
7.77628	41371.8		11.7642	25276.6		11.7642	-1186.73
7.78004	39705.6		11.768	25347.8		11.768	182.596
7.7838	40740.9		11.7718	25406.1		11.7718	-892.784
7.78756	40082.6		11.7755	25450.2		11.7755	-822.284
7.79132	41176.6		11.7793	25482.5		11.7793	-957.399
7.79508	39365.2		11.783	25502.2		11.783	79.1483
7.79885	40167.7		11.7868	25511.8		11.7868	-805.553
7.80261	39599.6		11.7905	25512.5		11.7905	-129.432
7.80637	40003.7		11.7943	25506.9		11.7943	-526.948
7.81013	39037.4		11.7981	25497.5		11.7981	-55.0904
7.81389	41085.7		11.8018	25487.4		11.8018	-652.95
7.81765	39202.4		11.8056	25478.6		11.8056	10.2232
7.82141	40358.8		11.8093	25474		11.8093	-890.008
7.82518	38786.4		11.8131	25475.4		11.8131	132.459
7.82894	39514		11.8169	25484.7		11.8169	-521.56
7.8327	39058.7		11.8206	25502.4		11.8206	426.137
7.83646	40314.6		11.8244	25530.1		11.8244	-308.949
7.84022	39207.1		11.8281	25566.3		11.8281	99.0569
7.84398	39514.8		11.8319	25612.4		11.8319	-924.361
7.84774	39052		11.8357	25666.3		11.8357	351.124
7.8515	39745.9		11.8394	25724.6		11.8394	-438.975
7.85527	38885.7		11.8432	25787.9		11.8432	-75.4467
7.85903	40111.2		11.8469	25850.1		11.8469	-570.218
7.86279	39232.3		11.8507	25911		11.8507	51.6372
7.86655	39574.4		11.8544	25963.9		11.8544	-673.046
7.87031	38738.1		11.8582	26007.4		11.8582	267.87
7.87407	39671.8		11.862	26035.8		11.862	-1218.81
7.87783	39032.7		11.8657	26045.1		11.8657	-740.165
7.88159	39790.5		11.8695	26032.3		11.8695	-996.582
7.88536	38825.6		11.8732	25995.8		11.8732	-242.91
7.88912	39867		11.877	25931.9		11.877	-906.929
7.89288	38486.3		11.8808	25841.5		11.8808	-227.204
7.89664	40289.5		11.8845	25729.3		11.8845	-542.693
7.9004	39118.9		11.8883	25591.6		11.8883	-94.5812
7.90416	40097.7		11.892	25439.3		11.892	-655.967
7.90792	39216.5		11.8958	25268.1		11.8958	329.136
7.91169	39991.8		11.8996	25086.5		11.8996	-443.015
7.91545	38941.9		11.9033	24903.7		11.9033	320.805
7.91921	40037.7		11.9071	24713.6		11.9071	-112.788
7.92297	39027.4		11.9108	24529.4		11.9108	345.155
7.92673	40075.7		11.9146	24343.9		11.9146	58.7314
7.93049	39468.8		11.9183	24168.8		11.9183	908.802
7.93425	40657.5		11.9221	23996.4		11.9221	228.967
7.93802	39580.1		11.9259	23832.6		11.9259	1192.71
7.94178	40758.7		11.9296	23682.3		11.9296	457.398
7.94554	39171.6		11.9334	23537.6		11.9334	1053.79
7.9493	40624		11.9371	23406.6		11.9371	697.972
7.95306	39077.7		11.9409	23282		11.9409	1201.34
7.95682	39925.7		11.9447	23167.4		11.9447	658.63
7.96058	39116.8		11.9484	23065		11.9484	906.224
7.96435	40133.1		11.9522	22969		11.9522	735.659
7.96811	39406.6		11.9559	22883.9		11.9559	1841.44
7.97187	39943.2		11.9597	22804.7		11.9597	770.229
7.97563	39318.4		11.9635	22733.2		11.9635	1400.5
7.97939	39957.7		11.9672	22670.4		11.9672	847.841
7.98315	39217		11.971	22612.3		11.971	1162.9
7.98691	39903.3		11.9747	22561.5		11.9747	877.419
7.99068	39282.9		11.9785	22514.7		11.9785	1448.56
7.99444	40056.9		11.9823	22472.9		11.9823	646.151
7.9982	38764.5		11.986	22436.5		11.986	1510.93
8.00196	39706.6		11.9898	22403.2		11.9898	790.128
8.00572	39171.6		11.9935	22374.4		11.9935	1393.75
8.00948	40091.2		11.9973	22348.3		11.9973	716.719
8.01325	38997.9		12.0011	22325.4		12.0011	1227.68
8.01701	39873.3		12.0048	22305.9		12.0048	684.861
8.02077	38710.8		12.0086	22288.7		12.0086	1169.86
8.02453	38720.3		12.0123	22274.5		12.0123	509.421
8.02829	38649.5		12.0161	22262.5		12.0161	1171.49
8.03205	39421.5		12.0198	22253.2		12.0198	385.522
8.03581	38222.4		12.0236	22246.1		12.0236	1304.47
8.03958	39754.7		12.0274	22241.3		12.0274	182.019
8.04334	38829.6		12.0311	22238.9		12.0311	1054.18
8.0471	38881.2		12.0349	22238.6		12.0349	665.52
8.05086	38026.2		12.0386	22240.5		12.0386	776.109
8.05462	39493.9		12.0424	22244.5		12.0424	159.199
8.05838	38469.9		12.0462	22250.5		12.0462	750.934
8.06214	39147.9		12.0499	22258.2		12.0499	183.61
8.06591	38330.9		12.0537	22267.7		12.0537	768.548
8.06967	38711		12.0574	22278.5		12.0574	127.709
8.07343	38290.1		12.0612	22290.7		12.0612	404.236
8.07719	39245.6		12.065	22303.8		12.065	-307.048
8.08095	38070		12.0687	22317		12.0687	611.128
8.08471	39229.5		12.0725	22330.7		12.0725	-128.866
8.08848	37596.2		12.0762	22343.7		12.0762	99.2147
8.09224	38648.8		12.08	22356.1		12.08	-65.8243
8.096	38185.7		12.0838	22367		12.0838	19.5137
8.09976	38494.7		12.0875	22375.6		12.0875	-501.706
8.10352	37670.1		12.0913	22381.6		12.0913	293.797
8.10728	38782.8		12.095	22384.1		12.095	-236.012
8.11105	37697.3		12.0988	22382.7		12.0988	210.043
8.11481	38022.6		12.1026	22376.8		12.1026	-402.087
8.11857	37688.9		12.1063	22366.2		12.1063	-52.7687
8.12233	38544.9		12.1101	22350.3		12.1101	-887.46
8.12609	37459.4		12.1138	22329.8		12.1138	-25.3256
8.12985	38268.8		12.1176	22304		12.1176	-491.831
8.13361	37084.3		12.1214	22274.3		12.1214	-111.597
8.13738	38169.6		12.1251	22241.9		12.1251	-1012.12
8.14114	37178.4		12.1289	22205.9		12.1289	-265.356
8.1449	38427.5		12.1326	22168.8		12.1326	-110.215
8.14866	36809.6		12.1364	22129.4		12.1364	88.664
8.15242	38120		12.1402	22089.5		12.1402	-804.452
8.15618	37573.5		12.1439	22050.6		12.1439	-25.3711
8.15995	37666.9		12.1477	22011.2		12.1477	-573.361
8.16371	37136		12.1514	21973.8		12.1514	-158.646
8.16747	37460.2		12.1552	21936.6		12.1552	-783.284
8.17123	37567.3		12.159	21900.9		12.159	-27.3358
8.17499	37910.7		12.1627	21867.8		12.1627	-288.797
8.17875	36982.5		12.1665	21835.3		12.1665	-40.6777
8.18252	37615		12.1702	21805.4		12.1702	-487.286
8.18628	37199.9		12.174	21776.4		12.174	-155.887
8.19004	37370.3		12.1778	21749.2		12.1778	-472.906
8.1938	36807.6		12.1815	21724.3		12.1815	7.04752
8.19756	37360		12.1853	21700.4		12.1853	-329.698
8.20132	35978.6		12.189	21678.7		12.189	213.963
8.20509	37825.6		12.1928	21657.8		12.1928	-446.485
8.20885	36545.3		12.1965	21638.8		12.1965	95.936
8.21261	38221.8		12.2003	21620.6		12.2003	-720.718
8.21637	36669.6		12.2041	21603.5		12.2041	43.0172
8.22013	38061.9		12.2078	21587.9		12.2078	-602.77
8.22389	37359		12.2116	21572.8		12.2116	182.182
8.22766	37608.5		12.2153	21559		12.2153	-758.144
8.23142	37031.8		12.2191	21545.7		12.2191	-193.599
8.23518	38389.3		12.2229	21533		12.2229	-496.594
8.23894	37220.5		12.2266	21521.3		12.2266	81.1192
8.2427	38561.8		12.2304	21509.8		12.2304	-322.19
8.24646	37232.7		12.2341	21499.1		12.2341	-11.2037
8.25023	38391		12.2379	21488.5		12.2379	-800.19
8.25399	37627.8		12.2417	21478.4		12.2417	297.003
8.25775	38423.4		12.2454	21468.9		12.2454	-645.937
8.26151	37266.5		12.2492	21459.5		12.2492	57.8429
8.26527	38352		12.2529	21450.6		12.2529	-296.426
8.26903	37265.4		12.2567	21441.7		12.2567	7.66454
8.2728	38514.5		12.2605	21433.1		12.2605	-757.807
8.27656	37851.1		12.2642	21424.9		12.2642	-197.138
8.28032	38822.1		12.268	21416.8		12.268	-631.272
8.28408	37607.9		12.2717	21409		12.2717	16.9747
8.28784	39385.4		12.2755	21401.3		12.2755	-500.067
8.2916	38118.5		12.2793	21393.7		12.2793	216.4
8.29536	39169.1		12.283	21386.5		12.283	-176.108
8.29913	39165.2		12.2868	21379.3		12.2868	84.5059
8.30289	39265.3		12.2906	21372.2		12.2906	-346.35
8.30665	38973.4		12.2943	21365.5		12.2943	145.95
8.31041	40326.4		12.2981	21358.7		12.2981	-373.227
8.31417	39553.4		12.3018	21352.3		12.3018	211.968
8.31794	40461.2		12.3056	21345.8		12.3056	-462.72
8.3217	39775.4		12.3094	21339.6		12.3094	274.934
8.32546	41555.1		12.3131	21333.6		12.3131	-357.927
8.32922	40269.3		12.3169	21327.6		12.3169	399.019
8.33298	41695.6		12.3206	21321.9		12.3206	-367.043
8.33674	41312.3		12.3244	21316.2		12.3244	430.293
8.34051	43129.7		12.3282	21310.7		12.3282	-556.832
8.34427	42551		12.3319	21305.4		12.3319	-100.157
8.34803	44312.5		12.3357	21300.2		12.3357	-615.61
8.35179	43597		12.3394	21295.3		12.3394	-13.0697
8.35555	45657.5		12.3432	21290.5		12.3432	-782.697
8.35931	45329.9		12.347	21286.1		12.347	54.9122
8.36308	47511.7		12.3507	21281.8		12.3507	-790.809
8.36684	46423.2		12.3545	21277.3		12.3545	44.876
8.3706	48849.5		12.3582	21272.9		12.3582	-597.895
8.37436	48717.5		12.362	21268.7		12.362	-183.607
8.37812	50522.3		12.3658	21264.5		12.3658	-580.478
8.38188	50379.2		12.3695	21260.7		12.3695	-322.11
8.38565	52365.3		12.3733	21256.9		12.3733	-577.304
8.38941	51856.4		12.377	21253.3		12.377	-327.057
8.39317	54353.3		12.3808	21249.8		12.3808	-649.987
8.39693	53429.3		12.3846	21246.5		12.3846	-228.193
8.40069	55313.8		12.3883	21243.5		12.3883	-912.255
8.40445	54162.5		12.3921	21240.5		12.3921	-370.221
8.40822	55564.9		12.3958	21237.8		12.3958	-894.142
8.41198	54116		12.3996	21235.3		12.3996	-158.087
8.41574	55762.1		12.4034	21232.9		12.4034	-601.431
8.4195	53879.8		12.4071	21230.7		12.4071	-597.432
8.42326	54925.2		12.4109	21228.7		12.4109	-563.589
8.42702	52364.6		12.4146	21227		12.4146	4.19651
8.43079	52151.2		12.4184	21225.5		12.4184	-472.198
8.43455	51025.1		12.4222	21224.1		12.4222	-165.526
8.43831	50689.9		12.4259	21223.1		12.4259	-865.616
8.44207	48480		12.4297	21222.2		12.4297	129.973
8.44583	48953.4		12.4334	21221.6		12.4334	-328.103
8.44959	46748.7		12.4372	21221.3		12.4372	-115.331
8.45336	47146.5		12.441	21221.2		12.441	-389.334
8.45712	45719.3		12.4447	21221.4		12.4447	-238.711
8.46088	45893.7		12.4485	21221.9		12.4485	-889.389
8.46464	43952.6		12.4522	21222.7		12.4522	-424.546
8.4684	44496.8		12.456	21223.8		12.456	-1188.44
8.47216	43008.7		12.4598	21225.2		12.4598	-351.071
8.47593	43642.3		12.4635	21226.9		12.4635	-955.086
8.47969	41572.6		12.4673	21229		12.4673	-450.405
8.48345	42570.9		12.471	21231.4		12.471	-824.719
8.48721	40611.5		12.4748	21234.2		12.4748	-269.083
8.49097	41304		12.4786	21237.4		12.4786	-1200.05
8.49473	39610.9		12.4823	21241		12.4823	-510.818
8.4985	40283.3		12.4861	21245		12.4861	-865.916
8.50226	38577.9		12.4899	21249.5		12.4899	-44.5629
8.50602	39762.9		12.4936	21254.3		12.4936	-1087.93
8.50978	37908.5		12.4974	21259.7		12.4974	-581.015
8.51354	38946.9		12.5011	21265.5		12.5011	-1002.33
8.5173	37578		12.5049	21271.9		12.5049	-582.924
8.52107	38337.6		12.5087	21278.8		12.5087	-1069.36
8.52483	37397.4		12.5124	21286.1		12.5124	-177.545
8.52859	37890.7		12.5162	21294.1		12.5162	-1099.51
8.53235	36813		12.5199	21302.5		12.5199	-170.743
8.53611	37595.5		12.5237	21311.8		12.5237	-814.331
8.53987	36408.2		12.5275	21321.7		12.5275	-231.873
8.54364	37311.9		12.5312	21332		12.5312	-1034.7
8.5474	36312.7		12.535	21343.2		12.535	-456.403
8.55116	36832.9		12.5387	21354.8		12.5387	-816.805
8.55492	35647.6		12.5425	21367.5		12.5425	-57.6781
[truncated: 19,197 more rows]

## Sheet: Figure 3f
Figure 3f
2θ (°)	Intensity (arb. units)	2θ (°)	Intensity (arb. units)	2θ (°)	Intensity (arb. units)	2θ (°)	Intensity (arb. units)	2θ (°)	Intensity (arb. units)	2θ (°)	Intensity (arb. units)	2θ (°)	Intensity (arb. units)	2θ (°)	Intensity (arb. units)
	RT		100 °C		200 °C		300 °C		400 °C		500 °C		600 °C		700 °C
5	7280	5	15153	5	15339	5	17952	5	16508	5	13813	5	15142	5	17006
5.02	7048	5.01	15007	5.01	15309	5.01	17745	5.01	16536	5.01	13868	5.01	15138	5.01	17003
5.04	7128	5.02	14858	5.02	15287	5.02	17582	5.02	16559	5.02	13902	5.02	15120	5.02	17010
5.06	6988	5.03	14784	5.03	15318	5.03	17720	5.03	16548	5.03	13820	5.03	15047	5.03	17059
5.08	6872	5.04	14773	5.04	15353	5.04	17832	5.04	16530	5.04	13756	5.04	14978	5.04	17090
5.1	6956	5.05	14922	5.05	15379	5.05	17770	5.05	16501	5.05	13779	5.05	14939	5.05	17055
5.12	6916	5.06	15030	5.06	15396	5.06	17719	5.06	16481	5.06	13799	5.06	14913	5.06	17028
5.14	6628	5.07	14855	5.07	15231	5.07	17659	5.07	16462	5.07	13737	5.07	14811	5.07	16846
5.16	6608	5.08	14773	5.08	15162	5.08	17603	5.08	16452	5.08	13703	5.08	14766	5.08	16733
5.18	6760	5.09	14777	5.09	15180	5.09	17530	5.09	16448	5.09	13693	5.09	14770	5.09	16661
5.2	6692	5.1	14757	5.1	15188	5.1	17495	5.1	16396	5.1	13710	5.1	14814	5.1	16681
5.22	6684	5.11	14711	5.11	15186	5.11	17501	5.11	16292	5.11	13755	5.11	14896	5.11	16794
5.24	6684	5.12	14692	5.12	15131	5.12	17428	5.12	16211	5.12	13745	5.12	14907	5.12	16795
5.26	6624	5.13	14694	5.13	15040	5.13	17302	5.13	16148	5.13	13697	5.13	14868	5.13	16717
5.28	6744	5.14	14719	5.14	15041	5.14	17289	5.14	16148	5.14	13653	5.14	14802	5.14	16651
5.3	6580	5.15	14753	5.15	15080	5.15	17327	5.15	16172	5.15	13614	5.15	14731	5.15	16596
5.32	6480	5.16	14748	5.16	14981	5.16	17293	5.16	16092	5.16	13593	5.16	14766	5.16	16589
5.34	6652	5.17	14722	5.17	14851	5.17	17231	5.17	15989	5.17	13579	5.17	14834	5.17	16594
5.36	6452	5.18	14624	5.18	14898	5.18	17149	5.18	16035	5.18	13551	5.18	14845	5.18	16526
5.38	6316	5.19	14525	5.19	14977	5.19	17063	5.19	16091	5.19	13527	5.19	14828	5.19	16437
5.4	6472	5.2	14542	5.2	14962	5.2	16993	5.2	15964	5.2	13554	5.2	14737	5.2	16330
5.42	6452	5.21	14574	5.21	14936	5.21	16937	5.21	15830	5.21	13585	5.21	14650	5.21	16238
5.44	6548	5.22	14574	5.22	14921	5.22	16913	5.22	15792	5.22	13555	5.22	14609	5.22	16271
5.46	6508	5.23	14566	5.23	14889	5.23	16885	5.23	15801	5.23	13522	5.23	14584	5.23	16288
5.48	6384	5.24	14546	5.24	14789	5.24	16819	5.24	15907	5.24	13483	5.24	14575	5.24	16236
5.5	6396	5.25	14528	5.25	14734	5.25	16786	5.25	15964	5.25	13464	5.25	14569	5.25	16223
5.52	6384	5.26	14516	5.26	14790	5.26	16833	5.26	15893	5.26	13495	5.26	14566	5.26	16308
5.54	6392	5.27	14518	5.27	14827	5.27	16855	5.27	15825	5.27	13527	5.27	14530	5.27	16283
5.56	6532	5.28	14541	5.28	14827	5.28	16832	5.28	15768	5.28	13556	5.28	14443	5.28	16075
5.58	6696	5.29	14553	5.29	14826	5.29	16819	5.29	15738	5.29	13572	5.29	14396	5.29	15963
5.6	6468	5.3	14576	5.3	14712	5.3	16752	5.3	15752	5.3	13581	5.3	14388	5.3	16022
5.62	6364	5.31	14565	5.31	14762	5.31	16630	5.31	15703	5.31	13515	5.31	14403	5.31	16010
5.64	6164	5.32	14533	5.32	14907	5.32	16454	5.32	15612	5.32	13397	5.32	14433	5.32	15961
5.66	6260	5.33	14495	5.33	14850	5.33	16499	5.33	15633	5.33	13349	5.33	14413	5.33	15996
5.68	6640	5.34	14455	5.34	14687	5.34	16660	5.34	15712	5.34	13343	5.34	14364	5.34	16074
5.7	6480	5.35	14431	5.35	14618	5.35	16690	5.35	15705	5.35	13412	5.35	14278	5.35	16063
5.72	6252	5.36	14415	5.36	14589	5.36	16671	5.36	15667	5.36	13503	5.36	14186	5.36	16019
5.74	6212	5.37	14361	5.37	14689	5.37	16511	5.37	15610	5.37	13428	5.37	14220	5.37	15987
5.76	6264	5.38	14311	5.38	14785	5.38	16347	5.38	15560	5.38	13332	5.38	14268	5.38	15953
5.78	6388	5.39	14316	5.39	14682	5.39	16316	5.39	15553	5.39	13330	5.39	14198	5.39	15859
5.8	6292	5.4	14317	5.4	14578	5.4	16319	5.4	15531	5.4	13346	5.4	14115	5.4	15783
5.82	6132	5.41	14245	5.41	14654	5.41	16371	5.41	15392	5.41	13357	5.41	14079	5.41	15843
5.84	6372	5.42	14197	5.42	14724	5.42	16391	5.42	15296	5.42	13364	5.42	14084	5.42	15913
5.86	6328	5.43	14264	5.43	14693	5.43	16279	5.43	15402	5.43	13362	5.43	14202	5.43	15956
5.88	6284	5.44	14319	5.44	14665	5.44	16191	5.44	15490	5.44	13360	5.44	14294	5.44	15985
5.9	6456	5.45	14294	5.45	14566	5.45	16190	5.45	15456	5.45	13236	5.45	14172	5.45	15811
5.92	6380	5.46	14247	5.46	14529	5.46	16188	5.46	15452	5.46	13209	5.46	14088	5.46	15719
5.94	6276	5.47	14156	5.47	14562	5.47	16176	5.47	15496	5.47	13307	5.47	14030	5.47	15712
5.96	6336	5.48	14109	5.48	14523	5.48	16160	5.48	15445	5.48	13354	5.48	14009	5.48	15694
5.98	6276	5.49	14116	5.49	14395	5.49	16140	5.49	15278	5.49	13336	5.49	14030	5.49	15661
6	6408	5.5	14155	5.5	14393	5.5	16060	5.5	15202	5.5	13318	5.5	14007	5.5	15620
6.02	6464	5.51	14219	5.51	14497	5.51	15932	5.51	15202	5.51	13300	5.51	13949	5.51	15573
6.04	6500	5.52	14244	5.52	14511	5.52	15875	5.52	15166	5.52	13273	5.52	14002	5.52	15492
6.06	6648	5.53	14241	5.53	14471	5.53	15858	5.53	15108	5.53	13242	5.53	14114	5.53	15398
6.08	6760	5.54	14134	5.54	14407	5.54	15841	5.54	15052	5.54	13202	5.54	14091	5.54	15403
6.1	6776	5.55	13997	5.55	14337	5.55	15820	5.55	15007	5.55	13159	5.55	14013	5.55	15447
6.12	6556	5.56	14026	5.56	14327	5.56	15745	5.56	15092	5.56	13099	5.56	13945	5.56	15452
6.14	6580	5.57	14098	5.57	14331	5.57	15669	5.57	15193	5.57	13048	5.57	13891	5.57	15437
6.16	6536	5.58	14105	5.58	14298	5.58	15708	5.58	15105	5.58	13096	5.58	13925	5.58	15366
6.18	6640	5.59	14099	5.59	14263	5.59	15762	5.59	14994	5.59	13155	5.59	13970	5.59	15295
6.2	6452	5.6	14077	5.6	14331	5.6	15687	5.6	15078	5.6	13199	5.6	13829	5.6	15324
6.22	6540	5.61	14052	5.61	14388	5.61	15621	5.61	15146	5.61	13212	5.61	13740	5.61	15342
6.24	6460	5.62	14009	5.62	14403	5.62	15603	5.62	15111	5.62	13141	5.62	13841	5.62	15294
6.26	6600	5.63	13977	5.63	14388	5.63	15571	5.63	15041	5.63	13094	5.63	13916	5.63	15275
6.28	6592	5.64	13978	5.64	14308	5.64	15487	5.64	14904	5.64	13133	5.64	13877	5.64	15349
6.3	6384	5.65	13978	5.65	14263	5.65	15463	5.65	14798	5.65	13186	5.65	13840	5.65	15331
6.32	6356	5.66	13973	5.66	14290	5.66	15556	5.66	14760	5.66	13256	5.66	13818	5.66	15133
6.34	6184	5.67	13970	5.67	14307	5.67	15611	5.67	14739	5.67	13297	5.67	13805	5.67	15018
6.36	6184	5.68	13940	5.68	14323	5.68	15544	5.68	14897	5.68	13240	5.68	13901	5.68	15040
6.38	6200	5.69	13945	5.69	14320	5.69	15542	5.69	14960	5.69	13219	5.69	13872	5.69	15043
6.4	6168	5.7	13971	5.7	14303	5.7	15578	5.7	14980	5.7	13216	5.7	13754	5.7	15034
6.42	6284	5.71	13956	5.71	14250	5.71	15508	5.71	14885	5.71	13183	5.71	13709	5.71	15057
6.44	6244	5.72	13915	5.72	14175	5.72	15375	5.72	14725	5.72	13132	5.72	13709	5.72	15100
6.46	6104	5.73	13898	5.73	14099	5.73	15376	5.73	14737	5.73	13089	5.73	13751	5.73	15159
6.48	6052	5.74	13891	5.74	14027	5.74	15435	5.74	14822	5.74	13052	5.74	13808	5.74	15223
6.5	6040	5.75	13909	5.75	14060	5.75	15421	5.75	14880	5.75	13033	5.75	13803	5.75	15152
6.52	6036	5.76	13922	5.76	14112	5.76	15380	5.76	14911	5.76	13029	5.76	13770	5.76	15059
6.54	5864	5.77	13843	5.77	14072	5.77	15288	5.77	14830	5.77	13106	5.77	13661	5.77	15069
6.56	5696	5.78	13768	5.78	14027	5.78	15207	5.78	14732	5.78	13169	5.78	13566	5.78	15095
6.58	5608	5.79	13830	5.79	14071	5.79	15248	5.79	14692	5.79	13053	5.79	13649	5.79	15073
6.6	5476	5.8	13893	5.8	14122	5.8	15286	5.8	14669	5.8	12948	5.8	13716	5.8	15062
6.62	5316	5.81	13878	5.81	14147	5.81	15239	5.81	14678	5.81	12997	5.81	13614	5.81	15125
6.64	5112	5.82	13861	5.82	14163	5.82	15197	5.82	14688	5.82	13045	5.82	13525	5.82	15177
6.66	5220	5.83	13909	5.83	14171	5.83	15193	5.83	14612	5.83	13075	5.83	13480	5.83	15123
6.68	5168	5.84	13889	5.84	14159	5.84	15163	5.84	14584	5.84	13074	5.84	13491	5.84	15081
6.7	5124	5.85	13748	5.85	14109	5.85	15075	5.85	14625	5.85	13025	5.85	13588	5.85	15050
6.72	5176	5.86	13631	5.86	14057	5.86	15015	5.86	14647	5.86	12992	5.86	13614	5.86	15014
6.74	5208	5.87	13553	5.87	14004	5.87	15000	5.87	14637	5.87	12984	5.87	13533	5.87	14970
6.76	5056	5.88	13578	5.88	14013	5.88	15002	5.88	14650	5.88	12986	5.88	13528	5.88	14926
6.78	5096	5.89	13703	5.89	14081	5.89	15022	5.89	14684	5.89	12996	5.89	13598	5.89	14882
6.8	5176	5.9	13681	5.9	14088	5.9	15034	5.9	14672	5.9	13006	5.9	13542	5.9	14865
6.82	5012	5.91	13565	5.91	14054	5.91	15040	5.91	14630	5.91	13015	5.91	13407	5.91	14866
6.84	5140	5.92	13615	5.92	14024	5.92	15034	5.92	14597	5.92	12989	5.92	13408	5.92	14835
6.86	4996	5.93	13737	5.93	13995	5.93	15022	5.93	14567	5.93	12947	5.93	13473	5.93	14792
6.88	5024	5.94	13729	5.94	13931	5.94	14988	5.94	14503	5.94	12927	5.94	13482	5.94	14797
6.9	4916	5.95	13682	5.95	13862	5.95	14951	5.95	14430	5.95	12925	5.95	13467	5.95	14818
6.92	4908	5.96	13684	5.96	13856	5.96	14957	5.96	14394	5.96	13021	5.96	13404	5.96	14828
6.94	4988	5.97	13697	5.97	13866	5.97	14973	5.97	14372	5.97	13127	5.97	13338	5.97	14835
6.96	4964	5.98	13644	5.98	13898	5.98	14929	5.98	14461	5.98	13073	5.98	13354	5.98	14738
6.98	4972	5.99	13596	5.99	13930	5.99	14894	5.99	14533	5.99	13001	5.99	13377	5.99	14666
7	4852	6	13582	6	13964	6	14905	6	14519	6	12918	6	13393	6	14707
7.02	4884	6.01	13557	6.01	13977	6.01	14898	6.01	14493	6.01	12896	6.01	13408	6.01	14758
7.04	4976	6.02	13484	6.02	13931	6.02	14821	6.02	14464	6.02	13059	6.02	13422	6.02	14800
7.06	4832	6.03	13460	6.03	13896	6.03	14791	6.03	14432	6.03	13148	6.03	13424	6.03	14810
7.08	4764	6.04	13548	6.04	13897	6.04	14876	6.04	14398	6.04	13049	6.04	13401	6.04	14757
7.1	4764	6.05	13604	6.05	13898	6.05	14930	6.05	14377	6.05	12986	6.05	13386	6.05	14723
7.12	4700	6.06	13663	6.06	13850	6.06	14876	6.06	14441	6.06	12995	6.06	13322	6.06	14722
7.14	4700	6.07	13679	6.07	13844	6.07	14841	6.07	14443	6.07	12983	6.07	13305	6.07	14676
7.16	4884	6.08	13668	6.08	13870	6.08	14810	6.08	14396	6.08	12951	6.08	13319	6.08	14580
7.18	4816	6.09	13608	6.09	13810	6.09	14772	6.09	14340	6.09	12960	6.09	13323	6.09	14591
7.2	4936	6.1	13515	6.1	13692	6.1	14731	6.1	14280	6.1	12998	6.1	13321	6.1	14678
7.22	4956	6.11	13495	6.11	13745	6.11	14727	6.11	14266	6.11	12925	6.11	13329	6.11	14675
7.24	4800	6.12	13514	6.12	13880	6.12	14743	6.12	14276	6.12	12798	6.12	13342	6.12	14626
7.26	4868	6.13	13429	6.13	13891	6.13	14731	6.13	14315	6.13	12836	6.13	13307	6.13	14650
7.28	4964	6.14	13328	6.14	13859	6.14	14711	6.14	14358	6.14	12919	6.14	13264	6.14	14696
7.3	4844	6.15	13374	6.15	13830	6.15	14706	6.15	14373	6.15	12900	6.15	13286	6.15	14711
7.32	4644	6.16	13449	6.16	13805	6.16	14703	6.16	14376	6.16	12857	6.16	13320	6.16	14712
7.34	4592	6.17	13460	6.17	13791	6.17	14687	6.17	14359	6.17	12830	6.17	13317	6.17	14677
7.36	4644	6.18	13460	6.18	13773	6.18	14670	6.18	14330	6.18	12807	6.18	13306	6.18	14637
7.38	4636	6.19	13463	6.19	13725	6.19	14659	6.19	14264	6.19	12784	6.19	13284	6.19	14603
7.4	4604	6.2	13465	6.2	13685	6.2	14650	6.2	14209	6.2	12767	6.2	13267	6.2	14577
7.42	4648	6.21	13458	6.21	13778	6.21	14690	6.21	14345	6.21	12809	6.21	13254	6.21	14597
7.44	4780	6.22	13444	6.22	13795	6.22	14685	6.22	14407	6.22	12860	6.22	13229	6.22	14570
7.46	4652	6.23	13414	6.23	13662	6.23	14589	6.23	14334	6.23	12944	6.23	13172	6.23	14441
7.48	4656	6.24	13382	6.24	13578	6.24	14541	6.24	14262	6.24	12980	6.24	13163	6.24	14380
7.5	4848	6.25	13352	6.25	13584	6.25	14578	6.25	14204	6.25	12932	6.25	13236	6.25	14438
7.52	5016	6.26	13329	6.26	13667	6.26	14608	6.26	14170	6.26	12871	6.26	13273	6.26	14515
7.54	4792	6.27	13315	6.27	13838	6.27	14628	6.27	14165	6.27	12798	6.27	13269	6.27	14613
7.56	4612	6.28	13302	6.28	13845	6.28	14615	6.28	14181	6.28	12808	6.28	13234	6.28	14611
7.58	4468	6.29	13290	6.29	13724	6.29	14575	6.29	14213	6.29	12882	6.29	13174	6.29	14533
7.6	4656	6.3	13354	6.3	13683	6.3	14536	6.3	14186	6.3	12840	6.3	13136	6.3	14491
7.62	4556	6.31	13456	6.31	13687	6.31	14497	6.31	14131	6.31	12739	6.31	13114	6.31	14470
7.64	4504	6.32	13474	6.32	13691	6.32	14466	6.32	14157	6.32	12757	6.32	13151	6.32	14457
7.66	4692	6.33	13458	6.33	13699	6.33	14445	6.33	14215	6.33	12813	6.33	13206	6.33	14448
7.68	4596	6.34	13445	6.34	13744	6.34	14489	6.34	14269	6.34	12760	6.34	13189	6.34	14449
7.7	4568	6.35	13435	6.35	13795	6.35	14547	6.35	14317	6.35	12683	6.35	13155	6.35	14452
7.72	4596	6.36	13337	6.36	13846	6.36	14515	6.36	14182	6.36	12645	6.36	13141	6.36	14455
7.74	4588	6.37	13269	6.37	13851	6.37	14473	6.37	14062	6.37	12615	6.37	13128	6.37	14453
7.76	4444	6.38	13361	6.38	13664	6.38	14447	6.38	14083	6.38	12566	6.38	13089	6.38	14427
7.78	4584	6.39	13434	6.39	13526	6.39	14437	6.39	14107	6.39	12547	6.39	13059	6.39	14403
7.8	4736	6.4	13361	6.4	13647	6.4	14478	6.4	14077	6.4	12642	6.4	13073	6.4	14397
7.82	4776	6.41	13276	6.41	13723	6.41	14510	6.41	14044	6.41	12739	6.41	13070	6.41	14374
7.84	4820	6.42	13192	6.42	13633	6.42	14510	6.42	14015	6.42	12816	6.42	13018	6.42	14302
7.86	4664	6.43	13137	6.43	13570	6.43	14509	6.43	13996	6.43	12866	6.43	12984	6.43	14254
7.88	4624	6.44	13250	6.44	13549	6.44	14431	6.44	13996	6.44	12691	6.44	13084	6.44	14322
7.9	4608	6.45	13277	6.45	13582	6.45	14398	6.45	14038	6.45	12624	6.45	13061	6.45	14354
7.92	4620	6.46	13232	6.46	13676	6.46	14398	6.46	14131	6.46	12638	6.46	12914	6.46	14362
7.94	4532	6.47	13210	6.47	13699	6.47	14376	6.47	14170	6.47	12651	6.47	12879	6.47	14352
7.96	4576	6.48	13206	6.48	13660	6.48	14336	6.48	14162	6.48	12663	6.48	12941	6.48	14326
7.98	4580	6.49	13208	6.49	13616	6.49	14332	6.49	14138	6.49	12655	6.49	12975	6.49	14304
8	4484	6.5	13212	6.5	13571	6.5	14349	6.5	14106	6.5	12636	6.5	12993	6.5	14284
8.02	4456	6.51	13267	6.51	13599	6.51	14379	6.51	14080	6.51	12672	6.51	12964	6.51	14304
8.04	4640	6.52	13331	6.52	13648	6.52	14409	6.52	14062	6.52	12719	6.52	12923	6.52	14336
8.06	4520	6.53	13288	6.53	13611	6.53	14394	6.53	14075	6.53	12651	6.53	12958	6.53	14303
8.08	4512	6.54	13220	6.54	13553	6.54	14369	6.54	14081	6.54	12556	6.54	13006	6.54	14259
8.1	4588	6.55	13211	6.55	13545	6.55	14373	6.55	13950	6.55	12537	6.55	12975	6.55	14278
8.12	4444	6.56	13214	6.56	13539	6.56	14385	6.56	13820	6.56	12541	6.56	12939	6.56	14306
8.14	4620	6.57	13211	6.57	13491	6.57	14411	6.57	13859	6.57	12575	6.57	12968	6.57	14315
8.16	4584	6.58	13207	6.58	13447	6.58	14434	6.58	13909	6.58	12605	6.58	12998	6.58	14320
8.18	4600	6.59	13302	6.59	13461	6.59	14374	6.59	13917	6.59	12523	6.59	12979	6.59	14382
8.2	4556	6.6	13345	6.6	13480	6.6	14342	6.6	13922	6.6	12471	6.6	12967	6.6	14382
8.22	4636	6.61	13279	6.61	13511	6.61	14371	6.61	13935	6.61	12481	6.61	12976	6.61	14233
8.24	4596	6.62	13215	6.62	13501	6.62	14379	6.62	13913	6.62	12483	6.62	12959	6.62	14138
8.26	4540	6.63	13167	6.63	13414	6.63	14340	6.63	13825	6.63	12462	6.63	12892	6.63	14164
8.28	4468	6.64	13128	6.64	13361	6.64	14282	6.64	13821	6.64	12504	6.64	12838	6.64	14206
8.3	4440	6.65	13101	6.65	13360	6.65	14204	6.65	13934	6.65	12631	6.65	12803	6.65	14263
8.32	4436	6.66	13059	6.66	13389	6.66	14185	6.66	13961	6.66	12666	6.66	12837	6.66	14255
8.34	4472	6.67	13003	6.67	13445	6.67	14221	6.67	13910	6.67	12615	6.67	12934	6.67	14186
8.36	4524	6.68	12976	6.68	13426	6.68	14160	6.68	13875	6.68	12563	6.68	12934	6.68	14183
8.38	4628	6.69	12968	6.69	13360	6.69	14040	6.69	13848	6.69	12511	6.69	12874	6.69	14219
8.4	4584	6.7	12956	6.7	13331	6.7	14023	6.7	13759	6.7	12479	6.7	12822	6.7	14147
8.42	4484	6.71	12942	6.71	13319	6.71	14046	6.71	13652	6.71	12458	6.71	12775	6.71	14029
8.44	4480	6.72	12958	6.72	13298	6.72	13973	6.72	13707	6.72	12478	6.72	12723	6.72	13936
8.46	4272	6.73	12981	6.73	13276	6.73	13876	6.73	13807	6.73	12509	6.73	12674	6.73	13859
8.48	4300	6.74	12975	6.74	13197	6.74	13817	6.74	13736	6.74	12412	6.74	12707	6.74	13931
8.5	4256	6.75	12960	6.75	13135	6.75	13778	6.75	13647	6.75	12319	6.75	12751	6.75	14014
8.52	4420	6.76	12933	6.76	13198	6.76	13768	6.76	13619	6.76	12340	6.76	12779	6.76	14033
8.54	4508	6.77	12892	6.77	13264	6.77	13748	6.77	13613	6.77	12362	6.77	12776	6.77	14034
8.56	4472	6.78	12809	6.78	13267	6.78	13671	6.78	13659	6.78	12313	6.78	12660	6.78	14003
8.58	4464	6.79	12753	6.79	13246	6.79	13633	6.79	13692	6.79	12294	6.79	12565	6.79	13955
8.6	4484	6.8	12789	6.8	13179	6.8	13725	6.8	13670	6.8	12380	6.8	12566	6.8	13872
8.62	4456	6.81	12817	6.81	13130	6.81	13793	6.81	13652	6.81	12443	6.81	12570	6.81	13814
8.64	4468	6.82	12738	6.82	13242	6.82	13671	6.82	13576	6.82	12322	6.82	12692	6.82	13927
8.66	4516	6.83	12660	6.83	13263	6.83	13619	6.83	13583	6.83	12293	6.83	12706	6.83	13959
8.68	4488	6.84	12558	6.84	13189	6.84	13630	6.84	13684	6.84	12361	6.84	12604	6.84	13909
8.7	4540	6.85	12611	6.85	13144	6.85	13648	6.85	13655	6.85	12364	6.85	12529	6.85	13871
8.72	4372	6.86	12820	6.86	13128	6.86	13673	6.86	13494	6.86	12302	6.86	12481	6.86	13845
8.74	4460	6.87	12845	6.87	13083	6.87	13720	6.87	13459	6.87	12240	6.87	12486	6.87	13754
8.76	4408	6.88	12745	6.88	13019	6.88	13781	6.88	13510	6.88	12180	6.88	12526	6.88	13621
8.78	4396	6.89	12727	6.89	12959	6.89	13762	6.89	13522	6.89	12170	6.89	12527	6.89	13657
8.8	4480	6.9	12745	6.9	12908	6.9	13708	6.9	13511	6.9	12186	6.9	12513	6.9	13765
8.82	4564	6.91	12694	6.91	12927	6.91	13686	6.91	13440	6.91	12241	6.91	12535	6.91	13738
8.84	4528	6.92	12627	6.92	12972	6.92	13670	6.92	13361	6.92	12304	6.92	12565	6.92	13675
8.86	4624	6.93	12653	6.93	13021	6.93	13602	6.93	13409	6.93	12315	6.93	12557	6.93	13715
8.88	4544	6.94	12693	6.94	13061	6.94	13534	6.94	13482	6.94	12307	6.94	12536	6.94	13764
8.9	4336	6.95	12677	6.95	13036	6.95	13545	6.95	13510	6.95	12265	6.95	12500	6.95	13696
8.92	4404	6.96	12655	6.96	13007	6.96	13566	6.96	13526	6.96	12226	6.96	12467	6.96	13623
8.94	4444	6.97	12654	6.97	12986	6.97	13565	6.97	13472	6.97	12222	6.97	12478	6.97	13605
8.96	4324	6.98	12639	6.98	12956	6.98	13541	6.98	13433	6.98	12211	6.98	12460	6.98	13620
8.98	4556	6.99	12578	6.99	12887	6.99	13450	6.99	13433	6.99	12165	6.99	12344	6.99	13711
9	4472	7	12539	7	12819	7	13394	7	13428	7	12128	7	12292	7	13757
9.02	4404	7.01	12556	7.01	12761	7.01	13425	7.01	13407	7.01	12117	7.01	12395	7.01	13691
9.04	4512	7.02	12555	7.02	12757	7.02	13449	7.02	13377	7.02	12097	7.02	12423	7.02	13652
9.06	4620	7.03	12522	7.03	12839	7.03	13458	7.03	13335	7.03	12062	7.03	12326	7.03	13660
9.08	4500	7.04	12505	7.04	12883	7.04	13462	7.04	13313	7.04	12044	7.04	12275	7.04	13665
9.1	4508	7.05	12576	7.05	12897	7.05	13527	7.05	13299	7.05	11978	7.05	12322	7.05	13593
9.12	4404	7.06	12586	7.06	12946	7.06	13474	7.06	13271	7.06	11975	7.06	12339	7.06	13597
9.14	4296	7.07	12566	7.07	13023	7.07	13352	7.07	13230	7.07	12002	7.07	12344	7.07	13638
9.16	4360	7.08	12466	7.08	12980	7.08	13361	7.08	13214	7.08	11997	7.08	12305	7.08	13639
9.18	4304	7.09	12333	7.09	12877	7.09	13433	7.09	13215	7.09	11975	7.09	12245	7.09	13615
9.2	4424	7.1	12352	7.1	12818	7.1	13395	7.1	13255	7.1	11979	7.1	12260	7.1	13543
9.22	4532	7.11	12424	7.11	12780	7.11	13320	7.11	13307	7.11	11992	7.11	12300	7.11	13459
9.24	4356	7.12	12407	7.12	12767	7.12	13332	7.12	13286	7.12	12051	7.12	12286	7.12	13474
9.26	4460	7.13	12382	7.13	12762	7.13	13362	7.13	13251	7.13	12098	7.13	12262	7.13	13501
9.28	4352	7.14	12440	7.14	12772	7.14	13381	7.14	13237	7.14	12028	7.14	12256	7.14	13443
9.3	4272	7.15	12482	7.15	12770	7.15	13378	7.15	13226	7.15	11953	7.15	12250	7.15	13390
9.32	4368	7.16	12371	7.16	12705	7.16	13287	7.16	13212	7.16	11959	7.16	12228	7.16	13437
9.34	4596	7.17	12272	7.17	12655	7.17	13221	7.17	13202	7.17	11971	7.17	12206	7.17	13460
9.36	4440	7.18	12280	7.18	12682	7.18	13275	7.18	13205	7.18	11969	7.18	12188	7.18	13362
9.38	4364	7.19	12292	7.19	12706	7.19	13319	7.19	13209	7.19	11967	7.19	12176	7.19	13286
9.4	4344	7.2	12242	7.2	12683	7.2	13374	7.2	13232	7.2	11851	7.2	12235	7.2	13298
9.42	4320	7.21	12246	7.21	12645	7.21	13365	7.21	13222	7.21	11820	7.21	12216	7.21	13325
9.44	4424	7.22	12325	7.22	12575	7.22	13269	7.22	13163	7.22	11892	7.22	12085	7.22	13378
9.46	4420	7.23	12361	7.23	12538	7.23	13193	7.23	13124	7.23	11930	7.23	12039	7.23	13401
9.48	4500	7.24	12344	7.24	12542	7.24	13142	7.24	13109	7.24	11927	7.24	12095	7.24	13386
9.5	4664	7.25	12295	7.25	12570	7.25	13117	7.25	13080	7.25	11914	7.25	12094	7.25	13356
9.52	4408	7.26	12220	7.26	12616	7.26	13113	7.26	13039	7.26	11893	7.26	12047	7.26	13317
9.54	4460	7.27	12212	7.27	12628	7.27	13154	7.27	13012	7.27	11873	7.27	12062	7.27	13269
9.56	4564	7.28	12237	7.28	12617	7.28	13214	7.28	12995	7.28	11855	7.28	12110	7.28	13220
9.58	4540	7.29	12192	7.29	12532	7.29	13116	7.29	13003	7.29	11838	7.29	12129	7.29	13224
9.6	4480	7.3	12128	7.3	12432	7.3	12967	7.3	13018	7.3	11817	7.3	12129	7.3	13251
9.62	4352	7.31	12183	7.31	12502	7.31	12968	7.31	12986	7.31	11756	7.31	12037	7.31	13299
9.64	4332	7.32	12255	7.32	12605	7.32	13011	7.32	12952	7.32	11694	7.32	11930	7.32	13339
9.66	4280	7.33	12196	7.33	12575	7.33	13042	7.33	13007	7.33	11709	7.33	11912	7.33	13277
9.68	4492	7.34	12123	7.34	12526	7.34	13065	7.34	13069	7.34	11735	7.34	11913	7.34	13206
9.7	4412	7.35	12088	7.35	12565	7.35	13104	7.35	13048	7.35	11772	7.35	11967	7.35	13164
9.72	4260	7.36	12072	7.36	12583	7.36	13130	7.36	13030	7.36	11804	7.36	12014	7.36	13134
9.74	4396	7.37	12089	7.37	12510	7.37	13128	7.37	13042	7.37	11831	7.37	12039	7.37	13109
9.76	4584	7.38	12123	7.38	12469	7.38	13105	7.38	13011	7.38	11813	7.38	12027	7.38	13104
9.78	4588	7.39	12194	7.39	12532	7.39	13035	7.39	12866	7.39	11681	7.39	11923	7.39	13153
9.8	4292	7.4	12202	7.4	12531	7.4	12968	7.4	12798	7.4	11616	7.4	11879	7.4	13195
9.82	4204	7.41	12092	7.41	12404	7.41	12908	7.41	12880	7.41	11682	7.41	11952	7.41	13219
9.84	4256	7.42	12029	7.42	12331	7.42	12875	7.42	12928	7.42	11721	7.42	11995	7.42	13232
9.86	4208	7.43	12019	7.43	12421	7.43	12922	7.43	12806	7.43	11711	7.43	11929	7.43	13045
9.88	4164	7.44	12030	7.44	12425	7.44	12940	7.44	12774	7.44	11678	7.44	11898	7.44	13044
9.9	4364	7.45	12057	7.45	12378	7.45	12945	7.45	12790	7.45	11622	7.45	11881	7.45	13153
9.92	4312	7.46	12048	7.46	12354	7.46	12961	7.46	12846	7.46	11614	7.46	11887	7.46	13125
9.94	4268	7.47	12018	7.47	12344	7.47	12983	7.47	12925	7.47	11635	7.47	11908	7.47	13015
9.96	4180	7.48	12008	7.48	12280	7.48	12992	7.48	12936	7.48	11654	7.48	11946	7.48	12969
9.98	4352	7.49	12008	7.49	12198	7.49	12994	7.49	12919	7.49	11671	7.49	11987	7.49	12952
10	4460	7.5	12013	7.5	12150	7.5	12971	7.5	12887	7.5	11603	7.5	11861	7.5	12913
10.02	4356	7.51	12012	7.51	12132	7.51	12945	7.51	12856	7.51	11532	7.51	11719	7.51	12881
10.04	4464	7.52	11942	7.52	12245	7.52	12942	7.52	12832	7.52	11583	7.52	11765	7.52	12936
10.06	4360	7.53	11869	7.53	12355	7.53	12943	7.53	12803	7.53	11646	7.53	11831	7.53	12996
10.08	4376	7.54	11865	7.54	12289	7.54	12939	7.54	12729	7.54	11622	7.54	11775	7.54	12976
10.1	4420	7.55	11873	7.55	12224	7.55	12919	7.55	12677	7.55	11594	7.55	11710	7.55	12943
10.12	4328	7.56	11884	7.56	12268	7.56	12835	7.56	12740	7.56	11603	7.56	11687	7.56	12909
10.14	4516	7.57	11893	7.57	12308	7.57	12768	7.57	12794	7.57	11613	7.57	11673	7.57	12884
10.16	4736	7.58	11825	7.58	12259	7.58	12684	7.58	12688	7.58	11642	7.58	11764	7.58	12854
10.18	4424	7.59	11772	7.59	12212	7.59	12658	7.59	12636	7.59	11642	7.59	11813	7.59	12849
10.2	4236	7.6	11724	7.6	12156	7.6	12714	7.6	12656	7.6	11598	7.6	11810	7.6	12878
10.22	4268	7.61	11701	7.61	12148	7.61	12758	7.61	12669	7.61	11534	7.61	11768	7.61	12883
10.24	4300	7.62	11711	7.62	12207	7.62	12784	7.62	12667	7.62	11443	7.62	11674	7.62	12854
10.26	4440	7.63	11701	7.63	12231	7.63	12783	7.63	12636	7.63	11390	7.63	11634	7.63	12830
10.28	4516	7.64	11671	7.64	12221	7.64	12757	7.64	12577	7.64	11373	7.64	11645	7.64	12813
10.3	4340	7.65	11669	7.65	12140	7.65	12722	7.65	12528	7.65	11401	7.65	11688	7.65	12826
10.32	4452	7.66	11684	7.66	12018	7.66	12684	7.66	12490	7.66	11458	7.66	11747	7.66	12858
10.34	4448	7.67	11696	7.67	12057	7.67	12717	7.67	12535	7.67	11453	7.67	11685	7.67	12896
10.36	4296	7.68	11705	7.68	12163	7.68	12775	7.68	12614	7.68	11422	7.68	11569	7.68	12932
10.38	4288	7.69	11687	7.69	12146	7.69	12695	7.69	12599	7.69	11424	7.69	11512	7.69	12878
10.4	4280	7.7	11662	7.7	12091	7.7	12581	7.7	12554	7.7	11433	7.7	11484	7.7	12797
10.42	4436	7.71	11656	7.71	12076	7.71	12592	7.71	12527	7.71	11412	7.71	11551	7.71	12734
10.44	4336	7.72	11656	7.72	12071	7.72	12628	7.72	12508	7.72	11386	7.72	11630	7.72	12683
10.46	4492	7.73	11609	7.73	12077	7.73	12595	7.73	12548	7.73	11421	7.73	11563	7.73	12740
10.48	4436	7.74	11575	7.74	12082	7.74	12565	7.74	12574	7.74	11442	7.74	11508	7.74	12779
10.5	4304	7.75	11588	7.75	12086	7.75	12571	7.75	12525	7.75	11392	7.75	11546	7.75	12717
10.52	4364	7.76	11597	7.76	12084	7.76	12588	7.76	12498	7.76	11335	7.76	11570	7.76	12662
10.54	4376	7.77	11575	7.77	12067	7.77	12628	7.77	12556	7.77	11281	7.77	11525	7.77	12661
10.56	4236	7.78	11559	7.78	12045	7.78	12635	7.78	12579	7.78	11252	7.78	11508	7.78	12680
10.58	4320	7.79	11558	7.79	12013	7.79	12573	7.79	12519	7.79	11274	7.79	11558	7.79	12734
10.6	4352	7.8	11558	7.8	11994	7.8	12535	7.8	12482	7.8	11288	7.8	11589	7.8	12767
10.62	4356	7.81	11473	7.81	11937	7.81	12615	7.81	12616	7.81	11295	7.81	11523	7.81	12698
10.64	4280	7.82	11432	7.82	11918	7.82	12601	7.82	12635	7.82	11327	7.82	11522	7.82	12696
10.66	4148	7.83	11412	7.83	11923	7.83	12514	7.83	12572	7.83	11386	7.83	11568	7.83	12742
10.68	4336	7.84	11417	7.84	11954	7.84	12498	7.84	12491	7.84	11421	7.84	11596	7.84	12709
10.7	4444	7.85	11441	7.85	12001	7.85	12534	7.85	12399	7.85	11437	7.85	11610	7.85	12623
10.72	4416	7.86	11442	7.86	11949	7.86	12553	7.86	12395	7.86	11366	7.86	11578	7.86	12608
10.74	4332	7.87	11433	7.87	11850	7.87	12564	7.87	12436	7.87	11256	7.87	11525	7.87	12628
10.76	4348	7.88	11456	7.88	11790	7.88	12580	7.88	12440	7.88	11284	7.88	11499	7.88	12643
10.78	4408	7.89	11486	7.89	11754	7.89	12587	7.89	12429	7.89	11348	7.89	11480	7.89	12654
10.8	4412	7.9	11488	7.9	11801	7.9	12496	7.9	12389	7.9	11322	7.9	11431	7.9	12651
10.82	4180	7.91	11476	7.91	11864	7.91	12395	7.91	12355	7.91	11279	7.91	11381	7.91	12644
10.84	4116	7.92	11414	7.92	11894	7.92	12403	7.92	12401	7.92	11286	7.92	11384	7.92	12629
10.86	4352	7.93	11356	7.93	11902	7.93	12425	7.93	12439	7.93	11283	7.93	11402	7.93	12608
10.88	4324	7.94	11353	7.94	11839	7.94	12429	7.94	12373	7.94	11205	7.94	11446	7.94	12570
10.9	4332	7.95	11355	7.95	11784	7.95	12430	7.95	12312	7.95	11138	7.95	11483	7.95	12540
10.92	4328	7.96	11401	7.96	11810	7.96	12340	7.96	12376	7.96	11242	7.96	11405	7.96	12564
10.94	4260	7.97	11424	7.97	11814	7.97	12306	7.97	12404	7.97	11282	7.97	11349	7.97	12587
10.96	4292	7.98	11410	7.98	11770	7.98	12364	7.98	12369	7.98	11208	7.98	11321	7.98	12611
10.98	4328	7.99	11392	7.99	11746	7.99	12364	7.99	12349	7.99	11162	7.99	11326	7.99	12609
11	4248	8	11368	8	11759	8	12262	8	12358	8	11167	8	11383	8	12567
11.02	4420	8.01	11334	8.01	11752	8.01	12198	8.01	12358	8.01	11162	8.01	11386	8.01	12550
11.04	4508	8.02	11288	8.02	11722	8.02	12178	8.02	12346	8.02	11145	8.02	11327	8.02	12560
11.06	4256	8.03	11271	8.03	11725	8.03	12200	8.03	12284	8.03	11152	8.03	11307	8.03	12566
11.08	4128	8.04	11276	8.04	11752	8.04	12253	8.04	12186	8.04	11177	8.04	11317	8.04	12568
11.1	4220	8.05	11282	8.05	11751	8.05	12264	8.05	12161	8.05	11199	8.05	11339	8.05	12535
11.12	4128	8.06	11284	8.06	11737	8.06	12255	8.06	12180	8.06	11217	8.06	11365	8.06	12483
11.14	4208	8.07	11230	8.07	11751	8.07	12328	8.07	12253	8.07	11156	8.07	11347	8.07	12405
11.16	4288	8.08	11167	8.08	11774	8.08	12416	8.08	12337	8.08	11078	8.08	11314	8.08	12328
11.18	4284	8.09	11243	8.09	11765	8.09	12328	8.09	12300	8.09	11147	8.09	11304	8.09	12385
11.2	4340	8.1	11346	8.1	11749	8.1	12206	8.1	12237	8.1	11244	8.1	11302	8.1	12470
11.22	4316	8.11	11278	8.11	11782	8.11	12178	8.11	12244	8.11	11215	8.11	11348	8.11	12417
11.24	4416	8.12	11211	8.12	11797	8.12	12180	8.12	12257	8.12	11167	8.12	11382	8.12	12358
11.26	4376	8.13	11252	8.13	11702	8.13	12230	8.13	12247	8.13	11119	8.13	11347	8.13	12354
11.28	4448	8.14	11290	8.14	11638	8.14	12271	8.14	12229	8.14	11066	8.14	11303	8.14	12365
11.3	4404	8.15	11274	8.15	11724	8.15	12266	8.15	12192	8.15	11003	8.15	11257	8.15	12405
11.32	4372	8.16	11232	8.16	11752	8.16	12253	8.16	12146	8.16	10944	8.16	11226	8.16	12402
11.34	4500	8.17	11142	8.17	11606	8.17	12231	8.17	12078	8.17	10900	8.17	11232	8.17	12287
11.36	4392	8.18	11083	8.18	11508	8.18	12217	8.18	12033	8.18	10873	8.18	11237	8.18	12210
11.38	4256	8.19	11226	8.19	11575	8.19	12226	8.19	12124	8.19	10960	8.19	11288	8.19	12343
11.4	4188	8.2	11259	8.2	11596	8.2	12239	8.2	12140	8.2	11023	8.2	11283	8.2	12362
11.42	4292	8.21	11202	8.21	11583	8.21	12259	8.21	12093	8.21	11083	8.21	11227	8.21	12283
11.44	4204	8.22	11179	8.22	11585	8.22	12270	8.22	12080	8.22	11064	8.22	11181	8.22	12290
11.46	4252	8.23	11183	8.23	11600	8.23	12275	8.23	12095	8.23	10979	8.23	11143	8.23	12368
11.48	4312	8.24	11165	8.24	11626	8.24	12248	8.24	12100	8.24	10935	8.24	11108	8.24	12378
11.5	4280	8.25	11135	8.25	11657	8.25	12205	8.25	12099	8.25	10915	8.25	11076	8.25	12350
11.52	4364	8.26	11121	8.26	11622	8.26	12217	8.26	12129	8.26	10919	8.26	11128	8.26	12306
11.54	4324	8.27	11117	8.27	11564	8.27	12243	8.27	12165	8.27	10930	8.27	11202	8.27	12259
11.56	4220	8.28	11146	8.28	11525	8.28	12165	8.28	12140	8.28	10930	8.28	11164	8.28	12216
11.58	4160	8.29	11177	8.29	11497	8.29	12071	8.29	12097	8.29	10934	8.29	11097	8.29	12183
11.6	4268	8.3	11148	8.3	11517	8.3	12091	8.3	12049	8.3	11000	8.3	11059	8.3	12214
11.62	4324	8.31	11115	8.31	11549	8.31	12116	8.31	12004	8.31	11066	8.31	11037	8.31	12256
11.64	4180	8.32	11123	8.32	11584	8.32	12036	8.32	11976	8.32	11060	8.32	11066	8.32	12286
11.66	4144	8.33	11134	8.33	11612	8.33	11961	8.33	11956	8.33	11047	8.33	11096	8.33	12308
11.68	4212	8.34	11017	8.34	11570	8.34	11960	8.34	11993	8.34	11002	8.34	11100	8.34	12223
11.7	4128	8.35	10951	8.35	11541	8.35	11981	8.35	12021	8.35	10980	8.35	11104	8.35	12168
11.72	4356	8.36	10985	8.36	11534	8.36	12045	8.36	12036	8.36	11001	8.36	11118	8.36	12166
11.74	4260	8.37	10999	8.37	11508	8.37	12065	8.37	12037	8.37	10996	8.37	11118	8.37	12165
11.76	4212	8.38	10969	8.38	11446	8.38	12000	8.38	12017	8.38	10940	8.38	11090	8.38	12160
11.78	4008	8.39	10937	8.39	11416	8.39	11974	8.39	12009	8.39	10907	8.39	11034	8.39	12171
11.8	4192	8.4	10907	8.4	11429	8.4	12002	8.4	12017	8.4	10908	8.4	10944	8.4	12203
11.82	4432	8.41	10947	8.41	11455	8.41	12010	8.41	12023	8.41	10870	8.41	10922	8.41	12234
11.84	4272	8.42	11050	8.42	11493	8.42	11999	8.42	12026	8.42	10797	8.42	10961	8.42	12264
11.86	4328	8.43	11042	8.43	11527	8.43	11980	8.43	12030	8.43	10853	8.43	10965	8.43	12228
11.88	4268	8.44	10964	8.44	11558	8.44	11956	8.44	12036	8.44	10985	8.44	10946	8.44	12153
11.9	4292	8.45	10914	8.45	11539	8.45	11945	8.45	12067	8.45	10942	8.45	10933	8.45	12125
11.92	4148	8.46	10880	8.46	11498	8.46	11941	8.46	12099	8.46	10828	8.46	10928	8.46	12119
11.94	4236	8.47	10914	8.47	11463	8.47	11959	8.47	11997	8.47	10800	8.47	11002	8.47	12113
11.96	4308	8.48	10965	8.48	11433	8.48	11981	8.48	11864	8.48	10801	8.48	11093	8.48	12108
11.98	4400	8.49	10933	8.49	11414	8.49	11929	8.49	11869	8.49	10871	8.49	11059	8.49	12048
12	4268	8.5	10899	8.5	11408	8.5	11881	8.5	11903	8.5	10932	8.5	11002	8.5	12001
12.02	4288	8.51	10932	8.51	11447	8.51	11904	8.51	11949	8.51	10902	8.51	10938	8.51	12050
12.04	4316	8.52	10950	8.52	11471	8.52	11928	8.52	11974	8.52	10851	8.52	10893	8.52	12095
12.06	4216	8.53	10868	8.53	11407	8.53	11914	8.53	11908	8.53	10781	8.53	10925	8.53	12069
12.08	4140	8.54	10789	8.54	11366	8.54	11889	8.54	11871	8.54	10740	8.54	10939	8.54	12048
12.1	4288	8.55	10742	8.55	11415	8.55	11844	8.55	11942	8.55	10788	8.55	10880	8.55	12066
12.12	4236	8.56	10712	8.56	11451	8.56	11813	8.56	11993	8.56	10824	8.56	10837	8.56	12079
12.14	4216	8.57	10809	8.57	11345	8.57	11834	8.57	11996	8.57	10712	8.57	10864	8.57	12084
12.16	4360	8.58	10838	8.58	11317	8.58	11857	8.58	11980	8.58	10660	8.58	10871	8.58	12078
12.18	4304	8.59	10803	8.59	11367	8.59	11891	8.59	11941	8.59	10656	8.59	10857	8.59	12060
12.2	4120	8.6	10812	8.6	11372	8.6	11897	8.6	11903	8.6	10684	8.6	10845	8.6	12083
12.22	4124	8.61	10866	8.61	11332	8.61	11878	8.61	11866	8.61	10743	8.61	10836	8.61	12145
12.24	4180	8.62	10864	8.62	11314	8.62	11917	8.62	11852	8.62	10729	8.62	10863	8.62	12119
12.26	4348	8.63	10825	8.63	11310	8.63	11994	8.63	11853	8.63	10667	8.63	10915	8.63	12034
12.28	4308	8.64	10766	8.64	11284	8.64	11948	8.64	11861	8.64	10671	8.64	10915	8.64	11982
12.3	4212	8.65	10704	8.65	11250	8.65	11850	8.65	11871	8.65	10704	8.65	10891	8.65	11955
12.32	4160	8.66	10724	8.66	11227	8.66	11794	8.66	11884	8.66	10748	8.66	10895	8.66	12052
12.34	4128	8.67	10768	8.67	11217	8.67	11759	8.67	11895	8.67	10784	8.67	10900	8.67	12170
12.36	4096	8.68	10757	8.68	11281	8.68	11767	8.68	11863	8.68	10725	8.68	10814	8.68	12087
12.38	4304	8.69	10732	8.69	11347	8.69	11787	8.69	11829	8.69	10663	8.69	10728	8.69	11968
12.4	4164	8.7	10706	8.7	11322	8.7	11809	8.7	11851	8.7	10726	8.7	10768	8.7	11933
12.42	4136	8.71	10684	8.71	11288	8.71	11827	8.71	11877	8.71	10797	8.71	10819	8.71	11917
12.44	4288	8.72	10757	8.72	11234	8.72	11752	8.72	11777	8.72	10712	8.72	10814	8.72	11976
12.46	4252	8.73	10799	8.73	11203	8.73	11705	8.73	11724	8.73	10645	8.73	10829	8.73	12018
12.48	4220	8.74	10759	8.74	11216	8.74	11724	8.74	11796	8.74	10629	8.74	10919	8.74	12019
12.5	4176	8.75	10711	8.75	11211	8.75	11755	8.75	11855	8.75	10617	8.75	10947	8.75	11995
12.52	4220	8.76	10659	8.76	11162	8.76	11803	8.76	11871	8.76	10603	8.76	10829	8.76	11925
12.54	4512	8.77	10667	8.77	11111	8.77	11852	8.77	11865	8.77	10604	8.77	10762	8.77	11863
12.56	4320	8.78	10766	8.78	11058	8.78	11901	8.78	11826	8.78	10629	8.78	10779	8.78	11818
12.58	4140	8.79	10817	8.79	11031	8.79	11926	8.79	11807	8.79	10642	8.79	10789	8.79	11795
12.6	4080	8.8	10685	8.8	11081	8.8	11799	8.8	11835	8.8	10689	8.8	10858	8.8	11832
12.62	4116	8.81	10698	8.81	11091	8.81	11765	8.81	11831	8.81	10641	8.81	10863	8.81	11871
12.64	4388	8.82	10783	8.82	11083	8.82	11769	8.82	11810	8.82	10537	8.82	10840	8.82	11918
12.66	4188	8.83	10749	8.83	11078	8.83	11759	8.83	11794	8.83	10537	8.83	10838	8.83	11921
12.68	4216	8.84	10659	8.84	11075	8.84	11745	8.84	11779	8.84	10591	8.84	10847	8.84	11900
12.7	4260	8.85	10685	8.85	11079	8.85	11790	8.85	11764	8.85	10659	8.85	10837	8.85	11854
12.72	4216	8.86	10749	8.86	11086	8.86	11853	8.86	11748	8.86	10727	8.86	10822	8.86	11804
12.74	4096	8.87	10728	8.87	11062	8.87	11710	8.87	11804	8.87	10678	8.87	10836	8.87	11816
12.76	4176	8.88	10684	8.88	11033	8.88	11571	8.88	11856	8.88	10614	8.88	10850	8.88	11837
12.78	4124	8.89	10619	8.89	11000	8.89	11693	8.89	11806	8.89	10602	8.89	10825	8.89	11822
12.8	4096	8.9	10566	8.9	10984	8.9	11823	8.9	11742	8.9	10602	8.9	10795	8.9	11813
12.82	4288	8.91	10581	8.91	11050	8.91	11763	8.91	11709	8.91	10610	8.91	10776	8.91	11863
12.84	4200	8.92	10595	8.92	11101	8.92	11711	8.92	11670	8.92	10601	8.92	10761	8.92	11879
12.86	4136	8.93	10579	8.93	11075	8.93	11757	8.93	11599	8.93	10533	8.93	10754	8.93	11760
12.88	4096	8.94	10566	8.94	11053	8.94	11795	8.94	11546	8.94	10483	8.94	10750	8.94	11669
12.9	4236	8.95	10524	8.95	11066	8.95	11794	8.95	11597	8.95	10468	8.95	10833	8.95	11723
12.92	4168	8.96	10506	8.96	11036	8.96	11764	8.96	11624	8.96	10473	8.96	10828	8.96	11745
12.94	4216	8.97	10514	8.97	10940	8.97	11687	8.97	11625	8.97	10501	8.97	10706	8.97	11730
12.96	4132	8.98	10539	8.98	10907	8.98	11665	8.98	11628	8.98	10523	8.98	10675	8.98	11716
12.98	4136	8.99	10582	8.99	10947	8.99	11707	8.99	11633	8.99	10534	8.99	10750	8.99	11703
13	3956	9	10573	9	10970	9	11727	9	11682	9	10504	9	10754	9	11701
13.02	3960	9.01	10523	9.01	10978	9.01	11730	9.01	11764	9.01	10441	9.01	10702	9.01	11707
13.04	4128	9.02	10564	9.02	10962	9.02	11715	9.02	11746	9.02	10459	9.02	10686	9.02	11711
13.06	4124	9.03	10649	9.03	10936	9.03	11692	9.03	11675	9.03	10519	9.03	10691	9.03	11715
13.08	4172	9.04	10649	9.04	10978	9.04	11704	9.04	11616	9.04	10510	9.04	10717	9.04	11727
13.1	4240	9.05	10614	9.05	11042	9.05	11722	9.05	11565	9.05	10477	9.05	10743	9.05	11744
13.12	4196	9.06	10566	9.06	11037	9.06	11658	9.06	11542	9.06	10463	9.06	10667	9.06	11783
13.14	4328	9.07	10524	9.07	11018	9.07	11587	9.07	11529	9.07	10463	9.07	10575	9.07	11812
13.16	4148	9.08	10539	9.08	11031	9.08	11631	9.08	11533	9.08	10514	9.08	10584	9.08	11725
13.18	4064	9.09	10563	9.09	11048	9.09	11687	9.09	11540	9.09	10567	9.09	10607	9.09	11632
13.2	4056	9.1	10561	9.1	10968	9.1	11611	9.1	11571	9.1	10558	9.1	10613	9.1	11623
13.22	4140	9.11	10549	9.11	10929	9.11	11560	9.11	11594	9.11	10547	9.11	10626	9.11	11620
13.24	4084	9.12	10510	9.12	11022	9.12	11603	9.12	11596	9.12	10547	9.12	10672	9.12	11597
13.26	4040	9.13	10470	9.13	11070	9.13	11617	9.13	11578	9.13	10547	9.13	10673	9.13	11583
13.28	4060	9.14	10431	9.14	10980	9.14	11540	9.14	11517	9.14	10544	9.14	10555	9.14	11596
13.3	3992	9.15	10409	9.15	10908	9.15	11492	9.15	11504	9.15	10523	9.15	10508	9.15	11634
13.32	4336	9.16	10416	9.16	10876	9.16	11503	9.16	11579	9.16	10469	9.16	10593	9.16	11715
13.34	4264	9.17	10421	9.17	10860	9.17	11510	9.17	11622	9.17	10440	9.17	10642	9.17	11761
13.36	4220	9.18	10472	9.18	10860	9.18	11575	9.18	11456	9.18	10406	9.18	10686	9.18	11721
13.38	3960	9.19	10471	9.19	10837	9.19	11581	9.19	11421	9.19	10419	9.19	10648	9.19	11651
13.4	4008	9.2	10439	9.2	10795	9.2	11553	9.2	11455	9.2	10461	9.2	10555	9.2	11547
13.42	4204	9.21	10409	9.21	10842	9.21	11535	9.21	11463	9.21	10462	9.21	10543	9.21	11585
13.44	4184	9.22	10381	9.22	10939	9.22	11523	9.22	11455	9.22	10439	9.22	10578	9.22	11703
13.46	4264	9.23	10383	9.23	10981	9.23	11507	9.23	11448	9.23	10427	9.23	10571	9.23	11733
13.48	4004	9.24	10397	9.24	10998	9.24	11490	9.24	11442	9.24	10421	9.24	10546	9.24	11725
13.5	3984	9.25	10432	9.25	10940	9.25	11475	9.25	11509	9.25	10415	9.25	10587	9.25	11699
13.52	4096	9.26	10454	9.26	10873	9.26	11461	9.26	11575	9.26	10408	9.26	10641	9.26	11670
13.54	4060	9.27	10351	9.27	10856	9.27	11443	9.27	11506	9.27	10396	9.27	10677	9.27	11630
13.56	4016	9.28	10259	9.28	10852	9.28	11435	9.28	11426	9.28	10384	9.28	10697	9.28	11589
13.58	4060	9.29	10363	9.29	10862	9.29	11482	9.29	11442	9.29	10382	9.29	10659	9.29	11551
13.6	4072	9.3	10457	9.3	10877	9.3	11517	9.3	11480	9.3	10385	9.3	10620	9.3	11539
13.62	4108	9.31	10415	9.31	10900	9.31	11477	9.31	11548	9.31	10403	9.31	10618	9.31	11619
13.64	4164	9.32	10374	9.32	10917	9.32	11442	9.32	11601	9.32	10417	9.32	10618	9.32	11683
13.66	4092	9.33	10390	9.33	10776	9.33	11426	9.33	11493	9.33	10467	9.33	10595	9.33	11580
13.68	4104	9.34	10388	9.34	10730	9.34	11428	9.34	11420	9.34	10450	9.34	10581	9.34	11519
13.7	4180	9.35	10356	9.35	10817	9.35	11456	9.35	11380	9.35	10327	9.35	10575	9.35	11506
13.72	4216	9.36	10338	9.36	10846	9.36	11500	9.36	11350	9.36	10279	9.36	10582	9.36	11506
13.74	3996	9.37	10341	9.37	10790	9.37	11565	9.37	11332	9.37	10333	9.37	10607	9.37	11525
13.76	4204	9.38	10340	9.38	10798	9.38	11542	9.38	11327	9.38	10379	9.38	10602	9.38	11563
13.78	4180	9.39	10334	9.39	10865	9.39	11441	9.39	11334	9.39	10415	9.39	10569	9.39	11619
13.8	4104	9.4	10363	9.4	10880	9.4	11379	9.4	11360	9.4	10409	9.4	10548	9.4	11592
13.82	3924	9.41	10410	9.41	10862	9.41	11342	9.41	11395	9.41	10377	9.41	10538	9.41	11515
13.84	3976	9.42	10385	9.42	10822	9.42	11314	9.42	11376	9.42	10386	9.42	10575	9.42	11500
13.86	4044	9.43	10333	9.43	10776	9.43	11291	9.43	11335	9.43	10411	9.43	10626	9.43	11513
13.88	4096	9.44	10375	9.44	10786	9.44	11295	9.44	11353	9.44	10403	9.44	10578	9.44	11526
13.9	4160	9.45	10436	9.45	10817	9.45	11305	9.45	11390	9.45	10387	9.45	10508	9.45	11537
13.92	4200	9.46	10397	9.46	10861	9.46	11275	9.46	11413	9.46	10391	9.46	10535	9.46	11538
13.94	4088	9.47	10343	9.47	10902	9.47	11242	9.47	11431	9.47	10400	9.47	10578	9.47	11536
13.96	4116	9.48	10259	9.48	10826	9.48	11291	9.48	11415	9.48	10399	9.48	10509	9.48	11519
13.98	4140	9.49	10205	9.49	10766	9.49	11340	9.49	11397	9.49	10389	9.49	10441	9.49	11513
14	4168	9.5	10237	9.5	10786	9.5	11369	9.5	11377	9.5	10348	9.5	10394	9.5	11552
14.02	4008	9.51	10270	9.51	10798	9.51	11396	9.51	11358	9.51	10328	9.51	10382	9.51	11575
14.04	4068	9.52	10285	9.52	10759	9.52	11423	9.52	11339	9.52	10381	9.52	10461	9.52	11536
14.06	4032	9.53	10303	9.53	10757	9.53	11420	9.53	11327	9.53	10404	9.53	10493	9.53	11525
14.08	4036	9.54	10331	9.54	10839	9.54	11355	9.54	11328	9.54	10358	9.54	10418	9.54	11575
14.1	4168	9.55	10349	9.55	10889	9.55	11315	9.55	11328	9.55	10329	9.55	10372	9.55	11607
14.12	4140	9.56	10194	9.56	10828	9.56	11265	9.56	11298	9.56	10354	9.56	10484	9.56	11489
14.14	4128	9.57	10170	9.57	10775	9.57	11263	9.57	11316	9.57	10347	9.57	10521	9.57	11458
14.16	4084	9.58	10232	9.58	10713	9.58	11297	9.58	11373	9.58	10314	9.58	10515	9.58	11480
14.18	3972	9.59	10220	9.59	10731	9.59	11332	9.59	11354	9.59	10254	9.59	10515	9.59	11464
14.2	4012	9.6	10158	9.6	10803	9.6	11369	9.6	11285	9.6	10179	9.6	10517	9.6	11422
14.22	4084	9.61	10178	9.61	10787	9.61	11427	9.61	11330	9.61	10191	9.61	10492	9.61	11409
14.24	4052	9.62	10237	9.62	10730	9.62	11492	9.62	11427	9.62	10245	9.62	10454	9.62	11411
14.26	3972	9.63	10273	9.63	10694	9.63	11419	9.63	11410	9.63	10325	9.63	10372	9.63	11461
14.28	3996	9.64	10295	9.64	10669	9.64	11315	9.64	11359	9.64	10401	9.64	10296	9.64	11518
14.3	3884	9.65	10276	9.65	10666	9.65	11290	9.65	11320	9.65	10402	9.65	10370	9.65	11529
14.32	4076	9.66	10249	9.66	10664	9.66	11285	9.66	11287	9.66	10383	9.66	10459	9.66	11526
14.34	4120	9.67	10236	9.67	10634	9.67	11281	9.67	11267	9.67	10352	9.67	10406	9.67	11507
14.36	4104	9.68	10225	9.68	10616	9.68	11264	9.68	11248	9.68	10323	9.68	10360	9.68	11487
14.38	4176	9.69	10206	9.69	10674	9.69	11193	9.69	11225	9.69	10313	9.69	10456	9.69	11473
14.4	3996	9.7	10192	9.7	10724	9.7	11134	9.7	11207	9.7	10307	9.7	10543	9.7	11463
14.42	4180	9.71	10109	9.71	10762	9.71	11293	9.71	11253	9.71	10371	9.71	10533	9.71	11462
14.44	4040	9.72	10076	9.72	10750	9.72	11374	9.72	11297	9.72	10397	9.72	10520	9.72	11480
14.46	4000	9.73	10121	9.73	10648	9.73	11332	9.73	11347	9.73	10364	9.73	10509	9.73	11536
14.48	4116	9.74	10132	9.74	10626	9.74	11283	9.74	11364	9.74	10329	9.74	10492	9.74	11537
14.5	4004	9.75	10085	9.75	10736	9.75	11232	9.75	11328	9.75	10296	9.75	10468	9.75	11452
14.52	4052	9.76	10130	9.76	10790	9.76	11177	9.76	11322	9.76	10288	9.76	10441	9.76	11405
14.54	4068	9.77	10277	9.77	10782	9.77	11119	9.77	11350	9.77	10307	9.77	10410	9.77	11400
14.56	4032	9.78	10267	9.78	10768	9.78	11156	9.78	11337	9.78	10309	9.78	10375	9.78	11413
14.58	4024	9.79	10143	9.79	10750	9.79	11262	9.79	11294	9.79	10299	9.79	10339	9.79	11437
14.6	4060	9.8	10127	9.8	10695	9.8	11311	9.8	11271	9.8	10273	9.8	10395	9.8	11379
14.62	4012	9.81	10166	9.81	10623	9.81	11326	9.81	11262	9.81	10239	9.81	10493	9.81	11285
14.64	3816	9.82	10182	9.82	10593	9.82	11266	9.82	11303	9.82	10212	9.82	10451	9.82	11322
14.66	3772	9.83	10189	9.83	10584	9.83	11188	9.83	11354	9.83	10194	9.83	10364	9.83	11401
14.68	3940	9.84	10177	9.84	10616	9.84	11204	9.84	11293	9.84	10239	9.84	10376	9.84	11383
14.7	3964	9.85	10161	9.85	10654	9.85	11241	9.85	11212	9.85	10295	9.85	10411	9.85	11344
14.72	4060	9.86	10124	9.86	10693	9.86	11277	9.86	11204	9.86	10318	9.86	10422	9.86	11325
14.74	4128	9.87	10100	9.87	10717	9.87	11282	9.87	11211	9.87	10322	9.87	10422	9.87	11316
14.76	4028	9.88	10132	9.88	10697	9.88	11163	9.88	11229	9.88	10277	9.88	10397	9.88	11330
14.78	4308	9.89	10169	9.89	10680	9.89	11076	9.89	11236	9.89	10241	9.89	10380	9.89	11336
14.8	4172	9.9	10194	9.9	10692	9.9	11142	9.9	11204	9.9	10256	9.9	10399	9.9	11305
14.82	4036	9.91	10181	9.91	10686	9.91	11196	9.91	11210	9.91	10282	9.91	10423	9.91	11280
14.84	3940	9.92	10079	9.92	10629	9.92	11193	9.92	11309	9.92	10324	9.92	10451	9.92	11274
14.86	3928	9.93	10013	9.93	10592	9.93	11190	9.93	11374	9.93	10351	9.93	10469	9.93	11270
14.88	3916	9.94	10089	9.94	10665	9.94	11166	9.94	11257	9.94	10313	9.94	10416	9.94	11400
14.9	3980	9.95	10145	9.95	10677	9.95	11158	9.95	11216	9.95	10274	9.95	10398	9.95	11417
14.92	4016	9.96	10199	9.96	10639	9.96	11162	9.96	11228	9.96	10223	9.96	10404	9.96	11340
14.94	4096	9.97	10193	9.97	10651	9.97	11181	9.97	11206	9.97	10212	9.97	10404	9.97	11289
14.96	4108	9.98	10140	9.98	10701	9.98	11210	9.98	11156	9.98	10235	9.98	10399	9.98	11259
14.98	4064	9.99	10151	9.99	10661	9.99	11181	9.99	11163	9.99	10218	9.99	10390	9.99	11268
15	3856	10	10197	10	10574	10	11121	10	11200	10	10180	10	10381	10	11297
15.02	3968	10.01	10182	10.01	10554	10.01	11138	10.01	11233	10.01	10159	10.01	10364	10.01	11256
15.04	3992	10.02	10144	10.02	10561	10.02	11185	10.02	11260	10.02	10147	10.02	10349	10.02	11196
15.06	3952	10.03	10105	10.03	10554	10.03	11223	10.03	11263	10.03	10142	10.03	10365	10.03	11219
15.08	3936	10.04	10066	10.04	10547	10.04	11251	10.04	11255	10.04	10149	10.04	10391	10.04	11257
15.1	3988	10.05	10024	10.05	10561	10.05	11216	10.05	11215	10.05	10230	10.05	10412	10.05	11227
15.12	4032	10.06	9997	10.06	10585	10.06	11161	10.06	11178	10.06	10296	10.06	10418	10.06	11195
15.14	3988	10.07	10046	10.07	10632	10.07	11066	10.07	11193	10.07	10214	10.07	10347	10.07	11228
15.16	3796	10.08	10093	10.08	10672	10.08	10986	10.08	11211	10.08	10132	10.08	10282	10.08	11261
15.18	4008	10.09	9959	10.09	10726	10.09	11086	10.09	11187	10.09	10201	10.09	10295	10.09	11237
15.2	3868	10.1	9900	10.1	10754	10.1	11152	10.1	11166	10.1	10222	10.1	10312	10.1	11237
15.22	3936	10.11	9994	10.11	10739	10.11	11149	10.11	11150	10.11	10126	10.11	10328	10.11	11295
15.24	3968	10.12	10055	10.12	10708	10.12	11139	10.12	11153	10.12	10113	10.12	10346	10.12	11301
15.26	3976	10.13	10042	10.13	10650	10.13	11122	10.13	11190	10.13	10259	10.13	10369	10.13	11211
15.28	3988	10.14	10009	10.14	10626	10.14	11094	10.14	11221	10.14	10290	10.14	10375	10.14	11181
15.3	3812	10.15	9953	10.15	10645	10.15	11052	10.15	11246	10.15	10172	10.15	10359	10.15	11233
15.32	3912	10.16	9986	10.16	10607	10.16	11056	10.16	11239	10.16	10148	10.16	10332	10.16	11240
15.34	3932	10.17	10097	10.17	10518	10.17	11098	10.17	11205	10.17	10206	10.17	10297	10.17	11210
15.36	3816	10.18	10098	10.18	10552	10.18	11121	10.18	11207	10.18	10243	10.18	10277	10.18	11221
15.38	3884	10.19	10034	10.19	10654	10.19	11133	10.19	11229	10.19	10263	10.19	10266	10.19	11256
15.4	4044	10.2	10027	10.2	10615	10.2	11117	10.2	11214	10.2	10203	10.2	10261	10.2	11252
15.42	3996	10.21	10045	10.21	10521	10.21	11095	10.21	11184	10.21	10113	10.21	10265	10.21	11234
15.44	4000	10.22	10071	10.22	10537	10.22	11141	10.22	11191	10.22	10102	10.22	10348	10.22	11253
15.46	4020	10.23	10097	10.23	10581	10.23	11203	10.23	11208	10.23	10114	10.23	10446	10.23	11280
15.48	3924	10.24	10046	10.24	10609	10.24	11169	10.24	11226	10.24	10174	10.24	10377	10.24	11336
15.5	3848	10.25	9996	10.25	10631	10.25	11118	10.25	11241	10.25	10227	10.25	10292	10.25	11381
15.52	3988	10.26	10006	10.26	10653	10.26	11056	10.26	11246	10.26	10230	10.26	10258	10.26	11364
15.54	4016	10.27	10021	10.27	10656	10.27	11021	10.27	11235	10.27	10228	10.27	10247	10.27	11323
15.56	3884	10.28	10020	10.28	10587	10.28	11093	10.28	11172	10.28	10236	10.28	10291	10.28	11223
15.58	3840	10.29	10030	10.29	10532	10.29	11136	10.29	11144	10.29	10217	10.29	10340	10.29	11172
15.6	4088	10.3	10071	10.3	10534	10.3	11077	10.3	11226	10.3	10123	10.3	10388	10.3	11271
15.62	3960	10.31	10100	10.31	10537	10.31	11034	10.31	11285	10.31	10058	10.31	10419	10.31	11342
15.64	4028	10.32	9996	10.32	10614	10.32	10982	10.32	11193	10.32	10142	10.32	10403	10.32	11316
15.66	4044	10.33	9976	10.33	10620	10.33	10946	10.33	11145	10.33	10165	10.33	10367	10.33	11276
15.68	3864	10.34	10040	10.34	10554	10.34	10913	10.34	11128	10.34	10130	10.34	10298	10.34	11208
15.7	3948	10.35	10085	10.35	10498	10.35	10957	10.35	11110	10.35	10109	10.35	10274	10.35	11186
15.72	4004	10.36	10111	10.36	10453	10.36	11072	10.36	11091	10.36	10103	10.36	10292	10.36	11207
15.74	3932	10.37	10068	10.37	10499	10.37	11120	10.37	11090	10.37	10132	10.37	10291	10.37	11232
15.76	4084	10.38	9981	10.38	10603	10.38	11123	10.38	11101	10.38	10184	10.38	10278	10.38	11259
15.78	4080	10.39	10014	10.39	10640	10.39	11030	10.39	11117	10.39	10130	10.39	10274	10.39	11240
15.8	3920	10.4	10094	10.4	10641	10.4	10907	10.4	11138	10.4	10037	10.4	10276	10.4	11201
15.82	3984	10.41	10090	10.41	10581	10.41	10908	10.41	11206	10.41	10045	10.41	10296	10.41	11172
15.84	3812	10.42	10056	10.42	10512	10.42	10948	10.42	11276	10.42	10089	10.42	10321	10.42	11148
15.86	3772	10.43	10012	10.43	10541	10.43	10965	10.43	11229	10.43	10161	10.43	10330	10.43	11145
15.88	3988	10.44	9984	10.44	10581	10.44	10979	10.44	11164	10.44	10210	10.44	10341	10.44	11154
15.9	3876	10.45	10065	10.45	10545	10.45	11003	10.45	11148	10.45	10082	10.45	10389	10.45	11205
15.92	3836	10.46	10146	10.46	10504	10.46	11024	10.46	11142	10.46	9953	10.46	10434	10.46	11253
15.94	3884	10.47	10054	10.47	10462	10.47	10972	10.47	11240	10.47	10008	10.47	10330	10.47	11209
15.96	3920	10.48	9993	10.48	10450	10.48	10956	10.48	11289	10.48	10072	10.48	10256	10.48	11173
15.98	3956	10.49	10018	10.49	10508	10.49	11032	10.49	11220	10.49	10140	10.49	10256	10.49	11159
16	3932	10.5	10014	10.5	10569	10.5	11088	10.5	11154	10.5	10175	10.5	10244	10.5	11185
16.02	3924	10.51	9938	10.51	10627	10.51	11091	10.51	11107	10.51	10139	10.51	10200	10.51	11292
16.04	3976	10.52	9894	10.52	10641	10.52	11078	10.52	11077	10.52	10100	10.52	10180	10.52	11340
16.06	4012	10.53	9900	10.53	10589	10.53	11045	10.53	11071	10.53	10059	10.53	10198	10.53	11298
16.08	3916	10.54	9903	10.54	10562	10.54	11028	10.54	11067	10.54	10038	10.54	10207	10.54	11276
16.1	3984	10.55	9873	10.55	10583	10.55	10982	10.55	11135	10.55	10007	10.55	10205	10.55	11300
16.12	4052	10.56	9881	10.56	10570	10.56	11017	10.56	11125	10.56	10011	10.56	10212	10.56	11275
16.14	4128	10.57	9909	10.57	10539	10.57	11096	10.57	11076	10.57	10031	10.57	10226	10.57	11219
16.16	4196	10.58	9908	10.58	10550	10.58	11079	10.58	11049	10.58	10029	10.58	10228	10.58	11147
16.18	3928	10.59	9894	10.59	10578	10.59	11018	10.59	11034	10.59	10015	10.59	10225	10.59	11072
16.2	3884	10.6	9905	10.6	10544	10.6	11031	10.6	11040	10.6	10003	10.6	10218	10.6	11076
16.22	3828	10.61	9924	10.61	10493	10.61	11067	10.61	11053	10.61	9993	10.61	10211	10.61	11107
16.24	3840	10.62	9873	10.62	10471	10.62	11039	10.62	11087	10.62	10000	10.62	10238	10.62	11029
16.26	3936	10.63	9826	10.63	10464	10.63	11013	10.63	11116	10.63	10002	10.63	10269	10.63	10959
16.28	3912	10.64	9879	10.64	10485	10.64	11080	10.64	11112	10.64	9946	10.64	10293	10.64	11045
16.3	3884	10.65	9936	10.65	10516	10.65	11134	10.65	11102	10.65	9906	10.65	10309	10.65	11140
16.32	3900	10.66	9928	10.66	10569	10.66	11063	10.66	11092	10.66	9984	10.66	10291	10.66	11148
16.34	4044	10.67	9912	10.67	10606	10.67	11001	10.67	11100	10.67	10058	10.67	10254	10.67	11142
16.36	3828	10.68	9891	10.68	10583	10.68	11016	10.68	11162	10.68	10073	10.68	10172	10.68	11125
16.38	3836	10.69	9876	10.69	10564	10.69	11031	10.69	11208	10.69	10080	10.69	10113	10.69	11113
16.4	3820	10.7	9987	10.7	10548	10.7	10954	10.7	11143	10.7	10044	10.7	10232	10.7	11065
16.42	3768	10.71	10001	10.71	10521	10.71	10931	10.71	11102	10.71	10042	10.71	10300	10.71	11067
16.44	3936	10.72	9899	10.72	10468	10.72	10966	10.72	11080	10.72	10083	10.72	10324	10.72	11132
16.46	3936	10.73	9835	10.73	10491	10.73	11000	10.73	11079	10.73	10084	10.73	10306	10.73	11124
16.48	3808	10.74	9813	10.74	10598	10.74	11032	10.74	11100	10.74	10040	10.74	10244	10.74	11034
16.5	3880	10.75	9802	10.75	10584	10.75	11050	10.75	11075	10.75	10058	10.75	10192	10.75	10996
16.52	3832	10.76	9798	10.76	10480	10.76	11057	10.76	11017	10.76	10125	10.76	10149	10.76	10998
16.54	3776	10.77	9828	10.77	10454	10.77	11048	10.77	10992	10.77	10170	10.77	10141	10.77	11048
16.56	3836	10.78	9874	10.78	10467	10.78	11031	10.78	10985	10.78	10199	10.78	10152	10.78	11121
16.58	3812	10.79	9904	10.79	10420	10.79	10984	10.79	10986	10.79	10171	10.79	10148	10.79	11178
16.6	3884	10.8	9924	10.8	10359	10.8	10929	10.8	10996	10.8	10120	10.8	10140	10.8	11223
16.62	3908	10.81	9902	10.81	10378	10.81	10906	10.81	11087	10.81	10072	10.81	10162	10.81	11192
16.64	3732	10.82	9865	10.82	10420	10.82	10898	10.82	11180	10.82	10031	10.82	10186	10.82	11137
16.66	3716	10.83	9799	10.83	10454	10.83	10934	10.83	11132	10.83	10031	10.83	10177	10.83	11061
16.68	3752	10.84	9740	10.84	10482	10.84	10971	10.84	11068	10.84	10037	10.84	10164	10.84	10993
16.7	3864	10.85	9851	10.85	10409	10.85	11003	10.85	10966	10.85	9989	10.85	10218	10.85	11053
16.72	3956	10.86	9933	10.86	10360	10.86	11011	10.86	10924	10.86	9962	10.86	10255	10.86	11090
16.74	3996	10.87	9914	10.87	10392	10.87	10958	10.87	11042	10.87	9997	10.87	10240	10.87	11038
16.76	3836	10.88	9879	10.88	10418	10.88	10936	10.88	11122	10.88	10021	10.88	10207	10.88	11019
16.78	3856	10.89	9829	10.89	10416	10.89	11001	10.89	11078	10.89	10008	10.89	10143	10.89	11096
16.8	3932	10.9	9790	10.9	10423	10.9	11056	10.9	11060	10.9	10004	10.9	10114	10.9	11134
16.82	3772	10.91	9772	10.91	10450	10.91	11087	10.91	11096	10.91	10020	10.91	10149	10.91	11098
16.84	3768	10.92	9762	10.92	10465	10.92	11104	10.92	11116	10.92	10028	10.92	10169	10.92	11078
16.86	3908	10.93	9754	10.93	10442	10.93	11174	10.93	11112	10.93	10048	10.93	10193	10.93	11056
16.88	3856	10.94	9807	10.94	10427	10.94	11117	10.94	11118	10.94	10050	10.94	10196	10.94	11081
16.9	3752	10.95	9906	10.95	10413	10.95	10976	10.95	11130	10.95	10042	10.95	10188	10.95	11139
16.92	3736	10.96	9908	10.96	10404	10.96	10944	10.96	11082	10.96	10006	10.96	10173	10.96	11160
16.94	3852	10.97	9854	10.97	10398	10.97	10976	10.97	11004	10.97	9954	10.97	10155	10.97	11159
16.96	3704	10.98	9822	10.98	10390	10.98	10999	10.98	11019	10.98	9918	10.98	10162	10.98	11122
16.98	3964	10.99	9801	10.99	10382	10.99	11019	10.99	11070	10.99	9891	10.99	10178	10.99	11073
17	3800	11	9835	11	10358	11	10986	11	11072	11	9957	11	10205	11	11053
17.02	3800	11.01	9872	11.01	10345	11.01	10946	11.01	11067	11.01	10034	11.01	10225	11.01	11044
17.04	3904	11.02	9842	11.02	10439	11.02	10938	11.02	11103	11.02	10036	11.02	10180	11.02	11050
17.06	3720	11.03	9809	11.03	10528	11.03	10939	11.03	11130	11.03	10013	11.03	10136	11.03	11049
17.08	3864	11.04	9828	11.04	10481	11.04	10948	11.04	11062	11.04	9945	11.04	10157	11.04	10995
17.1	3956	11.05	9843	11.05	10419	11.05	10962	11.05	10998	11.05	9889	11.05	10189	11.05	10941
17.12	3792	11.06	9820	11.06	10371	11.06	10991	11.06	10992	11.06	9900	11.06	10224	11.06	10912
17.14	3724	11.07	9801	11.07	10338	11.07	11013	11.07	10992	11.07	9913	11.07	10251	11.07	10892
17.16	3756	11.08	9727	11.08	10320	11.08	11087	11.08	11081	11.08	9870	11.08	10259	11.08	10966
17.18	3732	11.09	9742	11.09	10312	11.09	11089	11.09	11111	11.09	9856	11.09	10266	11.09	10992
17.2	3908	11.1	9891	11.1	10314	11.1	10986	11.1	11061	11.1	9880	11.1	10275	11.1	10953
17.22	3756	11.11	9957	11.11	10364	11.11	10919	11.11	11057	11.11	9932	11.11	10270	11.11	10916
17.24	3788	11.12	9910	11.12	10475	11.12	10901	11.12	11115	11.12	10019	11.12	10246	11.12	10884
17.26	3836	11.13	9876	11.13	10489	11.13	10915	11.13	11144	11.13	10052	11.13	10188	11.13	10881
17.28	3916	11.14	9854	11.14	10417	11.14	10956	11.14	11145	11.14	10035	11.14	10099	11.14	10904
17.3	3760	11.15	9814	11.15	10359	11.15	10955	11.15	11083	11.15	10024	11.15	10152	11.15	10925
17.32	3804	11.16	9764	11.16	10312	11.16	10930	11.16	10986	11.16	10015	11.16	10283	11.16	10947
17.34	3672	11.17	9763	11.17	10269	11.17	10918	11.17	10975	11.17	9983	11.17	10214	11.17	11006
17.36	3728	11.18	9783	11.18	10237	11.18	10911	11.18	11002	11.18	9942	11.18	10069	11.18	11078
17.38	3684	11.19	9789	11.19	10322	11.19	10887	11.19	11038	11.19	9925	11.19	10107	11.19	11089
17.4	3820	11.2	9785	11.2	10422	11.2	10861	11.2	11070	11.2	9925	11.2	10200	11.2	11074
17.42	3788	11.21	9724	11.21	10321	11.21	10851	11.21	11043	11.21	9993	11.21	10260	11.21	11000
17.44	3692	11.22	9660	11.22	10195	11.22	10847	11.22	11009	11.22	10064	11.22	10306	11.22	10924
17.46	3808	11.23	9740	11.23	10255	11.23	10859	11.23	11023	11.23	10041	11.23	10270	11.23	10964
17.48	3924	11.24	9807	11.24	10306	11.24	10865	11.24	11031	11.24	10012	11.24	10235	11.24	11007
17.5	3716	11.25	9799	11.25	10266	11.25	10842	11.25	11000	11.25	9999	11.25	10226	11.25	11032
17.52	3704	11.26	9771	11.26	10240	11.26	10827	11.26	10982	11.26	9975	11.26	10214	11.26	11032
17.54	3828	11.27	9707	11.27	10280	11.27	10837	11.27	11009	11.27	9921	11.27	10191	11.27	10969
17.56	3828	11.28	9652	11.28	10318	11.28	10858	11.28	11018	11.28	9899	11.28	10180	11.28	10919
17.58	3788	11.29	9614	11.29	10344	11.29	10896	11.29	10982	11.29	9946	11.29	10195	11.29	10905
17.6	3808	11.3	9593	11.3	10358	11.3	10919	11.3	10960	11.3	9975	11.3	10204	11.3	10898
17.62	3872	11.31	9718	11.31	10303	11.31	10826	11.31	10935	11.31	9952	11.31	10232	11.31	10887
17.64	3776	11.32	9761	11.32	10284	11.32	10828	11.32	10943	11.32	9942	11.32	10226	11.32	10912
17.66	3780	11.33	9759	11.33	10287	11.33	10895	11.33	10978	11.33	9938	11.33	10195	11.33	10969
17.68	3856	11.34	9735	11.34	10306	11.34	10935	11.34	11018	11.34	9973	11.34	10168	11.34	10990
17.7	3752	11.35	9698	11.35	10336	11.35	10957	11.35	11059	11.35	10031	11.35	10146	11.35	10984
17.72	3868	11.36	9702	11.36	10334	11.36	10975	11.36	11038	11.36	10007	11.36	10180	11.36	10938
17.74	3768	11.37	9726	11.37	10318	11.37	10990	11.37	10990	11.37	9947	11.37	10239	11.37	10876
17.76	3844	11.38	9717	11.38	10283	11.38	10936	11.38	10979	11.38	9903	11.38	10229	11.38	10895
17.78	3744	11.39	9700	11.39	10248	11.39	10867	11.39	10977	11.39	9876	11.39	10202	11.39	10935
17.8	3776	11.4	9696	11.4	10255	11.4	10833	11.4	10957	11.4	9926	11.4	10202	11.4	10937
17.82	3720	11.41	9699	11.41	10267	11.41	10819	11.41	10932	11.41	9979	11.41	10204	11.41	10932
17.84	3708	11.42	9728	11.42	10249	11.42	10878	11.42	10911	11.42	9934	11.42	10173	11.42	10942
17.86	3732	11.43	9760	11.43	10231	11.43	10922	11.43	10902	11.43	9882	11.43	10149	11.43	10945
17.88	3796	11.44	9788	11.44	10230	11.44	10857	11.44	10942	11.44	9869	11.44	10182	11.44	10915
17.9	3892	11.45	9810	11.45	10231	11.45	10799	11.45	10976	11.45	9863	11.45	10212	11.45	10889
17.92	3748	11.46	9703	11.46	10302	11.46	10751	11.46	10951	11.46	9846	11.46	10173	11.46	10812
17.94	3788	11.47	9647	11.47	10340	11.47	10742	11.47	10952	11.47	9851	11.47	10159	11.47	10795
17.96	3816	11.48	9666	11.48	10331	11.48	10792	11.48	11002	11.48	9894	11.48	10190	11.48	10877
17.98	3900	11.49	9728	11.49	10307	11.49	10859	11.49	11014	11.49	9941	11.49	10208	11.49	10922
18	3900	11.5	9854	11.5	10262	11.5	10948	11.5	10963	11.5	9995	11.5	10204	11.5	10907
18.02	3824	11.51	9866	11.51	10270	11.51	10967	11.51	10940	11.51	9976	11.51	10206	11.51	10879
18.04	3752	11.52	9757	11.52	10335	11.52	10913	11.52	10948	11.52	9882	11.52	10213	11.52	10836
18.06	3712	11.53	9740	11.53	10356	11.53	10851	11.53	10965	11.53	9820	11.53	10186	11.53	10850
18.08	3652	11.54	9787	11.54	10346	11.54	10786	11.54	10990	11.54	9784	11.54	10135	11.54	10904
18.1	3560	11.55	9765	11.55	10318	11.55	10801	11.55	11055	11.55	9795	11.55	10110	11.55	10927
18.12	3560	11.56	9712	11.56	10278	11.56	10853	11.56	11134	11.56	9829	11.56	10098	11.56	10934
18.14	3704	11.57	9749	11.57	10187	11.57	10816	11.57	11103	11.57	9870	11.57	10076	11.57	10927
18.16	3852	11.58	9807	11.58	10091	11.58	10752	11.58	11030	11.58	9910	11.58	10049	11.58	10918
18.18	3728	11.59	9735	11.59	10127	11.59	10733	11.59	10967	11.59	9918	11.59	10016	11.59	10928
18.2	3724	11.6	9641	11.6	10189	11.6	10728	11.6	10912	11.6	9917	11.6	9985	11.6	10942
18.22	3804	11.61	9663	11.61	10211	11.61	10702	11.61	10911	11.61	9917	11.61	10090	11.61	10901
18.24	3760	11.62	9688	11.62	10222	11.62	10685	11.62	10919	11.62	9908	11.62	10188	11.62	10875
18.26	3756	11.63	9656	11.63	10232	11.63	10706	11.63	10926	11.63	9860	11.63	10221	11.63	10932
18.28	3740	11.64	9629	11.64	10230	11.64	10722	11.64	10939	11.64	9821	11.64	10226	11.64	10966
18.3	3756	11.65	9638	11.65	10192	11.65	10706	11.65	10970	11.65	9828	11.65	10165	11.65	10898
18.32	3768	11.66	9641	11.66	10168	11.66	10709	11.66	10972	11.66	9836	11.66	10128	11.66	10827
18.34	3692	11.67	9625	11.67	10186	11.67	10762	11.67	10909	11.67	9841	11.67	10159	11.67	10766
18.36	3828	11.68	9615	11.68	10198	11.68	10797	11.68	10868	11.68	9844	11.68	10181	11.68	10729
18.38	3756	11.69	9624	11.69	10219	11.69	10638	11.69	10809	11.69	9893	11.69	10084	11.69	10744
18.4	3668	11.7	9626	11.7	10186	11.7	10589	11.7	10809	11.7	9919	11.7	10059	11.7	10784
18.42	3660	11.71	9620	11.71	10097	11.71	10617	11.71	10859	11.71	9935	11.71	10084	11.71	10858
18.44	3588	11.72	9628	11.72	10075	11.72	10651	11.72	10917	11.72	9911	11.72	10049	11.72	10914
18.46	3664	11.73	9646	11.73	10106	11.73	10687	11.73	10981	11.73	9856	11.73	9969	11.73	10956
18.48	3728	11.74	9619	11.74	10122	11.74	10653	11.74	10988	11.74	9855	11.74	9982	11.74	10916
18.5	3664	11.75	9569	11.75	10129	11.75	10583	11.75	10965	11.75	9881	11.75	10044	11.75	10835
18.52	3792	11.76	9535	11.76	10154	11.76	10573	11.76	10912	11.76	9850	11.76	10012	11.76	10743
18.54	3832	11.77	9514	11.77	10181	11.77	10587	11.77	10855	11.77	9805	11.77	9952	11.77	10665
18.56	3828	11.78	9553	11.78	10176	11.78	10624	11.78	10862	11.78	9818	11.78	9949	11.78	10725
18.58	3712	11.79	9600	11.79	10163	11.79	10665	11.79	10884	11.79	9846	11.79	9971	11.79	10813
18.6	3800	11.8	9586	11.8	10147	11.8	10694	11.8	10884	11.8	9855	11.8	10045	11.8	10810
18.62	3556	11.81	9563	11.81	10120	11.81	10716	11.81	10879	11.81	9855	11.81	10110	11.81	10780
18.64	3636	11.82	9552	11.82	10048	11.82	10711	11.82	10876	11.82	9823	11.82	10078	11.82	10708
18.66	3632	11.83	9544	11.83	9987	11.83	10704	11.83	10873	11.83	9795	11.83	10042	11.83	10647
18.68	3808	11.84	9557	11.84	9995	11.84	10756	11.84	10954	11.84	9759	11.84	10050	11.84	10658
18.7	3796	11.85	9556	11.85	10024	11.85	10752	11.85	10969	11.85	9769	11.85	10034	11.85	10678
18.72	3752	11.86	9526	11.86	10098	11.86	10627	11.86	10848	11.86	9874	11.86	9957	11.86	10710
18.74	3796	11.87	9493	11.87	10113	11.87	10574	11.87	10773	11.87	9905	11.87	9903	11.87	10725
18.76	3876	11.88	9456	11.88	10020	11.88	10659	11.88	10789	11.88	9801	11.88	9896	11.88	10708
18.78	3804	11.89	9445	11.89	9992	11.89	10711	11.89	10827	11.89	9713	11.89	9920	11.89	10707
18.8	3796	11.9	9468	11.9	10045	11.9	10719	11.9	10893	11.9	9647	11.9	9982	11.9	10725
18.82	3672	11.91	9498	11.91	10078	11.91	10719	11.91	10924	11.91	9613	11.91	9967	11.91	10750
18.84	3668	11.92	9536	11.92	10092	11.92	10712	11.92	10924	11.92	9607	11.92	9889	11.92	10781
18.86	3648	11.93	9545	11.93	10060	11.93	10736	11.93	10885	11.93	9661	11.93	9863	11.93	10734
18.88	3764	11.94	9536	11.94	10003	11.94	10773	11.94	10826	11.94	9747	11.94	9869	11.94	10647
18.9	3868	11.95	9535	11.95	10003	11.95	10706	11.95	10852	11.95	9771	11.95	9866	11.95	10677
18.92	3740	11.96	9541	11.96	10026	11.96	10601	11.96	10906	11.96	9764	11.96	9861	11.96	10750
18.94	3948	11.97	9603	11.97	10008	11.97	10580	11.97	10848	11.97	9716	11.97	9888	11.97	10727
18.96	3920	11.98	9674	11.98	9981	11.98	10585	11.98	10766	11.98	9660	11.98	9921	11.98	10680
18.98	3832	11.99	9617	11.99	10038	11.99	10619	11.99	10818	11.99	9677	11.99	9945	11.99	10756
19	3884	12	9559	12	10087	12	10649	12	10866	12	9707	12	9974	12	10819
19.02	4008	12.01	9581	12.01	10050	12.01	10650	12.01	10795	12.01	9742	12.01	10049	12.01	10744
19.04	4004	12.02	9595	12.02	10024	12.02	10653	12.02	10740	12.02	9770	12.02	10089	12.02	10663
19.06	3796	12.03	9535	12.03	10089	12.03	10680	12.03	10812	12.03	9770	12.03	9976	12.03	10636
19.08	3872	12.04	9490	12.04	10133	12.04	10704	12.04	10880	12.04	9804	12.04	9926	12.04	10639
19.1	3796	12.05	9508	12.05	10102	12.05	10719	12.05	10902	12.05	9934	12.05	10075	12.05	10707
19.12	3868	12.06	9522	12.06	10079	12.06	10728	12.06	10915	12.06	10024	12.06	10180	12.06	10754
19.14	3888	12.07	9637	12.07	10144	12.07	10794	12.07	10877	12.07	9794	12.07	9974	12.07	10765
19.16	3916	12.08	9668	12.08	10160	12.08	10822	12.08	10895	12.08	9687	12.08	9949	12.08	10771
19.18	3848	12.09	9624	12.09	10132	12.09	10819	12.09	10974	12.09	9670	12.09	10099	12.09	10776
19.2	3780	12.1	9621	12.1	10134	12.1	10777	12.1	10988	12.1	9701	12.1	10131	12.1	10757
19.22	3796	12.11	9655	12.11	10164	12.11	10701	12.11	10941	12.11	9774	12.11	10054	12.11	10717
19.24	3800	12.12	9639	12.12	10187	12.12	10682	12.12	10890	12.12	9752	12.12	10031	12.12	10776
19.26	3676	12.13	9592	12.13	10205	12.13	10699	12.13	10837	12.13	9671	12.13	10042	12.13	10894
19.28	3876	12.14	9630	12.14	10173	12.14	10697	12.14	10863	12.14	9722	12.14	10093	12.14	10920
19.3	4104	12.15	9700	12.15	10127	12.15	10690	12.15	10921	12.15	9819	12.15	10153	12.15	10904
19.32	4124	12.16	9731	12.16	10159	12.16	10711	12.16	10939	12.16	9784	12.16	10123	12.16	10875
19.34	4048	12.17	9746	12.17	10209	12.17	10737	12.17	10949	12.17	9720	12.17	10067	12.17	10841
19.36	3924	12.18	9730	12.18	10193	12.18	10739	12.18	10989	12.18	9779	12.18	10045	12.18	10801
19.38	3956	12.19	9717	12.19	10169	12.19	10734	12.19	11025	12.19	9843	12.19	10044	12.19	10782
19.4	4176	12.2	9755	12.2	10186	12.2	10725	12.2	10993	12.2	9765	12.2	10113	12.2	10893
19.42	4084	12.21	9793	12.21	10206	12.21	10718	12.21	10959	12.21	9684	12.21	10178	12.21	11000
19.44	4240	12.22	9771	12.22	10137	12.22	10676	12.22	11004	12.22	9784	12.22	10148	12.22	10947
19.46	4512	12.23	9749	12.23	10097	12.23	10678	12.23	11053	12.23	9853	12.23	10136	12.23	10921
19.48	4688	12.24	9731	12.24	10125	12.24	10787	12.24	11114	12.24	9843	12.24	10182	12.24	10982
19.5	4712	12.25	9701	12.25	10189	12.25	10859	12.25	11131	12.25	9822	12.25	10219	12.25	11005
19.52	4956	12.26	9647	12.26	10318	12.26	10842	12.26	11057	12.26	9786	12.26	10232	12.26	10942
19.54	4904	12.27	9635	12.27	10356	12.27	10866	12.27	11005	12.27	9785	12.27	10209	12.27	10889
19.56	5036	12.28	9685	12.28	10260	12.28	10954	12.28	10989	12.28	9833	12.28	10135	12.28	10853
19.58	4892	12.29	9734	12.29	10229	12.29	10939	12.29	10992	12.29	9898	12.29	10122	12.29	10847
19.6	4800	12.3	9780	12.3	10264	12.3	10821	12.3	11013	12.3	9979	12.3	10170	12.3	10872
19.62	4620	12.31	9782	12.31	10258	12.31	10804	12.31	11054	12.31	9942	12.31	10214	12.31	10883
19.64	4492	12.32	9752	12.32	10225	12.32	10853	12.32	11105	12.32	9828	12.32	10253	12.32	10886
19.66	4392	12.33	9718	12.33	10234	12.33	10819	12.33	11080	12.33	9817	12.33	10188	12.33	10917
19.68	4144	12.34	9685	12.34	10265	12.34	10753	12.34	11017	12.34	9855	12.34	10080	12.34	10957
19.7	4036	12.35	9719	12.35	10321	12.35	10827	12.35	10953	12.35	9865	12.35	10129	12.35	10907
19.72	4000	12.36	9771	12.36	10381	12.36	10941	12.36	10892	12.36	9866	12.36	10225	12.36	10833
19.74	3768	12.37	9806	12.37	10413	12.37	10924	12.37	10955	12.37	9888	12.37	10208	12.37	10875
19.76	3864	12.38	9830	12.38	10421	12.38	10879	12.38	11030	12.38	9915	12.38	10179	12.38	10935
19.78	3744	12.39	9822	12.39	10342	12.39	10838	12.39	11038	12.39	9961	12.39	10223	12.39	10966
19.8	3868	12.4	9801	12.4	10263	12.4	10812	12.4	11044	12.4	9987	12.4	10278	12.4	10985
19.82	3788	12.41	9750	12.41	10251	12.41	10848	12.41	11087	12.41	9918	12.41	10332	12.41	10966
19.84	3796	12.42	9720	12.42	10241	12.42	10873	12.42	11103	12.42	9873	12.42	10356	12.42	10952
19.86	4060	12.43	9766	12.43	10213	12.43	10846	12.43	11020	12.43	9934	12.43	10294	12.43	10969
19.88	3932	12.44	9802	12.44	10192	12.44	10825	12.44	10958	12.44	9982	12.44	10247	12.44	10982
19.9	3952	12.45	9705	12.45	10289	12.45	10857	12.45	11035	12.45	10034	12.45	10235	12.45	10944
19.92	3908	12.46	9719	12.46	10332	12.46	10888	12.46	11083	12.46	10031	12.46	10221	12.46	10971
19.94	3908	12.47	9870	12.47	10324	12.47	10929	12.47	11111	12.47	9962	12.47	10197	12.47	11086
19.96	3932	12.48	9912	12.48	10314	12.48	10957	12.48	11106	12.48	9922	12.48	10179	12.48	11076
19.98	3984	12.49	9834	12.49	10302	12.49	10972	12.49	11066	12.49	9916	12.49	10166	12.49	10930
20	4044	12.5	9794	12.5	10319	12.5	10942	12.5	11051	12.5	9944	12.5	10214	12.5	10883
20.02	4128	12.51	9781	12.51	10356	12.51	10879	12.51	11055	12.51	9998	12.51	10304	12.51	10907
20.04	4256	12.52	9794	12.52	10338	12.52	10870	12.52	11036	12.52	10010	12.52	10324	12.52	10916
20.06	4012	12.53	9816	12.53	10298	12.53	10886	12.53	11008	12.53	10000	12.53	10307	12.53	10916
20.08	3900	12.54	9754	12.54	10351	12.54	10890	12.54	11036	12.54	9989	12.54	10292	12.54	10932
20.1	3872	12.55	9672	12.55	10428	12.55	10896	12.55	11082	12.55	9975	12.55	10279	12.55	10956
20.12	3888	12.56	9711	12.56	10391	12.56	10969	12.56	11091	12.56	9948	12.56	10301	12.56	11003
20.14	3800	12.57	9779	12.57	10333	12.57	11048	12.57	11094	12.57	9924	12.57	10321	12.57	11048
20.16	3660	12.58	9825	12.58	10342	12.58	11043	12.58	11128	12.58	9952	12.58	10278	12.58	11031
20.18	3636	12.59	9859	12.59	10360	12.59	11026	12.59	11160	12.59	9984	12.59	10232	12.59	11007
20.2	3612	12.6	9875	12.6	10369	12.6	11022	12.6	11142	12.6	10018	12.6	10281	12.6	11005
20.22	3528	12.61	9884	12.61	10364	12.61	10999	12.61	11144	12.61	10062	12.61	10320	12.61	11010
20.24	3808	12.62	9886	12.62	10326	12.62	10911	12.62	11221	12.62	10152	12.62	10318	12.62	11031
20.26	3688	12.63	9876	12.63	10307	12.63	10852	12.63	11253	12.63	10180	12.63	10304	12.63	11041
20.28	3524	12.64	9837	12.64	10342	12.64	10871	12.64	11167	12.64	10053	12.64	10267	12.64	11025
20.3	3656	12.65	9822	12.65	10385	12.65	10909	12.65	11110	12.65	9995	12.65	10276	12.65	11022
20.32	3704	12.66	9848	12.66	10439	12.66	10972	12.66	11106	12.66	10061	12.66	10365	12.66	11044
20.34	3492	12.67	9862	12.67	10469	12.67	11006	12.67	11105	12.67	10098	12.67	10413	12.67	11056
20.36	3392	12.68	9805	12.68	10516	12.68	11010	12.68	11100	12.68	10033	12.68	10455	12.68	11087
20.38	3476	12.69	9793	12.69	10470	12.69	11046	12.69	11126	12.69	10046	12.69	10425	12.69	11057
20.4	3436	12.7	9803	12.7	10364	12.7	11107	12.7	11176	12.7	10104	12.7	10350	12.7	10988
20.42	3552	12.71	9838	12.71	10377	12.71	11105	12.71	11188	12.71	10079	12.71	10340	12.71	10979
20.44	3564	12.72	9885	12.72	10453	12.72	11067	12.72	11178	12.72	10011	12.72	10364	12.72	11001
20.46	3460	12.73	9903	12.73	10453	12.73	11018	12.73	11172	12.73	10010	12.73	10349	12.73	11003
20.48	3448	12.74	9909	12.74	10423	12.74	10968	12.74	11167	12.74	10034	12.74	10318	12.74	10996
20.5	3440	12.75	9841	12.75	10436	12.75	10923	12.75	11186	12.75	10078	12.75	10353	12.75	10960
20.52	3464	12.76	9782	12.76	10462	12.76	10899	12.76	11208	12.76	10110	12.76	10398	12.76	10931
20.54	3340	12.77	9889	12.77	10499	12.77	10983	12.77	11223	12.77	10042	12.77	10403	12.77	10996
20.56	3440	12.78	9997	12.78	10527	12.78	11065	12.78	11224	12.78	9974	12.78	10401	12.78	11062
20.58	3412	12.79	9942	12.79	10496	12.79	11032	12.79	11161	12.79	10006	12.79	10401	12.79	11034
20.6	3604	12.8	9897	12.8	10475	12.8	10996	12.8	11118	12.8	10054	12.8	10403	12.8	11000
20.62	3488	12.81	9966	12.81	10519	12.81	11013	12.81	11177	12.81	10117	12.81	10409	12.81	10992
20.64	3364	12.82	10024	12.82	10554	12.82	11027	12.82	11227	12.82	10163	12.82	10412	12.82	10988
20.66	3512	12.83	10011	12.83	10468	12.83	10975	12.83	11301	12.83	10151	12.83	10499	12.83	10975
20.68	3352	12.84	10000	12.84	10423	12.84	10967	12.84	11341	12.84	10138	12.84	10533	12.84	10998
20.7	3336	12.85	9995	12.85	10426	12.85	11021	12.85	11348	12.85	10124	12.85	10499	12.85	11082
20.72	3468	12.86	9992	12.86	10478	12.86	11066	12.86	11345	12.86	10121	12.86	10465	12.86	11137
20.74	3388	12.87	9990	12.87	10589	12.87	11097	12.87	11329	12.87	10134	12.87	10431	12.87	11154
20.76	3532	12.88	9957	12.88	10621	12.88	11111	12.88	11301	12.88	10159	12.88	10471	12.88	11152
20.78	3448	12.89	9895	12.89	10586	12.89	11109	12.89	11262	12.89	10195	12.89	10575	12.89	11132
20.8	3500	12.9	9911	12.9	10573	12.9	11089	12.9	11278	12.9	10248	12.9	10584	12.9	11114
20.82	3284	12.91	9972	12.91	10574	12.91	11061	12.91	11327	12.91	10305	12.91	10537	12.91	11097
20.84	3452	12.92	10007	12.92	10556	12.92	11091	12.92	11351	12.92	10247	12.92	10513	12.92	11064
20.86	3560	12.93	10028	12.93	10534	12.93	11139	12.93	11363	12.93	10147	12.93	10502	12.93	11030
20.88	3432	12.94	10014	12.94	10565	12.94	11092	12.94	11350	12.94	10156	12.94	10531	12.94	11063
20.9	3544	12.95	9995	12.95	10609	12.95	11018	12.95	11331	12.95	10198	12.95	10565	12.95	11109
20.92	3564	12.96	10010	12.96	10609	12.96	10959	12.96	11334	12.96	10221	12.96	10534	12.96	11092
20.94	3532	12.97	10030	12.97	10602	12.97	10911	12.97	11341	12.97	10237	12.97	10496	12.97	11067
20.96	3476	12.98	10007	12.98	10553	12.98	10995	12.98	11315	12.98	10257	12.98	10537	12.98	11009
20.98	3212	12.99	9980	12.99	10511	12.99	11073	12.99	11292	12.99	10270	12.99	10563	12.99	10980
21	3260	13	9943	13	10484	13	11109	13	11283	13	10267	13	10521	13	11040
21.02	3392	13.01	9916	13.01	10482	13.01	11123	13.01	11292	13.01	10270	13.01	10490	13.01	11079
21.04	3340	13.02	9914	13.02	10542	13.02	11085	13.02	11347	13.02	10295	13.02	10506	13.02	11036
21.06	3416	13.03	9928	13.03	10579	13.03	11068	13.03	11385	13.03	10298	13.03	10543	13.03	11034
21.08	3440	13.04	9968	13.04	10566	13.04	11096	13.04	11387	13.04	10256	13.04	10614	13.04	11121
21.1	3572	13.05	9991	13.05	10557	13.05	11113	13.05	11388	13.05	10230	13.05	10655	13.05	11172
21.12	3444	13.06	10022	13.06	10485	13.06	11035	13.06	11271	13.06	10198	13.06	10648	13.06	11131
21.14	3432	13.07	10033	13.07	10465	13.07	11021	13.07	11245	13.07	10215	13.07	10633	13.07	11101
21.16	3368	13.08	10032	13.08	10476	13.08	11045	13.08	11273	13.08	10269	13.08	10609	13.08	11072
21.18	3436	13.09	10024	13.09	10545	13.09	11073	13.09	11292	13.09	10272	13.09	10568	13.09	11050
21.2	3492	13.1	10012	13.1	10650	13.1	11103	13.1	11307	13.1	10241	13.1	10515	13.1	11034
21.22	3556	13.11	9979	13.11	10677	13.11	11117	13.11	11339	13.11	10202	13.11	10483	13.11	11111
21.24	3396	13.12	9937	13.12	10669	13.12	11123	13.12	11378	13.12	10160	13.12	10461	13.12	11225
21.26	3312	13.13	9919	13.13	10636	13.13	11080	13.13	11366	13.13	10165	13.13	10451	13.13	11191
21.28	3292	13.14	9912	13.14	10602	13.14	11032	13.14	11343	13.14	10186	13.14	10445	13.14	11124
21.3	3380	13.15	9923	13.15	10606	13.15	11059	13.15	11358	13.15	10227	13.15	10444	13.15	11168
21.32	3404	13.16	9946	13.16	10613	13.16	11109	13.16	11379	13.16	10267	13.16	10451	13.16	11222
21.34	3480	13.17	10008	13.17	10584	13.17	11195	13.17	11384	13.17	10279	13.17	10495	13.17	11192
21.36	3404	13.18	10059	13.18	10553	13.18	11243	13.18	11384	13.18	10281	13.18	10530	13.18	11151
21.38	3284	13.19	10040	13.19	10541	13.19	11112	13.19	11374	13.19	10262	13.19	10508	13.19	11123
21.4	3280	13.2	10019	13.2	10533	13.2	10999	13.2	11366	13.2	10245	13.2	10487	13.2	11104
21.42	3484	13.21	9941	13.21	10557	13.21	11106	13.21	11239	13.21	10268	13.21	10557	13.21	11160
21.44	3400	13.22	9899	13.22	10567	13.22	11169	13.22	11193	13.22	10274	13.22	10597	13.22	11183
21.46	3352	13.23	9904	13.23	10556	13.23	11164	13.23	11267	13.23	10250	13.23	10593	13.23	11154
21.48	3416	13.24	9914	13.24	10546	13.24	11149	13.24	11318	13.24	10205	13.24	10597	13.24	11171
21.5	3528	13.25	9928	13.25	10538	13.25	11124	13.25	11329	13.25	10130	13.25	10616	13.25	11259
21.52	3464	13.26	9952	13.26	10534	13.26	11089	13.26	11329	13.26	10113	13.26	10595	13.26	11265
21.54	3352	13.27	9985	13.27	10532	13.27	11047	13.27	11319	13.27	10155	13.27	10532	13.27	11189
21.56	3272	13.28	10027	13.28	10577	13.28	11037	13.28	11308	13.28	10169	13.28	10544	13.28	11152
21.58	3308	13.29	10073	13.29	10654	13.29	11049	13.29	11297	13.29	10164	13.29	10606	13.29	11142
21.6	3160	13.3	10037	13.3	10652	13.3	11030	13.3	11304	13.3	10147	13.3	10636	13.3	11126
21.62	3412	13.31	9963	13.31	10612	13.31	11000	13.31	11321	13.31	10129	13.31	10648	13.31	11106
21.64	3640	13.32	9941	13.32	10568	13.32	11030	13.32	11318	13.32	10184	13.32	10616	13.32	11101
21.66	3432	13.33	9945	13.33	10523	13.33	11077	13.33	11313	13.33	10262	13.33	10568	13.33	11100
21.68	3384	13.34	10027	13.34	10480	13.34	11071	13.34	11360	13.34	10299	13.34	10526	13.34	11099
21.7	3304	13.35	10118	13.35	10443	13.35	11055	13.35	11412	13.35	10323	13.35	10489	13.35	11098
21.72	3280	13.36	10041	13.36	10500	13.36	11038	13.36	11418	13.36	10283	13.36	10551	13.36	11194
21.74	3300	13.37	9970	13.37	10562	13.37	11041	13.37	11402	13.37	10241	13.37	10602	13.37	11270
21.76	3168	13.38	9988	13.38	10617	13.38	11115	13.38	11323	13.38	10201	13.38	10579	13.38	11255
21.78	3352	13.39	10007	13.39	10647	13.39	11173	13.39	11284	13.39	10192	13.39	10586	13.39	11232
21.8	3360	13.4	9997	13.4	10601	13.4	11153	13.4	11393	13.4	10277	13.4	10711	13.4	11218
21.82	3360	13.41	9979	13.41	10566	13.41	11112	13.41	11481	13.41	10328	13.41	10787	13.41	11199
21.84	3428	13.42	9951	13.42	10562	13.42	11039	13.42	11500	13.42	10286	13.42	10734	13.42	11164
21.86	3540	13.43	9934	13.43	10561	13.43	10994	13.43	11509	13.43	10259	13.43	10698	13.43	11142
21.88	3644	13.44	10077	13.44	10619	13.44	11089	13.44	11290	13.44	10221	13.44	10612	13.44	11170
21.9	3336	13.45	10109	13.45	10636	13.45	11089	13.45	11237	13.45	10201	13.45	10586	13.45	11154
21.92	3556	13.46	10061	13.46	10623	13.46	11014	13.46	11304	13.46	10190	13.46	10599	13.46	11096
21.94	3544	13.47	10013	13.47	10584	13.47	11000	13.47	11329	13.47	10201	13.47	10590	13.47	11069
21.96	3348	13.48	9966	13.48	10526	13.48	11032	13.48	11321	13.48	10227	13.48	10565	13.48	11067
21.98	3312	13.49	9971	13.49	10538	13.49	11063	13.49	11318	13.49	10209	13.49	10569	13.49	11082
22	3372	13.5	10003	13.5	10587	13.5	11091	13.5	11316	13.5	10169	13.5	10588	13.5	11106
22.02	3404	13.51	9973	13.51	10590	13.51	11155	13.51	11275	13.51	10172	13.51	10599	13.51	11129
22.04	3324	13.52	9930	13.52	10579	13.52	11215	13.52	11229	13.52	10188	13.52	10606	13.52	11150
22.06	3428	13.53	9976	13.53	10587	13.53	11136	13.53	11249	13.53	10175	13.53	10602	13.53	11163
22.08	3360	13.54	10040	13.54	10598	13.54	11033	13.54	11293	13.54	10163	13.54	10592	13.54	11179
22.1	3196	13.55	10059	13.55	10580	13.55	11024	13.55	11374	13.55	10212	13.55	10557	13.55	11225
22.12	3128	13.56	10067	13.56	10566	13.56	11030	13.56	11428	13.56	10260	13.56	10534	13.56	11266
22.14	3268	13.57	10062	13.57	10594	13.57	11019	13.57	11318	13.57	10250	13.57	10593	13.57	11252
22.16	3324	13.58	10057	13.58	10620	13.58	11009	13.58	11216	13.58	10237	13.58	10648	13.58	11235
22.18	3328	13.59	9973	13.59	10604	13.59	11077	13.59	11307	13.59	10235	13.59	10633	13.59	11240
22.2	3416	13.6	9913	13.6	10605	13.6	11114	13.6	11382	13.6	10222	13.6	10614	13.6	11246
22.22	3484	13.61	9886	13.61	10646	13.61	11095	13.61	11434	13.61	10177	13.61	10588	13.61	11251
22.24	3448	13.62	9888	13.62	10666	13.62	11044	13.62	11471	13.62	10182	13.62	10578	13.62	11253
22.26	3288	13.63	9937	13.63	10648	13.63	10942	13.63	11484	13.63	10274	13.63	10598	13.63	11248
22.28	3324	13.64	9977	13.64	10625	13.64	10936	13.64	11493	13.64	10257	13.64	10612	13.64	11226
22.3	3452	13.65	10006	13.65	10598	13.65	11044	13.65	11498	13.65	10109	13.65	10618	13.65	11182
22.32	3400	13.66	9995	13.66	10599	13.66	11107	13.66	11479	13.66	10066	13.66	10628	13.66	11176
22.34	3276	13.67	9953	13.67	10623	13.67	11132	13.67	11440	13.67	10108	13.67	10640	13.67	11201
22.36	3396	13.68	9951	13.68	10637	13.68	11070	13.68	11383	13.68	10163	13.68	10605	13.68	11246
22.38	3356	13.69	9971	13.69	10644	13.69	10962	13.69	11319	13.69	10224	13.69	10546	13.69	11302
22.4	3408	13.7	9963	13.7	10634	13.7	10961	13.7	11328	13.7	10245	13.7	10567	13.7	11344
22.42	3484	13.71	9949	13.71	10617	13.71	11008	13.71	11365	13.71	10247	13.71	10620	13.71	11377
22.44	3360	13.72	10007	13.72	10598	13.72	11123	13.72	11368	13.72	10203	13.72	10659	13.72	11386
22.46	3308	13.73	10077	13.73	10579	13.73	11244	13.73	11361	13.73	10150	13.73	10691	13.73	11387
22.48	3264	13.74	10065	13.74	10562	13.74	11186	13.74	11289	13.74	10210	13.74	10685	13.74	11304
22.5	3200	13.75	10036	13.75	10561	13.75	11108	13.75	11230	13.75	10269	13.75	10670	13.75	11233
22.52	3236	13.76	9993	13.76	10627	13.76	11068	13.76	11253	13.76	10261	13.76	10646	13.76	11248
22.54	3252	13.77	9964	13.77	10687	13.77	11035	13.77	11276	13.77	10242	13.77	10634	13.77	11305
22.56	3204	13.78	9989	13.78	10686	13.78	11013	13.78	11252	13.78	10219	13.78	10664	13.78	11473
22.58	3412	13.79	9999	13.79	10659	13.79	11004	13.79	11258	13.79	10218	13.79	10698	13.79	11604
22.6	3460	13.8	9960	13.8	10575	13.8	11028	13.8	11349	13.8	10276	13.8	10736	13.8	11616
22.62	3264	13.81	9933	13.81	10519	13.81	11044	13.81	11411	13.81	10315	13.81	10761	13.81	11619
22.64	3296	13.82	9859	13.82	10500	13.82	11157	13.82	11374	13.82	10315	13.82	10691	13.82	11447
22.66	3404	13.83	9860	13.83	10502	13.83	11183	13.83	11385	13.83	10287	13.83	10699	13.83	11398
22.68	3360	13.84	9933	13.84	10523	13.84	11131	13.84	11447	13.84	10222	13.84	10788	13.84	11452
22.7	3332	13.85	10002	13.85	10578	13.85	11124	13.85	11438	13.85	10209	13.85	10791	13.85	11489
22.72	3248	13.86	10067	13.86	10662	13.86	11157	13.86	11368	13.86	10242	13.86	10717	13.86	11509
22.74	3308	13.87	10041	13.87	10649	13.87	11156	13.87	11402	13.87	10233	13.87	10672	13.87	11495
22.76	3392	13.88	9962	13.88	10578	13.88	11133	13.88	11500	13.88	10200	13.88	10646	13.88	11462
22.78	3408	13.89	9947	13.89	10640	13.89	11160	13.89	11499	13.89	10214	13.89	10677	13.89	11483
22.8	3404	13.9	9959	13.9	10746	13.9	11202	13.9	11455	13.9	10248	13.9	10723	13.9	11523
22.82	3360	13.91	9971	13.91	10727	13.91	11184	13.91	11411	13.91	10279	13.91	10676	13.91	11517
22.84	3400	13.92	9986	13.92	10666	13.92	11150	13.92	11370	13.92	10300	13.92	10611	13.92	11499
22.86	3352	13.93	10026	13.93	10597	13.93	11129	13.93	11356	13.93	10255	13.93	10638	13.93	11500
22.88	3416	13.94	10066	13.94	10543	13.94	11110	13.94	11345	13.94	10209	13.94	10679	13.94	11490
22.9	3404	13.95	10074	13.95	10575	13.95	11083	13.95	11314	13.95	10248	13.95	10689	13.95	11390
22.92	3392	13.96	10077	13.96	10612	13.96	11060	13.96	11286	13.96	10290	13.96	10692	13.96	11297
22.94	3348	13.97	10077	13.97	10607	13.97	11082	13.97	11260	13.97	10294	13.97	10767	13.97	11344
22.96	3408	13.98	10086	13.98	10595	13.98	11089	13.98	11266	13.98	10286	13.98	10799	13.98	11355
22.98	3412	13.99	10121	13.99	10570	13.99	11058	13.99	11347	13.99	10256	13.99	10735	13.99	11263
23	3348	14	10125	14	10567	14	11052	14	11406	14	10236	14	10675	14	11199
23.02	3316	14.01	10065	14.01	10609	14.01	11098	14.01	11415	14.01	10239	14.01	10631	14.01	11204
23.04	3248	14.02	10020	14.02	10615	14.02	11126	14.02	11419	14.02	10263	14.02	10626	14.02	11215
23.06	3216	14.03	9999	14.03	10567	14.03	11129	14.03	11420	14.03	10318	14.03	10674	14.03	11230
23.08	3284	14.04	9997	14.04	10575	14.04	11089	14.04	11404	14.04	10303	14.04	10670	14.04	11205
23.1	3392	14.05	10015	14.05	10636	14.05	11009	14.05	11372	14.05	10221	14.05	10618	14.05	11142
23.12	3424	14.06	10026	14.06	10656	14.06	11025	14.06	11367	14.06	10284	14.06	10608	14.06	11106
23.14	3468	14.07	10033	14.07	10651	14.07	11101	14.07	11379	14.07	10437	14.07	10626	14.07	11090
23.16	3420	14.08	10066	14.08	10686	14.08	11101	14.08	11407	14.08	10418	14.08	10648	14.08	11107
23.18	3344	14.09	10108	14.09	10733	14.09	11065	14.09	11440	14.09	10319	14.09	10671	14.09	11139
23.2	3492	14.1	10086	14.1	10693	14.1	11031	14.1	11449	14.1	10250	14.1	10700	14.1	11171
23.22	3300	14.11	10047	14.11	10629	14.11	11001	14.11	11449	14.11	10196	14.11	10728	14.11	11201
23.24	3280	14.12	10056	14.12	10644	14.12	11040	14.12	11451	14.12	10198	14.12	10673	14.12	11206
23.26	3224	14.13	10074	14.13	10665	14.13	11080	14.13	11451	14.13	10208	14.13	10618	14.13	11201
23.28	3172	14.14	10088	14.14	10619	14.14	11062	14.14	11432	14.14	10198	14.14	10638	14.14	11175
23.3	3364	14.15	10086	14.15	10575	14.15	11043	14.15	11419	14.15	10199	14.15	10658	14.15	11155
23.32	3456	14.16	10015	14.16	10589	14.16	11061	14.16	11445	14.16	10254	14.16	10629	14.16	11181
23.34	3424	14.17	9952	14.17	10600	14.17	11078	14.17	11457	14.17	10318	14.17	10598	14.17	11201
23.36	3456	14.18	9934	14.18	10581	14.18	11079	14.18	11413	14.18	10387	14.18	10580	14.18	11189
23.38	3324	14.19	9924	14.19	10567	14.19	11078	14.19	11380	14.19	10435	14.19	10568	14.19	11179
23.4	3444	14.2	9995	14.2	10560	14.2	11174	14.2	11419	14.2	10387	14.2	10611	14.2	11123
23.42	3396	14.21	10025	14.21	10569	14.21	11186	14.21	11429	14.21	10385	14.21	10619	14.21	11088
23.44	3380	14.22	10017	14.22	10600	14.22	11105	14.22	11405	14.22	10439	14.22	10590	14.22	11067
23.46	3440	14.23	10014	14.23	10630	14.23	11086	14.23	11387	14.23	10435	14.23	10567	14.23	11095
23.48	3580	14.24	10017	14.24	10657	14.24	11134	14.24	11375	14.24	10369	14.24	10552	14.24	11174
23.5	3640	14.25	10056	14.25	10668	14.25	11171	14.25	11397	14.25	10307	14.25	10591	14.25	11201
23.52	3540	14.26	10120	14.26	10666	14.26	11198	14.26	11444	14.26	10247	14.26	10668	14.26	11191
23.54	3684	14.27	10111	14.27	10677	14.27	11175	14.27	11423	14.27	10246	14.27	10728	14.27	11144
23.56	3628	14.28	10069	14.28	10692	14.28	11133	14.28	11375	14.28	10276	14.28	10773	14.28	11086
23.58	3680	14.29	10048	14.29	10660	14.29	11150	14.29	11394	14.29	10332	14.29	10751	14.29	11131
23.6	3856	14.3	10035	14.3	10617	14.3	11186	14.3	11432	14.3	10385	14.3	10708	14.3	11207
23.62	3784	14.31	10029	14.31	10638	14.31	11191	14.31	11397	14.31	10325	14.31	10694	14.31	11217
23.64	3904	14.32	10029	14.32	10663	14.32	11186	14.32	11354	14.32	10253	14.32	10686	14.32	11217
23.66	4096	14.33	10049	14.33	10606	14.33	11164	14.33	11378	14.33	10292	14.33	10660	14.33	11266
23.68	4120	14.34	10069	14.34	10546	14.34	11143	14.34	11409	14.34	10341	14.34	10637	14.34	11314
23.7	4180	14.35	10030	14.35	10571	14.35	11148	14.35	11386	14.35	10306	14.35	10686	14.35	11220
23.72	4456	14.36	9997	14.36	10602	14.36	11152	14.36	11372	14.36	10270	14.36	10715	14.36	11157
23.74	4660	14.37	9981	14.37	10638	14.37	11149	14.37	11389	14.37	10236	14.37	10687	14.37	11187
23.76	5000	14.38	9967	14.38	10662	14.38	11134	14.38	11395	14.38	10236	14.38	10657	14.38	11191
23.78	5228	14.39	9955	14.39	10660	14.39	11093	14.39	11369	14.39	10313	14.39	10636	14.39	11118
23.8	5656	14.4	9948	14.4	10646	14.4	11071	14.4	11354	14.4	10346	14.4	10666	14.4	11105
23.82	5956	14.41	9951	14.41	10614	14.41	11082	14.41	11359	14.41	10304	14.41	10780	14.41	11193
23.84	6444	14.42	9952	14.42	10598	14.42	11088	14.42	11361	14.42	10282	14.42	10841	14.42	11240
23.86	7136	14.43	10083	14.43	10510	14.43	11078	14.43	11341	14.43	10289	14.43	10738	14.43	11153
23.88	7900	14.44	10097	14.44	10560	14.44	11086	14.44	11377	14.44	10303	14.44	10699	14.44	11141
23.9	8964	14.45	10054	14.45	10693	14.45	11105	14.45	11449	14.45	10324	14.45	10685	14.45	11165
23.92	9888	14.46	10084	14.46	10762	14.46	11099	14.46	11389	14.46	10302	14.46	10659	14.46	11187
23.94	11028	14.47	10147	14.47	10790	14.47	11081	14.47	11263	14.47	10259	14.47	10633	14.47	11205
23.96	12368	14.48	10048	14.48	10692	14.48	11090	14.48	11247	14.48	10306	14.48	10723	14.48	11199
23.98	13288	14.49	9896	14.49	10553	14.49	11109	14.49	11273	14.49	10384	14.49	10850	14.49	11183
24	13968	14.5	9928	14.5	10573	14.5	11136	14.5	11351	14.5	10356	14.5	10792	14.5	11179
24.02	13736	14.51	9998	14.51	10627	14.51	11161	14.51	11432	14.51	10312	14.51	10709	14.51	11172
24.04	13192	14.52	10028	14.52	10655	14.52	11185	14.52	11481	14.52	10324	14.52	10744	14.52	11128
24.06	12308	14.53	10049	14.53	10686	14.53	11182	14.53	11509	14.53	10342	14.53	10788	14.53	11089
24.08	11064	14.54	10063	14.54	10751	14.54	11047	14.54	11466	14.54	10334	14.54	10767	14.54	11107
24.1	9896	14.55	10065	14.55	10788	14.55	10955	14.55	11431	14.55	10314	14.55	10744	14.55	11135
24.12	8388	14.56	10031	14.56	10710	14.56	11072	14.56	11453	14.56	10267	14.56	10742	14.56	11165
24.14	7048	14.57	10004	14.57	10647	14.57	11168	14.57	11473	14.57	10231	14.57	10741	14.57	11188
24.16	6348	14.58	9994	14.58	10663	14.58	11103	14.58	11397	14.58	10285	14.58	10723	14.58	11205
24.18	5888	14.59	9992	14.59	10663	14.59	11063	14.59	11375	14.59	10316	14.59	10722	14.59	11183
24.2	5908	14.6	10001	14.6	10634	14.6	11049	14.6	11422	14.6	10327	14.6	10748	14.6	11099
24.22	5740	14.61	10049	14.61	10645	14.61	11059	14.61	11452	14.61	10296	14.61	10761	14.61	11079
24.24	5996	14.62	10146	14.62	10707	14.62	11097	14.62	11459	14.62	10213	14.62	10759	14.62	11137
24.26	6180	14.63	10149	14.63	10716	14.63	11122	14.63	11486	14.63	10224	14.63	10747	14.63	11148
24.28	6288	14.64	10074	14.64	10680	14.64	11136	14.64	11528	14.64	10311	14.64	10727	14.64	11117
24.3	6708	14.65	10102	14.65	10707	14.65	11165	14.65	11511	14.65	10320	14.65	10750	14.65	11160
24.32	7008	14.66	10185	14.66	10766	14.66	11196	14.66	11462	14.66	10285	14.66	10797	14.66	11243
24.34	7496	14.67	10143	14.67	10716	14.67	11134	14.67	11445	14.67	10268	14.67	10842	14.67	11261
24.36	7768	14.68	10054	14.68	10628	14.68	11041	14.68	11444	14.68	10259	14.68	10879	14.68	11250
24.38	8212	14.69	10037	14.69	10632	14.69	11072	14.69	11465	14.69	10264	14.69	10823	14.69	11245
24.4	8224	14.7	10039	14.7	10658	14.7	11133	14.7	11487	14.7	10271	14.7	10745	14.7	11239
24.42	7880	14.71	10023	14.71	10634	14.71	11143	14.71	11456	14.71	10271	14.71	10712	14.71	11220
24.44	7476	14.72	10007	14.72	10605	14.72	11141	14.72	11419	14.72	10269	14.72	10692	14.72	11202
24.46	6804	14.73	10023	14.73	10623	14.73	11150	14.73	11487	14.73	10219	14.73	10730	14.73	11164
24.48	6144	14.74	10036	14.74	10647	14.74	11166	14.74	11532	14.74	10197	14.74	10770	14.74	11144
24.5	5584	14.75	10032	14.75	10684	14.75	11210	14.75	11478	14.75	10273	14.75	10813	14.75	11174
24.52	5116	14.76	10045	14.76	10708	14.76	11219	14.76	11454	14.76	10351	14.76	10844	14.76	11211
24.54	4496	14.77	10104	14.77	10691	14.77	11126	14.77	11527	14.77	10413	14.77	10844	14.77	11254
24.56	4100	14.78	10121	14.78	10685	14.78	11052	14.78	11549	14.78	10443	14.78	10844	14.78	11280
24.58	3680	14.79	10054	14.79	10700	14.79	11025	14.79	11462	14.79	10414	14.79	10845	14.79	11277
24.6	3452	14.8	10014	14.8	10709	14.8	11010	14.8	11410	14.8	10397	14.8	10845	14.8	11274
24.62	3436	14.81	10142	14.81	10705	14.81	11100	14.81	11455	14.81	10351	14.81	10915	14.81	11231
24.64	3392	14.82	10182	14.82	10692	14.82	11139	14.82	11521	14.82	10340	14.82	10915	14.82	11248
24.66	3596	14.83	10176	14.83	10670	14.83	11155	14.83	11618	14.83	10349	14.83	10869	14.83	11305
24.68	3496	14.84	10138	14.84	10654	14.84	11109	14.84	11606	14.84	10308	14.84	10873	14.84	11301
24.7	3328	14.85	10078	14.85	10645	14.85	11027	14.85	11528	14.85	10237	14.85	10907	14.85	11259
24.72	3304	14.86	10013	14.86	10692	14.86	11064	14.86	11508	14.86	10251	14.86	10918	14.86	11240
24.74	3320	14.87	9949	14.87	10762	14.87	11151	14.87	11515	14.87	10300	14.87	10920	14.87	11232
24.76	3244	14.88	10003	14.88	10761	14.88	11146	14.88	11535	14.88	10344	14.88	11010	14.88	11286
24.78	3160	14.89	10083	14.89	10738	14.89	11118	14.89	11546	14.89	10377	14.89	11111	14.89	11353
24.8	3180	14.9	10111	14.9	10703	14.9	11140	14.9	11462	14.9	10350	14.9	11130	14.9	11400
24.82	3164	14.91	10134	14.91	10674	14.91	11165	14.91	11379	14.91	10314	14.91	11130	14.91	11438
24.84	3144	14.92	10191	14.92	10693	14.92	11140	14.92	11429	14.92	10307	14.92	11129	14.92	11451
24.86	3028	14.93	10216	14.93	10731	14.93	11123	14.93	11495	14.93	10309	14.93	11119	14.93	11458
24.88	3132	14.94	10094	14.94	10814	14.94	11169	14.94	11541	14.94	10328	14.94	11073	14.94	11453
24.9	3216	14.95	9991	14.95	10879	14.95	11209	14.95	11575	14.95	10344	14.95	11036	14.95	11448
24.92	3140	14.96	10092	14.96	10670	14.96	11115	14.96	11533	14.96	10378	14.96	11095	14.96	11356
24.94	3252	14.97	10141	14.97	10566	14.97	11097	14.97	11503	14.97	10380	14.97	11135	14.97	11320
24.96	3304	14.98	10110	14.98	10605	14.98	11204	14.98	11486	14.98	10331	14.98	11152	14.98	11366
24.98	3240	14.99	10090	14.99	10652	14.99	11256	14.99	11476	14.99	10325	14.99	11160	14.99	11416
25	3060	15	10090	15	10705	15	11223	15	11476	15	10383	15	11154	15	11466
25.02	3128	15.01	10099	15.01	10755	15.01	11215	15.01	11474	15.01	10382	15.01	11128	15.01	11458
25.04	3068	15.02	10116	15.02	10802	15.02	11233	15.02	11470	15.02	10321	15.02	11084	15.02	11393
25.06	3048	15.03	10144	15.03	10781	15.03	11245	15.03	11460	15.03	10330	15.03	11097	15.03	11339
25.08	3144	15.04	10177	15.04	10715	15.04	11251	15.04	11450	15.04	10385	15.04	11150	15.04	11294
25.1	3244	15.05	10157	15.05	10693	15.05	11233	15.05	11493	15.05	10396	15.05	11177	15.05	11305
25.12	3196	15.06	10111	15.06	10694	15.06	11203	15.06	11557	15.06	10386	15.06	11190	15.06	11342
25.14	3264	15.07	10095	15.07	10714	15.07	11175	15.07	11555	15.07	10367	15.07	11170	15.07	11348
25.16	3200	15.08	10090	15.08	10740	15.08	11149	15.08	11532	15.08	10347	15.08	11136	15.08	11346
25.18	3136	15.09	10112	15.09	10743	15.09	11148	15.09	11528	15.09	10361	15.09	11086	15.09	11356
25.2	3024	15.1	10136	15.1	10741	15.1	11153	15.1	11528	15.1	10379	15.1	11039	15.1	11369
25.22	3116	15.11	10071	15.11	10758	15.11	11136	15.11	11526	15.11	10322	15.11	11049	15.11	11383
25.24	3144	15.12	10017	15.12	10770	15.12	11135	15.12	11527	15.12	10289	15.12	11072	15.12	11382
25.26	3308	15.13	10029	15.13	10757	15.13	11203	15.13	11542	15.13	10377	15.13	11114	15.13	11321
25.28	3100	15.14	10050	15.14	10751	15.14	11256	15.14	11561	15.14	10435	15.14	11125	15.14	11271
25.3	3012	15.15	10081	15.15	10774	15.15	11238	15.15	11585	15.15	10361	15.15	11034	15.15	11278
25.32	3064	15.16	10111	15.16	10780	15.16	11208	15.16	11588	15.16	10309	15.16	10954	15.16	11296
25.34	2972	15.17	10138	15.17	10747	15.17	11163	15.17	11547	15.17	10322	15.17	10916	15.17	11333
25.36	3244	15.18	10155	15.18	10727	15.18	11136	15.18	11521	15.18	10331	15.18	10893	15.18	11355
25.38	3072	15.19	10074	15.19	10727	15.19	11086	15.19	11567	15.19	10364	15.19	10968	15.19	11287
25.4	2960	15.2	10084	15.2	10718	15.2	11115	15.2	11583	15.2	10393	15.2	10976	15.2	11265
25.42	3012	15.21	10166	15.21	10701	15.21	11212	15.21	11580	15.21	10427	15.21	10935	15.21	11270
25.44	3064	15.22	10165	15.22	10690	15.22	11240	15.22	11566	15.22	10440	15.22	10911	15.22	11253
25.46	2992	15.23	10104	15.23	10686	15.23	11216	15.23	11546	15.23	10438	15.23	10897	15.23	11218
25.48	3056	15.24	10105	15.24	10717	15.24	11188	15.24	11598	15.24	10415	15.24	10842	15.24	11193
25.5	3132	15.25	10138	15.25	10765	15.25	11160	15.25	11683	15.25	10384	15.25	10769	15.25	11173
25.52	3116	15.26	10170	15.26	10766	15.26	11188	15.26	11571	15.26	10369	15.26	10798	15.26	11224
25.54	2980	15.27	10196	15.27	10751	15.27	11227	15.27	11408	15.27	10360	15.27	10858	15.27	11292
25.56	2860	15.28	10196	15.28	10742	15.28	11177	15.28	11388	15.28	10334	15.28	10891	15.28	11314
25.58	3084	15.29	10187	15.29	10734	15.29	11112	15.29	11410	15.29	10313	15.29	10913	15.29	11312
25.6	3068	15.3	10169	15.3	10708	15.3	11107	15.3	11461	15.3	10357	15.3	10919	15.3	11240
25.62	2996	15.31	10163	15.31	10696	15.31	11115	15.31	11512	15.31	10404	15.31	10915	15.31	11182
25.64	2956	15.32	10215	15.32	10760	15.32	11130	15.32	11529	15.32	10410	15.32	10881	15.32	11249
25.66	3048	15.33	10262	15.33	10817	15.33	11143	15.33	11540	15.33	10410	15.33	10851	15.33	11314
25.68	3040	15.34	10224	15.34	10734	15.34	11175	15.34	11539	15.34	10337	15.34	10803	15.34	11264
25.7	2952	15.35	10195	15.35	10686	15.35	11190	15.35	11554	15.35	10289	15.35	10789	15.35	11244
25.72	2864	15.36	10181	15.36	10701	15.36	11174	15.36	11605	15.36	10274	15.36	10833	15.36	11288
25.74	2948	15.37	10141	15.37	10717	15.37	11158	15.37	11619	15.37	10291	15.37	10869	15.37	11328
25.76	2916	15.38	10055	15.38	10731	15.38	11143	15.38	11569	15.38	10359	15.38	10891	15.38	11358
25.78	2924	15.39	10014	15.39	10748	15.39	11134	15.39	11531	15.39	10389	15.39	10890	15.39	11378
25.8	2968	15.4	10028	15.4	10770	15.4	11132	15.4	11509	15.4	10374	15.4	10864	15.4	11386
25.82	2956	15.41	10091	15.41	10758	15.41	11150	15.41	11509	15.41	10382	15.41	10826	15.41	11351
25.84	2956	15.42	10192	15.42	10721	15.42	11183	15.42	11526	15.42	10409	15.42	10782	15.42	11281
25.86	2984	15.43	10202	15.43	10725	15.43	11171	15.43	11574	15.43	10420	15.43	10800	15.43	11261
25.88	3116	15.44	10162	15.44	10751	15.44	11138	15.44	11635	15.44	10419	15.44	10850	15.44	11268
25.9	3092	15.45	10151	15.45	10775	15.45	11155	15.45	11608	15.45	10349	15.45	10824	15.45	11284
25.92	2944	15.46	10156	15.46	10795	15.46	11191	15.46	11552	15.46	10262	15.46	10774	15.46	11299
25.94	2948	15.47	10201	15.47	10782	15.47	11197	15.47	11561	15.47	10297	15.47	10819	15.47	11248
25.96	3000	15.48	10252	15.48	10760	15.48	11195	15.48	11586	15.48	10360	15.48	10884	15.48	11186
25.98	2896	15.49	10216	15.49	10739	15.49	11214	15.49	11573	15.49	10396	15.49	10896	15.49	11210
26	2872	15.5	10174	15.5	10726	15.5	11228	15.5	11556	15.5	10419	15.5	10881	15.5	11254
26.02	2924	15.51	10161	15.51	10745	15.51	11212	15.51	11548	15.51	10421	15.51	10783	15.51	11333
26.04	2968	15.52	10154	15.52	10766	15.52	11205	15.52	11554	15.52	10425	15.52	10715	15.52	11389
26.06	3052	15.53	10156	15.53	10779	15.53	11243	15.53	11609	15.53	10447	15.53	10790	15.53	11352
26.08	3056	15.54	10158	15.54	10790	15.54	11246	15.54	11643	15.54	10454	15.54	10868	15.54	11298
26.1	3020	15.55	10161	15.55	10799	15.55	11150	15.55	11617	15.55	10424	15.55	10922	15.55	11225
26.12	2936	15.56	10162	15.56	10805	15.56	11085	15.56	11598	15.56	10403	15.56	10956	15.56	11178
26.14	2856	15.57	10260	15.57	10772	15.57	11216	15.57	11620	15.57	10349	15.57	10965	15.57	11289
26.16	2916	15.58	10291	15.58	10809	15.58	11261	15.58	11651	15.58	10336	15.58	10941	15.58	11301
26.18	2956	15.59	10270	15.59	10924	15.59	11237	15.59	11701	15.59	10357	15.59	10879	15.59	11225
26.2	3028	15.6	10242	15.6	10929	15.6	11244	15.6	11709	15.6	10381	15.6	10862	15.6	11248
26.22	2960	15.61	10209	15.61	10838	15.61	11278	15.61	11680	15.61	10408	15.61	10884	15.61	11356
26.24	3100	15.62	10206	15.62	10795	15.62	11247	15.62	11633	15.62	10459	15.62	10889	15.62	11368
26.26	3080	15.63	10221	15.63	10779	15.63	11178	15.63	11577	15.63	10523	15.63	10884	15.63	11322
26.28	2820	15.64	10175	15.64	10765	15.64	11149	15.64	11586	15.64	10500	15.64	10899	15.64	11283
26.3	2740	15.65	10112	15.65	10756	15.65	11136	15.65	11619	15.65	10445	15.65	10922	15.65	11249
26.32	2888	15.66	10132	15.66	10806	15.66	11113	15.66	11638	15.66	10448	15.66	10951	15.66	11240
26.34	2948	15.67	10172	15.67	10858	15.67	11097	15.67	11647	15.67	10467	15.67	10978	15.67	11245
26.36	3072	15.68	10160	15.68	10783	15.68	11156	15.68	11626	15.68	10459	15.68	10968	15.68	11301
26.38	3024	15.69	10146	15.69	10708	15.69	11215	15.69	11603	15.69	10450	15.69	10945	15.69	11350
26.4	2924	15.7	10179	15.7	10779	15.7	11180	15.7	11602	15.7	10461	15.7	10902	15.7	11304
26.42	3020	15.71	10211	15.71	10854	15.71	11141	15.71	11605	15.71	10473	15.71	10865	15.71	11255
26.44	3048	15.72	10227	15.72	10919	15.72	11186	15.72	11574	15.72	10546	15.72	10934	15.72	11222
26.46	2888	15.73	10218	15.73	10931	15.73	11202	15.73	11550	15.73	10569	15.73	10984	15.73	11221
26.48	2864	15.74	10156	15.74	10834	15.74	11146	15.74	11534	15.74	10486	15.74	10996	15.74	11287
26.5	2928	15.75	10139	15.75	10753	15.75	11137	15.75	11564	15.75	10408	15.75	10986	15.75	11333
26.52	2916	15.76	10215	15.76	10714	15.76	11224	15.76	11680	15.76	10350	15.76	10938	15.76	11338
26.54	3068	15.77	10224	15.77	10704	15.77	11281	15.77	11731	15.77	10322	15.77	10908	15.77	11319
26.56	3056	15.78	10140	15.78	10731	15.78	11293	15.78	11692	15.78	10332	15.78	10905	15.78	11272
26.58	2844	15.79	10104	15.79	10750	15.79	11282	15.79	11672	15.79	10400	15.79	10945	15.79	11240
26.6	2868	15.8	10113	15.8	10762	15.8	11252	15.8	11668	15.8	10520	15.8	11024	15.8	11224
26.62	2912	15.81	10153	15.81	10802	15.81	11245	15.81	11677	15.81	10561	15.81	11031	15.81	11295
26.64	2920	15.82	10213	15.82	10858	15.82	11254	15.82	11693	15.82	10551	15.82	10995	15.82	11416
26.66	3028	15.83	10271	15.83	10845	15.83	11279	15.83	11697	15.83	10530	15.83	11020	15.83	11376
26.68	3124	15.84	10323	15.84	10803	15.84	11312	15.84	11691	15.84	10504	15.84	11068	15.84	11269
26.7	3176	15.85	10283	15.85	10810	15.85	11330	15.85	11617	15.85	10480	15.85	11057	15.85	11277
26.72	2980	15.86	10219	15.86	10830	15.86	11343	15.86	11529	15.86	10458	15.86	11029	15.86	11321
26.74	3020	15.87	10192	15.87	10795	15.87	11313	15.87	11589	15.87	10450	15.87	11040	15.87	11314
26.76	3032	15.88	10176	15.88	10764	15.88	11272	15.88	11664	15.88	10449	15.88	11054	15.88	11303
26.78	2872	15.89	10158	15.89	10806	15.89	11201	15.89	11681	15.89	10463	15.89	11047	15.89	11322
26.8	2836	15.9	10141	15.9	10838	15.9	11153	15.9	11682	15.9	10469	15.9	11054	15.9	11361
26.82	2832	15.91	10134	15.91	10786	15.91	11220	15.91	11659	15.91	10439	15.91	11128	15.91	11465
26.84	2896	15.92	10151	15.92	10758	15.92	11280	15.92	11631	15.92	10417	15.92	11155	15.92	11526
26.86	3004	15.93	10235	15.93	10827	15.93	11287	15.93	11598	15.93	10431	15.93	11025	15.93	11449
26.88	2912	15.94	10295	15.94	10878	15.94	11290	15.94	11575	15.94	10443	15.94	10931	15.94	11390
26.9	2852	15.95	10235	15.95	10735	15.95	11150	15.95	11565	15.95	10474	15.95	10994	15.95	11430
26.92	2880	15.96	10239	15.96	10715	15.96	11137	15.96	11579	15.96	10499	15.96	11047	15.96	11443
26.94	2940	15.97	10315	15.97	10831	15.97	11263	15.97	11621	15.97	10528	15.97	11103	15.97	11428
26.96	2976	15.98	10314	15.98	10877	15.98	11296	15.98	11662	15.98	10531	15.98	11162	15.98	11420
26.98	2816	15.99	10235	15.99	10853	15.99	11234	15.99	11700	15.99	10508	15.99	11224	15.99	11418
27	2928	16	10224	16	10863	16	11183	16	11716	16	10482	16	11217	16	11434
27.02	2900	16.01	10262	16.01	10898	16.01	11142	16.01	11718	16.01	10453	16.01	11162	16.01	11461
27.04	2860	16.02	10309	16.02	10874	16.02	11172	16.02	11658	16.02	10450	16.02	11183	16.02	11454
27.06	2808	16.03	10354	16.03	10827	16.03	11233	16.03	11574	16.03	10457	16.03	11237	16.03	11430
27.08	2832	16.04	10299	16.04	10848	16.04	11247	16.04	11560	16.04	10436	16.04	11222	16.04	11394
27.1	2876	16.05	10218	16.05	10884	16.05	11248	16.05	11577	16.05	10413	16.05	11190	16.05	11359
27.12	2900	16.06	10228	16.06	10849	16.06	11280	16.06	11655	16.06	10450	16.06	11225	16.06	11371
27.14	2828	16.07	10251	16.07	10808	16.07	11310	16.07	11727	16.07	10498	16.07	11260	16.07	11399
27.16	2936	16.08	10209	16.08	10848	16.08	11279	16.08	11664	16.08	10514	16.08	11190	16.08	11446
27.18	3016	16.09	10164	16.09	10893	16.09	11244	16.09	11591	16.09	10523	16.09	11115	16.09	11488
27.2	3056	16.1	10258	16.1	10826	16.1	11261	16.1	11653	16.1	10457	16.1	11134	16.1	11498
27.22	2944	16.11	10293	16.11	10774	16.11	11256	16.11	11694	16.11	10421	16.11	11145	16.11	11482
27.24	3036	16.12	10152	16.12	10766	16.12	11179	16.12	11668	16.12	10462	16.12	11114	16.12	11403
27.26	2996	16.13	10066	16.13	10783	16.13	11149	16.13	11648	16.13	10495	16.13	11104	16.13	11367
27.28	2880	16.14	10131	16.14	10845	16.14	11234	16.14	11650	16.14	10502	16.14	11145	16.14	11439
27.3	2884	16.15	10193	16.15	10873	16.15	11322	16.15	11637	16.15	10491	16.15	11175	16.15	11451
27.32	2876	16.16	10241	16.16	10843	16.16	11406	16.16	11598	16.16	10453	16.16	11186	16.16	11360
27.34	2740	16.17	10267	16.17	10827	16.17	11450	16.17	11577	16.17	10433	16.17	11191	16.17	11311
27.36	2736	16.18	10201	16.18	10728	16.18	11293	16.18	11499	16.18	10319	16.18	11134	16.18	11324
27.38	2748	16.19	10218	16.19	10731	16.19	11274	16.19	11509	16.19	10323	16.19	11089	16.19	11253
27.4	2956	16.2	10282	16.2	10787	16.2	11319	16.2	11566	16.2	10388	16.2	11040	16.2	11128
27.42	2932	16.21	10271	16.21	10867	16.21	11301	16.21	11569	16.21	10456	16.21	11008	16.21	11195
27.44	2984	16.22	10222	16.22	10954	16.22	11249	16.22	11551	16.22	10522	16.22	10984	16.22	11357
27.46	2888	16.23	10196	16.23	10931	16.23	11217	16.23	11670	16.23	10522	16.23	10978	16.23	11388
27.48	2928	16.24	10178	16.24	10869	16.24	11194	16.24	11830	16.24	10497	16.24	10977	16.24	11369
27.5	2976	16.25	10191	16.25	10817	16.25	11210	16.25	11732	16.25	10492	16.25	10942	16.25	11332
27.52	2920	16.26	10203	16.26	10784	16.26	11230	16.26	11594	16.26	10501	16.26	10911	16.26	11294
27.54	2960	16.27	10179	16.27	10840	16.27	11226	16.27	11556	16.27	10563	16.27	10948	16.27	11265
27.56	3036	16.28	10162	16.28	10891	16.28	11229	16.28	11560	16.28	10615	16.28	10996	16.28	11246
27.58	3032	16.29	10218	16.29	10835	16.29	11279	16.29	11670	16.29	10569	16.29	11034	16.29	11271
27.6	3104	16.3	10273	16.3	10796	16.3	11325	16.3	11754	16.3	10509	16.3	11049	16.3	11274
27.62	3104	16.31	10294	16.31	10858	16.31	11339	16.31	11704	16.31	10446	16.31	10995	16.31	11187
27.64	3092	16.32	10307	16.32	10909	16.32	11346	16.32	11661	16.32	10400	16.32	10953	16.32	11119
27.66	3200	16.33	10226	16.33	10818	16.33	11279	16.33	11637	16.33	10466	16.33	10879	16.33	11256
27.68	3344	16.34	10211	16.34	10782	16.34	11264	16.34	11625	16.34	10518	16.34	10884	16.34	11329
27.7	3352	16.35	10281	16.35	10810	16.35	11315	16.35	11625	16.35	10567	16.35	10995	16.35	11337
27.72	3588	16.36	10295	16.36	10858	16.36	11328	16.36	11630	16.36	10569	16.36	11069	16.36	11325
27.74	3816	16.37	10242	16.37	10928	16.37	11294	16.37	11644	16.37	10518	16.37	11095	16.37	11288
27.76	3800	16.38	10226	16.38	10948	16.38	11255	16.38	11674	16.38	10530	16.38	11054	16.38	11321
27.78	3772	16.39	10240	16.39	10926	16.39	11211	16.39	11719	16.39	10594	16.39	10959	16.39	11408
27.8	3948	16.4	10225	16.4	10881	16.4	11253	16.4	11733	16.4	10593	16.4	10949	16.4	11400
27.82	3884	16.41	10196	16.41	10827	16.41	11339	16.41	11728	16.41	10555	16.41	10984	16.41	11340
27.84	3916	16.42	10199	16.42	10843	16.42	11357	16.42	11707	16.42	10477	16.42	10961	16.42	11307
27.86	4044	16.43	10214	16.43	10882	16.43	11352	16.43	11683	16.43	10393	16.43	10917	16.43	11292
27.88	3772	16.44	10198	16.44	10849	16.44	11389	16.44	11704	16.44	10434	16.44	10892	16.44	11357
27.9	3740	16.45	10180	16.45	10795	16.45	11426	16.45	11736	16.45	10502	16.45	10877	16.45	11434
27.92	3608	16.46	10208	16.46	10743	16.46	11358	16.46	11754	16.46	10503	16.46	10884	16.46	11426
27.94	3308	16.47	10240	16.47	10700	16.47	11283	16.47	11768	16.47	10492	16.47	10893	16.47	11405
27.96	3128	16.48	10180	16.48	10817	16.48	11256	16.48	11721	16.48	10450	16.48	10895	16.48	11323
27.98	3064	16.49	10149	16.49	10910	16.49	11243	16.49	11691	16.49	10428	16.49	10912	16.49	11274
28	2932	16.5	10227	16.5	10915	16.5	11243	16.5	11716	16.5	10472	16.5	10984	16.5	11318
28.02	2892	16.51	10282	16.51	10894	16.51	11255	16.51	11728	16.51	10503	16.51	11036	16.51	11354
28.04	2972	16.52	10256	16.52	10825	16.52	11298	16.52	11696	16.52	10484	16.52	11022	16.52	11348
28.06	2976	16.53	10261	16.53	10802	16.53	11293	16.53	11658	16.53	10487	16.53	10997	16.53	11339
28.08	2864	16.54	10331	16.54	10864	16.54	11200	16.54	11616	16.54	10531	16.54	10957	16.54	11327
28.1	2888	16.55	10371	16.55	10901	16.55	11146	16.55	11592	16.55	10557	16.55	10934	16.55	11321
28.12	2864	16.56	10198	16.56	10840	16.56	11213	16.56	11674	16.56	10599	16.56	10886	16.56	11371
28.14	2868	16.57	10209	16.57	10839	16.57	11231	16.57	11715	16.57	10556	16.57	10877	16.57	11404
28.16	2676	16.58	10332	16.58	10875	16.58	11224	16.58	11741	16.58	10450	16.58	10891	16.58	11434
28.18	2684	16.59	10336	16.59	10890	16.59	11268	16.59	11718	16.59	10442	16.59	10923	16.59	11432
28.2	2908	16.6	10267	16.6	10891	16.6	11342	16.6	11667	16.6	10493	16.6	10968	16.6	11411
28.22	3020	16.61	10239	16.61	10905	16.61	11338	16.61	11699	16.61	10500	16.61	11005	16.61	11408
28.24	2884	16.62	10229	16.62	10924	16.62	11302	16.62	11765	16.62	10487	16.62	11037	16.62	11413
28.26	2824	16.63	10179	16.63	10923	16.63	11274	16.63	11746	16.63	10496	16.63	11030	16.63	11430
28.28	2804	16.64	10131	16.64	10918	16.64	11251	16.64	11709	16.64	10504	16.64	11010	16.64	11437
28.3	2776	16.65	10167	16.65	10924	16.65	11235	16.65	11706	16.65	10460	16.65	10969	16.65	11340
28.32	2832	16.66	10221	16.66	10932	16.66	11225	16.66	11706	16.66	10427	16.66	10927	16.66	11253
28.34	2728	16.67	10264	16.67	10942	16.67	11239	16.67	11678	16.67	10516	16.67	10905	16.67	11349
28.36	2656	16.68	10299	16.68	10931	16.68	11272	16.68	11645	16.68	10586	16.68	10905	16.68	11436
28.38	2696	16.69	10309	16.69	10842	16.69	11362	16.69	11607	16.69	10508	16.69	10974	16.69	11387
28.4	2832	16.7	10314	16.7	10770	16.7	11433	16.7	11579	16.7	10439	16.7	11031	16.7	11341
28.42	2824	16.71	10340	16.71	10885	16.71	11310	16.71	11575	16.71	10479	16.71	11011	16.71	11309
28.44	2752	16.72	10333	16.72	10940	16.72	11223	16.72	11604	16.72	10520	16.72	11008	16.72	11281
28.46	2748	16.73	10272	16.73	10909	16.73	11167	16.73	11693	16.73	10571	16.73	11037	16.73	11245
28.48	2888	16.74	10244	16.74	10879	16.74	11171	16.74	11741	16.74	10584	16.74	11028	16.74	11268
28.5	2872	16.75	10265	16.75	10854	16.75	11258	16.75	11730	16.75	10544	16.75	10966	16.75	11370
28.52	2736	16.76	10291	16.76	10842	16.76	11311	16.76	11697	16.76	10490	16.76	10921	16.76	11401
28.54	2712	16.77	10324	16.77	10843	16.77	11330	16.77	11644	16.77	10425	16.77	10891	16.77	11362
28.56	2828	16.78	10345	16.78	10882	16.78	11292	16.78	11611	16.78	10445	16.78	10917	16.78	11355
28.58	2848	16.79	10354	16.79	10942	16.79	11219	16.79	11595	16.79	10518	16.79	10976	16.79	11367
28.6	2840	16.8	10282	16.8	10945	16.8	11222	16.8	11657	16.8	10509	16.8	10996	16.8	11356
28.62	2856	16.81	10181	16.81	10923	16.81	11259	16.81	11752	16.81	10467	16.81	10998	16.81	11333
28.64	2880	16.82	10230	16.82	10919	16.82	11269	16.82	11778	16.82	10505	16.82	11006	16.82	11313
28.66	2808	16.83	10318	16.83	10922	16.83	11269	16.83	11778	16.83	10560	16.83	11013	16.83	11296
28.68	2820	16.84	10286	16.84	10932	16.84	11249	16.84	11763	16.84	10534	16.84	10998	16.84	11297
28.7	2836	16.85	10232	16.85	10943	16.85	11228	16.85	11747	16.85	10494	16.85	10979	16.85	11300
28.72	2660	16.86	10218	16.86	10941	16.86	11277	16.86	11717	16.86	10423	16.86	10993	16.86	11403
28.74	2808	16.87	10220	16.87	10923	16.87	11307	16.87	11693	16.87	10372	16.87	11005	16.87	11477
28.76	2768	16.88	10256	16.88	10849	16.88	11245	16.88	11691	16.88	10384	16.88	11002	16.88	11434
28.78	2720	16.89	10286	16.89	10810	16.89	11204	16.89	11689	16.89	10432	16.89	11004	16.89	11393
28.8	2828	16.9	10289	16.9	10891	16.9	11255	16.9	11686	16.9	10565	16.9	11025	16.9	11391
28.82	2776	16.91	10279	16.91	10949	16.91	11290	16.91	11694	16.91	10622	16.91	11040	16.91	11382
28.84	2824	16.92	10247	16.92	10944	16.92	11281	16.92	11728	16.92	10510	16.92	11038	16.92	11356
28.86	2860	16.93	10226	16.93	10939	16.93	11275	16.93	11749	16.93	10439	16.93	11037	16.93	11340
28.88	2900	16.94	10243	16.94	10882	16.94	11338	16.94	11719	16.94	10472	16.94	11018	16.94	11342
28.9	2752	16.95	10222	16.95	10835	16.95	11337	16.95	11719	16.95	10495	16.95	11027	16.95	11329
28.92	2756	16.96	10168	16.96	10783	16.96	11289	16.96	11741	16.96	10516	16.96	11059	16.96	11300
28.94	2704	16.97	10193	16.97	10783	16.97	11319	16.97	11724	16.97	10550	16.97	11047	16.97	11353
28.96	2740	16.98	10272	16.98	10820	16.98	11400	16.98	11682	16.98	10591	16.98	11003	16.98	11462
28.98	2848	16.99	10284	16.99	10855	16.99	11323	16.99	11716	16.99	10568	16.99	11006	16.99	11447
29	2912	17	10262	17	10886	17	11172	17	11788	17	10514	17	11031	17	11371
29.02	2860	17.01	10249	17.01	10890	17.01	11237	17.01	11722	17.01	10521	17.01	11110	17.01	11338
29.04	2768	17.02	10244	17.02	10888	17.02	11359	17.02	11627	17.02	10544	17.02	11187	17.02	11322
29.06	2816	17.03	10276	17.03	10912	17.03	11344	17.03	11655	17.03	10525	17.03	11092	17.03	11318
29.08	2752	17.04	10312	17.04	10934	17.04	11298	17.04	11714	17.04	10501	17.04	10979	17.04	11323
29.1	2660	17.05	10316	17.05	10911	17.05	11276	17.05	11773	17.05	10517	17.05	11040	17.05	11378
29.12	2572	17.06	10313	17.06	10886	17.06	11256	17.06	11800	17.06	10529	17.06	11107	17.06	11431
29.14	2752	17.07	10297	17.07	10886	17.07	11221	17.07	11686	17.07	10487	17.07	11053	17.07	11434
29.16	2736	17.08	10284	17.08	10888	17.08	11193	17.08	11585	17.08	10450	17.08	11001	17.08	11432
29.18	2748	17.09	10204	17.09	10862	17.09	11222	17.09	11652	17.09	10472	17.09	11056	17.09	11337
29.2	2820	17.1	10181	17.1	10870	17.1	11231	17.1	11691	17.1	10481	17.1	11080	17.1	11294
29.22	2728	17.11	10257	17.11	10948	17.11	11205	17.11	11674	17.11	10460	17.11	11049	17.11	11335
29.24	2692	17.12	10304	17.12	10975	17.12	11199	17.12	11658	17.12	10460	17.12	11043	17.12	11361
29.26	2740	17.13	10299	17.13	10915	17.13	11226	17.13	11648	17.13	10493	17.13	11080	17.13	11357
29.28	2712	17.14	10267	17.14	10877	17.14	11234	17.14	11637	17.14	10516	17.14	11088	17.14	11373
29.3	2804	17.15	10206	17.15	10864	17.15	11218	17.15	11627	17.15	10529	17.15	11063	17.15	11411
29.32	2724	17.16	10261	17.16	10852	17.16	11235	17.16	11621	17.16	10500	17.16	11049	17.16	11391
29.34	2840	17.17	10402	17.17	10842	17.17	11277	17.17	11622	17.17	10441	17.17	11046	17.17	11326
29.36	2868	17.18	10355	17.18	10886	17.18	11305	17.18	11721	17.18	10451	17.18	11005	17.18	11301
29.38	2812	17.19	10209	17.19	10955	17.19	11322	17.19	11863	17.19	10497	17.19	10947	17.19	11299
29.4	2820	17.2	10159	17.2	10952	17.2	11308	17.2	11800	17.2	10511	17.2	10940	17.2	11318
29.42	2820	17.21	10152	17.21	10920	17.21	11283	17.21	11668	17.21	10510	17.21	10952	17.21	11345
29.44	2840	17.22	10190	17.22	10878	17.22	11283	17.22	11658	17.22	10488	17.22	10955	17.22	11386
29.46	2884	17.23	10237	17.23	10838	17.23	11288	17.23	11681	17.23	10464	17.23	10956	17.23	11426
29.48	3004	17.24	10189	17.24	10843	17.24	11291	17.24	11650	17.24	10509	17.24	11016	17.24	11453
29.5	2884	17.25	10145	17.25	10852	17.25	11286	17.25	11630	17.25	10549	17.25	11057	17.25	11472
29.52	2892	17.26	10163	17.26	10847	17.26	11250	17.26	11682	17.26	10531	17.26	10994	17.26	11480
29.54	2948	17.27	10206	17.27	10851	17.27	11225	17.27	11724	17.27	10507	17.27	10951	17.27	11498
29.56	2988	17.28	10307	17.28	10890	17.28	11249	17.28	11703	17.28	10492	17.28	11024	17.28	11553
29.58	2960	17.29	10370	17.29	10919	17.29	11286	17.29	11681	17.29	10488	17.29	11067	17.29	11561
29.6	3136	17.3	10328	17.3	10918	17.3	11346	17.3	11671	17.3	10510	17.3	11016	17.3	11443
29.62	3224	17.31	10298	17.31	10916	17.31	11384	17.31	11664	17.31	10525	17.31	10981	17.31	11364
29.64	3120	17.32	10232	17.32	10812	17.32	11249	17.32	11598	17.32	10517	17.32	11004	17.32	11366
29.66	3124	17.33	10241	17.33	10821	17.33	11230	17.33	11596	17.33	10524	17.33	11029	17.33	11369
29.68	3024	17.34	10320	17.34	10934	17.34	11310	17.34	11651	17.34	10548	17.34	11063	17.34	11371
29.7	2896	17.35	10344	17.35	10978	17.35	11315	17.35	11662	17.35	10573	17.35	11073	17.35	11352
29.72	2872	17.36	10321	17.36	10962	17.36	11256	17.36	11635	17.36	10600	17.36	11063	17.36	11315
29.74	2892	17.37	10272	17.37	10921	17.37	11189	17.37	11675	17.37	10594	17.37	11032	17.37	11288
29.76	2952	17.38	10210	17.38	10867	17.38	11119	17.38	11753	17.38	10571	17.38	10989	17.38	11267
29.78	2904	17.39	10227	17.39	10890	17.39	11193	17.39	11759	17.39	10528	17.39	11001	17.39	11263
29.8	2800	17.4	10273	17.4	10938	17.4	11311	17.4	11735	17.4	10480	17.4	11031	17.4	11270
29.82	2828	17.41	10291	17.41	10911	17.41	11306	17.41	11706	17.41	10452	17.41	11040	17.41	11332
29.84	2912	17.42	10303	17.42	10868	17.42	11271	17.42	11677	17.42	10439	17.42	11037	17.42	11404
29.86	2768	17.43	10333	17.43	10862	17.43	11290	17.43	11661	17.43	10504	17.43	10994	17.43	11414
29.88	2664	17.44	10361	17.44	10870	17.44	11314	17.44	11654	17.44	10572	17.44	10967	17.44	11415
29.9	2712	17.45	10359	17.45	10907	17.45	11305	17.45	11683	17.45	10560	17.45	11073	17.45	11446
29.92	2872	17.46	10354	17.46	10940	17.46	11294	17.46	11710	17.46	10542	17.46	11173	17.46	11473
29.94	2692	17.47	10294	17.47	10900	17.47	11319	17.47	11617	17.47	10561	17.47	11164	17.47	11400
29.96	2780	17.48	10259	17.48	10886	17.48	11338	17.48	11572	17.48	10578	17.48	11140	17.48	11371
29.98	2696	17.49	10271	17.49	10937	17.49	11343	17.49	11624	17.49	10593	17.49	11088	17.49	11442
30	2544	17.5	10280	17.5	10970	17.5	11344	17.5	11694	17.5	10560	17.5	11062	17.5	11479
30.02	2704	17.51	10281	17.51	10964	17.51	11339	17.51	11786	17.51	10440	17.51	11088	17.51	11442
30.04	2608	17.52	10274	17.52	10953	17.52	11292	17.52	11832	17.52	10401	17.52	11084	17.52	11433
30.06	2740	17.53	10258	17.53	10936	17.53	11187	17.53	11815	17.53	10473	17.53	11039	17.53	11462
30.08	2856	17.54	10267	17.54	10926	17.54	11147	17.54	11815	17.54	10504	17.54	11034	17.54	11467
30.1	2804	17.55	10299	17.55	10921	17.55	11166	17.55	11831	17.55	10496	17.55	11065	17.55	11450
30.12	2824	17.56	10292	17.56	10943	17.56	11213	17.56	11801	17.56	10520	17.56	11085	17.56	11422
30.14	2760	17.57	10262	17.57	10981	17.57	11277	17.57	11744	17.57	10563	17.57	11097	17.57	11390
30.16	2652	17.58	10248	17.58	11013	17.58	11299	17.58	11706	17.58	10561	17.58	11097	17.58	11438
30.18	2724	17.59	10242	17.59	11034	17.59	11302	17.59	11675	17.59	10542	17.59	11088	17.59	11518
30.2	2796	17.6	10245	17.6	10922	17.6	11312	17.6	11638	17.6	10561	17.6	11029	17.6	11537
30.22	2884	17.61	10250	17.61	10780	17.61	11323	17.61	11602	17.61	10590	17.61	10961	17.61	11536
30.24	2804	17.62	10217	17.62	10781	17.62	11296	17.62	11690	17.62	10574	17.62	11017	17.62	11472
30.26	2604	17.63	10188	17.63	10818	17.63	11265	17.63	11766	17.63	10545	17.63	11092	17.63	11412
30.28	2648	17.64	10209	17.64	10896	17.64	11238	17.64	11695	17.64	10486	17.64	11160	17.64	11416
30.3	2768	17.65	10247	17.65	10953	17.65	11230	17.65	11628	17.65	10447	17.65	11194	17.65	11424
30.32	2664	17.66	10321	17.66	10902	17.66	11298	17.66	11666	17.66	10506	17.66	11099	17.66	11409
30.34	2660	17.67	10375	17.67	10863	17.67	11344	17.67	11685	17.67	10557	17.67	11021	17.67	11410
30.36	2892	17.68	10361	17.68	10890	17.68	11306	17.68	11625	17.68	10556	17.68	11027	17.68	11459
30.38	2792	17.69	10349	17.69	10910	17.69	11277	17.69	11581	17.69	10554	17.69	11034	17.69	11493
30.4	2732	17.7	10311	17.7	10868	17.7	11180	17.7	11868	17.7	10539	17.7	11006	17.7	11341
30.42	2772	17.71	10316	17.71	10849	17.71	11177	17.71	11943	17.71	10550	17.71	11000	17.71	11292
30.44	2772	17.72	10366	17.72	10849	17.72	11272	17.72	11812	17.72	10593	17.72	11016	17.72	11340
30.46	2692	17.73	10373	17.73	10881	17.73	11306	17.73	11721	17.73	10580	17.73	11055	17.73	11393
30.48	2796	17.74	10336	17.74	10944	17.74	11277	17.74	11672	17.74	10512	17.74	11114	17.74	11449
30.5	2848	17.75	10318	17.75	10950	17.75	11279	17.75	11692	17.75	10537	17.75	11094	17.75	11443
30.52	2880	17.76	10313	17.76	10919	17.76	11301	17.76	11758	17.76	10624	17.76	11022	17.76	11397
30.54	2960	17.77	10317	17.77	10931	17.77	11300	17.77	11777	17.77	10599	17.77	10985	17.77	11372
30.56	2776	17.78	10327	17.78	10962	17.78	11289	17.78	11773	17.78	10527	17.78	10969	17.78	11360
30.58	2776	17.79	10343	17.79	10991	17.79	11305	17.79	11777	17.79	10523	17.79	11017	17.79	11384
30.6	2808	17.8	10355	17.8	11018	17.8	11323	17.8	11777	17.8	10542	17.8	11081	17.8	11413
30.62	2796	17.81	10312	17.81	11032	17.81	11266	17.81	11724	17.81	10556	17.81	11081	17.81	11373
30.64	2796	17.82	10269	17.82	11029	17.82	11205	17.82	11671	17.82	10567	17.82	11071	17.82	11333
30.66	2860	17.83	10314	17.83	10946	17.83	11234	17.83	11695	17.83	10558	17.83	11090	17.83	11397
30.68	2876	17.84	10363	17.84	10867	17.84	11271	17.84	11725	17.84	10548	17.84	11110	17.84	11465
30.7	2868	17.85	10276	17.85	10896	17.85	11341	17.85	11719	17.85	10584	17.85	11121	17.85	11420
30.72	2760	17.86	10216	17.86	10924	17.86	11380	17.86	11716	17.86	10597	17.86	11115	17.86	11380
30.74	2764	17.87	10229	17.87	10933	17.87	11353	17.87	11726	17.87	10547	17.87	11067	17.87	11367
30.76	3008	17.88	10263	17.88	10930	17.88	11313	17.88	11730	17.88	10533	17.88	11022	17.88	11381
30.78	2884	17.89	10334	17.89	10900	17.89	11253	17.89	11719	17.89	10608	17.89	10990	17.89	11447
30.8	2744	17.9	10354	17.9	10877	17.9	11210	17.9	11699	17.9	10679	17.9	10956	17.9	11432
30.82	2736	17.91	10296	17.91	10865	17.91	11195	17.91	11665	17.91	10742	17.91	10918	17.91	11291
30.84	2768	17.92	10265	17.92	10859	17.92	11187	17.92	11647	17.92	10774	17.92	10899	17.92	11217
30.86	2672	17.93	10252	17.93	11006	17.93	11302	17.93	11725	17.93	10675	17.93	11000	17.93	11404
30.88	2868	17.94	10240	17.94	10999	17.94	11341	17.94	11741	17.94	10633	17.94	11032	17.94	11433
30.9	2968	17.95	10227	17.95	10917	17.95	11351	17.95	11731	17.95	10610	17.95	11038	17.95	11389
30.92	2788	17.96	10184	17.96	10922	17.96	11318	17.96	11710	17.96	10594	17.96	11037	17.96	11367
30.94	2876	17.97	10132	17.97	10973	17.97	11269	17.97	11684	17.97	10576	17.97	11034	17.97	11356
30.96	2868	17.98	10175	17.98	10990	17.98	11321	17.98	11669	17.98	10460	17.98	11081	17.98	11359
30.98	2900	17.99	10249	17.99	10996	17.99	11404	17.99	11658	17.99	10317	17.99	11141	17.99	11367
31	2924	18	10341	18	11019	18	11370	18	11711	18	10439	18	11129	18	11325
31.02	2892	18.01	10408	18.01	11035	18.01	11316	18.01	11761	18.01	10586	18.01	11098	18.01	11287
31.04	2868	18.02	10343	18.02	10984	18.02	11295	18.02	11720	18.02	10557	18.02	11049	18.02	11333
31.06	3092	18.03	10267	18.03	10935	18.03	11283	18.03	11682	18.03	10504	18.03	11019	18.03	11387
31.08	3040	18.04	10258	18.04	10953	18.04	11289	18.04	11732	18.04	10489	18.04	11092	18.04	11400
31.1	3012	18.05	10265	18.05	10979	18.05	11284	18.05	11776	18.05	10483	18.05	11156	18.05	11396
31.12	3008	18.06	10300	18.06	11006	18.06	11234	18.06	11770	18.06	10495	18.06	11147	18.06	11356
31.14	3048	18.07	10326	18.07	11025	18.07	11197	18.07	11763	18.07	10504	18.07	11137	18.07	11326
31.16	3048	18.08	10337	18.08	10975	18.08	11293	18.08	11769	18.08	10571	18.08	11154	18.08	11360
31.18	2948	18.09	10353	18.09	10932	18.09	11312	18.09	11778	18.09	10586	18.09	11150	18.09	11368
31.2	3172	18.1	10381	18.1	10885	18.1	11237	18.1	11794	18.1	10538	18.1	11115	18.1	11344
31.22	3148	18.11	10349	18.11	10873	18.11	11226	18.11	11780	18.11	10490	18.11	11082	18.11	11332
31.24	3024	18.12	10249	18.12	10899	18.12	11288	18.12	11734	18.12	10442	18.12	11050	18.12	11335
31.26	2952	18.13	10242	18.13	10916	18.13	11298	18.13	11702	18.13	10458	18.13	11022	18.13	11342
31.28	3092	18.14	10310	18.14	10925	18.14	11266	18.14	11680	18.14	10523	18.14	10997	18.14	11352
31.3	3048	18.15	10312	18.15	10932	18.15	11316	18.15	11676	18.15	10572	18.15	10985	18.15	11335
31.32	3132	18.16	10279	18.16	10934	18.16	11404	18.16	11680	18.16	10606	18.16	10980	18.16	11305
31.34	3076	18.17	10262	18.17	10863	18.17	11389	18.17	11684	18.17	10539	18.17	10984	18.17	11318
31.36	3136	18.18	10252	18.18	10774	18.18	11333	18.18	11690	18.18	10444	18.18	10988	18.18	11347
31.38	3024	18.19	10265	18.19	10805	18.19	11284	18.19	11740	18.19	10486	18.19	10976	18.19	11372
31.4	2960	18.2	10280	18.2	10867	18.2	11246	18.2	11790	18.2	10559	18.2	10970	18.2	11395
31.42	3136	18.21	10258	18.21	10901	18.21	11282	18.21	11752	18.21	10565	18.21	11047	18.21	11409
31.44	3108	18.22	10233	18.22	10926	18.22	11326	18.22	11704	18.22	10560	18.22	11127	18.22	11419
31.46	3156	18.23	10323	18.23	10967	18.23	11206	18.23	11658	18.23	10596	18.23	11154	18.23	11399
31.48	3112	18.24	10370	18.24	10996	18.24	11138	18.24	11633	18.24	10620	18.24	11149	18.24	11383
31.5	3028	18.25	10271	18.25	11005	18.25	11244	18.25	11657	18.25	10604	18.25	11063	18.25	11384
31.52	3060	18.26	10210	18.26	10996	18.26	11304	18.26	11691	18.26	10583	18.26	11028	18.26	11375
31.54	3020	18.27	10274	18.27	10949	18.27	11212	18.27	11742	18.27	10555	18.27	11134	18.27	11341
31.56	3028	18.28	10337	18.28	10913	18.28	11176	18.28	11741	18.28	10566	18.28	11184	18.28	11313
31.58	3064	18.29	10387	18.29	10900	18.29	11253	18.29	11649	18.29	10648	18.29	11125	18.29	11297
31.6	3112	18.3	10415	18.3	10893	18.3	11298	18.3	11597	18.3	10694	18.3	11090	18.3	11289
31.62	3000	18.31	10393	18.31	10883	18.31	11252	18.31	11682	18.31	10557	18.31	11085	18.31	11330
31.64	2996	18.32	10345	18.32	10926	18.32	11234	18.32	11695	18.32	10520	18.32	11056	18.32	11335
31.66	2976	18.33	10270	18.33	11009	18.33	11228	18.33	11667	18.33	10531	18.33	11007	18.33	11320
31.68	3128	18.34	10220	18.34	10995	18.34	11279	18.34	11667	18.34	10518	18.34	11045	18.34	11329
31.7	3068	18.35	10190	18.35	10928	18.35	11360	18.35	11684	18.35	10492	18.35	11131	18.35	11350
31.72	3004	18.36	10263	18.36	10950	18.36	11334	18.36	11686	18.36	10531	18.36	11142	18.36	11334
31.74	3036	18.37	10373	18.37	11008	18.37	11265	18.37	11683	18.37	10594	18.37	11121	18.37	11303
31.76	3068	18.38	10429	18.38	11034	18.38	11315	18.38	11687	18.38	10604	18.38	11100	18.38	11360
31.78	2936	18.39	10454	18.39	11045	18.39	11385	18.39	11691	18.39	10602	18.39	11084	18.39	11426
31.8	2884	18.4	10398	18.4	11028	18.4	11375	18.4	11670	18.4	10634	18.4	11110	18.4	11401
31.82	2816	18.41	10327	18.41	11002	18.41	11352	18.41	11660	18.41	10662	18.41	11137	18.41	11368
31.84	2884	18.42	10274	18.42	10959	18.42	11346	18.42	11739	18.42	10633	18.42	11131	18.42	11395
31.86	2668	18.43	10240	18.43	10924	18.43	11333	18.43	11803	18.43	10588	18.43	11133	18.43	11418
31.88	2616	18.44	10263	18.44	10932	18.44	11282	18.44	11766	18.44	10518	18.44	11184	18.44	11391
31.9	2676	18.45	10285	18.45	10940	18.45	11241	18.45	11731	18.45	10465	18.45	11225	18.45	11367
31.92	2732	18.46	10291	18.46	11109	18.46	11191	18.46	11851	18.46	10567	18.46	11152	18.46	11349
31.94	2828	18.47	10300	18.47	11156	18.47	11188	18.47	11880	18.47	10597	18.47	11121	18.47	11363
31.96	2804	18.48	10319	18.48	11033	18.48	11256	18.48	11774	18.48	10522	18.48	11146	18.48	11430
31.98	2760	18.49	10351	18.49	10957	18.49	11322	18.49	11708	18.49	10505	18.49	11159	18.49	11450
32	2840	18.5	10400	18.5	10949	18.5	11382	18.5	11698	18.5	10571	18.5	11155	18.5	11405
32.02	2820	18.51	10408	18.51	10960	18.51	11360	18.51	11727	18.51	10601	18.51	11147	18.51	11396
32.04	2628	18.52	10379	18.52	10987	18.52	11261	18.52	11790	18.52	10597	18.52	11135	18.52	11421
32.06	2588	18.53	10356	18.53	10991	18.53	11240	18.53	11810	18.53	10623	18.53	11155	18.53	11421
32.08	2704	18.54	10336	18.54	10981	18.54	11269	18.54	11802	18.54	10664	18.54	11195	18.54	11407
32.1	2844	18.55	10276	18.55	10993	18.55	11286	18.55	11750	18.55	10603	18.55	11233	18.55	11425
32.12	2804	18.56	10205	18.56	11016	18.56	11298	18.56	11684	18.56	10498	18.56	11265	18.56	11454
32.14	2672	18.57	10234	18.57	11061	18.57	11308	18.57	11688	18.57	10447	18.57	11213	18.57	11433
32.16	2428	18.58	10289	18.58	11099	18.58	11312	18.58	11716	18.58	10417	18.58	11138	18.58	11400
32.18	2724	18.59	10269	18.59	11011	18.59	11279	18.59	11753	18.59	10429	18.59	11102	18.59	11403
32.2	2712	18.6	10236	18.6	10908	18.6	11243	18.6	11786	18.6	10447	18.6	11078	18.6	11412
32.22	2792	18.61	10272	18.61	11041	18.61	11307	18.61	11747	18.61	10626	18.61	11061	18.61	11477
32.24	2900	18.62	10326	18.62	11139	18.62	11360	18.62	11711	18.62	10747	18.62	11049	18.62	11535
32.26	2684	18.63	10431	18.63	11050	18.63	11347	18.63	11707	18.63	10648	18.63	11040	18.63	11574
32.28	2612	18.64	10491	18.64	10972	18.64	11336	18.64	11724	18.64	10548	18.64	11036	18.64	11599
32.3	2676	18.65	10410	18.65	10981	18.65	11352	18.65	11793	18.65	10508	18.65	11050	18.65	11593
32.32	2688	18.66	10365	18.66	10997	18.66	11375	18.66	11825	18.66	10504	18.66	11076	18.66	11596
32.34	2684	18.67	10411	18.67	11017	18.67	11413	18.67	11778	18.67	10563	18.67	11127	18.67	11621
32.36	2612	18.68	10440	18.68	11029	18.68	11435	18.68	11749	18.68	10599	18.68	11158	18.68	11637
32.38	2588	18.69	10435	18.69	11040	18.69	11430	18.69	11782	18.69	10574	18.69	11202	18.69	11669
32.4	2612	18.7	10446	18.7	11021	18.7	11393	18.7	11813	18.7	10569	18.7	11175	18.7	11696
32.42	2728	18.71	10471	18.71	10976	18.71	11323	18.71	11853	18.71	10576	18.71	11089	18.71	11727
32.44	2848	18.72	10464	18.72	11016	18.72	11308	18.72	11856	18.72	10590	18.72	11118	18.72	11721
32.46	2724	18.73	10435	18.73	11112	18.73	11331	18.73	11834	18.73	10610	18.73	11227	18.73	11691
32.48	2716	18.74	10403	18.74	11110	18.74	11320	18.74	11794	18.74	10584	18.74	11274	18.74	11710
32.5	2724	18.75	10370	18.75	11060	18.75	11295	18.75	11748	18.75	10538	18.75	11291	18.75	11752
32.52	2616	18.76	10400	18.76	11000	18.76	11317	18.76	11797	18.76	10543	18.76	11245	18.76	11827
32.54	2692	18.77	10443	18.77	10951	18.77	11348	18.77	11863	18.77	10563	18.77	11190	18.77	11907
32.56	2716	18.78	10423	18.78	11019	18.78	11319	18.78	11826	18.78	10573	18.78	11223	18.78	11980
32.58	2724	18.79	10389	18.79	11101	18.79	11293	18.79	11763	18.79	10574	18.79	11270	18.79	12058
32.6	2792	18.8	10360	18.8	11090	18.8	11385	18.8	11700	18.8	10542	18.8	11267	18.8	12184
32.62	2820	18.81	10346	18.81	11055	18.81	11454	18.81	11649	18.81	10520	18.81	11261	18.81	12274
32.64	2760	18.82	10394	18.82	10991	18.82	11334	18.82	11648	18.82	10564	18.82	11279	18.82	12170
32.66	2684	18.83	10437	18.83	10939	18.83	11224	18.83	11651	18.83	10603	18.83	11295	18.83	12073
32.68	2684	18.84	10395	18.84	10920	18.84	11267	18.84	11687	18.84	10479	18.84	11386	18.84	12199
32.7	2788	18.85	10387	18.85	10935	18.85	11288	18.85	11742	18.85	10430	18.85	11421	18.85	12255
32.72	2756	18.86	10441	18.86	11015	18.86	11259	18.86	11851	18.86	10507	18.86	11366	18.86	12188
32.74	2760	18.87	10440	18.87	11037	18.87	11264	18.87	11900	18.87	10555	18.87	11339	18.87	12164
32.76	2676	18.88	10351	18.88	10964	18.88	11323	18.88	11853	18.88	10549	18.88	11362	18.88	12215
32.78	2636	18.89	10342	18.89	10986	18.89	11337	18.89	11790	18.89	10538	18.89	11344	18.89	12207
32.8	2600	18.9	10422	18.9	11111	18.9	11302	18.9	11711	18.9	10521	18.9	11282	18.9	12134
32.82	2624	18.91	10472	18.91	11154	18.91	11285	18.91	11724	18.91	10571	18.91	11254	18.91	12074
32.84	2676	18.92	10498	18.92	11134	18.92	11282	18.92	11804	18.92	10667	18.92	11251	18.92	12026
32.86	2580	18.93	10512	18.93	11100	18.93	11279	18.93	11842	18.93	10633	18.93	11289	18.93	12006
32.88	2572	18.94	10517	18.94	11061	18.94	11278	18.94	11857	18.94	10537	18.94	11343	18.94	12000
32.9	2660	18.95	10501	18.95	11099	18.95	11303	18.95	11869	18.95	10557	18.95	11280	18.95	11981
32.92	2596	18.96	10479	18.96	11158	18.96	11335	18.96	11875	18.96	10614	18.96	11184	18.96	11950
32.94	2484	18.97	10492	18.97	11137	18.97	11320	18.97	11827	18.97	10589	18.97	11204	18.97	11850
32.96	2664	18.98	10511	18.98	11100	18.98	11296	18.98	11771	18.98	10547	18.98	11251	18.98	11744
32.98	2544	18.99	10467	18.99	11094	18.99	11367	18.99	11749	18.99	10567	18.99	11233	18.99	11723
33	2516	19	10436	19	11094	19	11423	19	11756	19	10589	19	11204	19	11714
33.02	2516	19.01	10489	19.01	11097	19.01	11377	19.01	11856	19.01	10590	19.01	11163	19.01	11686
33.04	2548	19.02	10552	19.02	11091	19.02	11345	19.02	11931	19.02	10594	19.02	11136	19.02	11662
33.06	2668	19.03	10611	19.03	11055	19.03	11397	19.03	11883	19.03	10620	19.03	11163	19.03	11660
33.08	2684	19.04	10618	19.04	11041	19.04	11437	19.04	11832	19.04	10653	19.04	11175	19.04	11643
33.1	2688	19.05	10501	19.05	11087	19.05	11430	19.05	11796	19.05	10697	19.05	11140	19.05	11585
33.12	2640	19.06	10425	19.06	11118	19.06	11424	19.06	11774	19.06	10725	19.06	11117	19.06	11548
33.14	2516	19.07	10406	19.07	11160	19.07	11448	19.07	11821	19.07	10715	19.07	11319	19.07	11594
33.16	2488	19.08	10447	19.08	11181	19.08	11437	19.08	11849	19.08	10709	19.08	11337	19.08	11603
33.18	2504	19.09	10550	19.09	11192	19.09	11391	19.09	11869	19.09	10705	19.09	11200	19.09	11582
33.2	2608	19.1	10557	19.1	11161	19.1	11348	19.1	11896	19.1	10676	19.1	11162	19.1	11590
33.22	2632	19.11	10487	19.11	11099	19.11	11309	19.11	11930	19.11	10627	19.11	11204	19.11	11622
33.24	2544	19.12	10499	19.12	11068	19.12	11342	19.12	11957	19.12	10635	19.12	11205	19.12	11632
33.26	2612	19.13	10557	19.13	11055	19.13	11415	19.13	11979	19.13	10673	19.13	11184	19.13	11629
33.28	2636	19.14	10487	19.14	11079	19.14	11468	19.14	12007	19.14	10659	19.14	11144	19.14	11615
33.3	2572	19.15	10381	19.15	11115	19.15	11505	19.15	12031	19.15	10631	19.15	11104	19.15	11602
33.32	2732	19.16	10389	19.16	11131	19.16	11486	19.16	11995	19.16	10656	19.16	11132	19.16	11654
33.34	2608	19.17	10431	19.17	11151	19.17	11455	19.17	11949	19.17	10697	19.17	11167	19.17	11720
33.36	2568	19.18	10467	19.18	11243	19.18	11453	19.18	11959	19.18	10736	19.18	11115	19.18	11760
33.38	2680	19.19	10507	19.19	11321	19.19	11457	19.19	11979	19.19	10775	19.19	11065	19.19	11795
33.4	2624	19.2	10573	19.2	11244	19.2	11456	19.2	11988	19.2	10817	19.2	11118	19.2	11834
33.42	2600	19.21	10628	19.21	11166	19.21	11454	19.21	11994	19.21	10851	19.21	11171	19.21	11865
33.44	2668	19.22	10517	19.22	11264	19.22	11467	19.22	12043	19.22	10753	19.22	11223	19.22	11882
33.46	2716	19.23	10441	19.23	11331	19.23	11478	19.23	12099	19.23	10706	19.23	11229	19.23	11888
33.48	2660	19.24	10431	19.24	11336	19.24	11487	19.24	12190	19.24	10763	19.24	11145	19.24	11877
33.5	2688	19.25	10452	19.25	11329	19.25	11515	19.25	12237	19.25	10789	19.25	11094	19.25	11902
33.52	2588	19.26	10524	19.26	11302	19.26	11578	19.26	12202	19.26	10750	19.26	11110	19.26	11991
33.54	2568	19.27	10573	19.27	11301	19.27	11616	19.27	12191	19.27	10736	19.27	11117	19.27	12041
33.56	2736	19.28	10590	19.28	11334	19.28	11621	19.28	12214	19.28	10753	19.28	11113	19.28	12040
33.58	2668	19.29	10639	19.29	11388	19.29	11643	19.29	12243	19.29	10803	19.29	11133	19.29	12073
33.6	2732	19.3	10715	19.3	11459	19.3	11680	19.3	12277	19.3	10881	19.3	11175	19.3	12136
33.62	2764	19.31	10685	19.31	11452	19.31	11776	19.31	12330	19.31	10917	19.31	11205	19.31	12207
33.64	2896	19.32	10594	19.32	11402	19.32	11906	19.32	12394	19.32	10928	19.32	11227	19.32	12283
33.66	3168	19.33	10603	19.33	11489	19.33	11966	19.33	12452	19.33	10950	19.33	11236	19.33	12394
33.68	3264	19.34	10656	19.34	11625	19.34	12003	19.34	12509	19.34	10977	19.34	11239	19.34	12515
33.7	3096	19.35	10712	19.35	11602	19.35	12132	19.35	12577	19.35	11015	19.35	11226	19.35	12559
33.72	3144	19.36	10763	19.36	11534	19.36	12277	19.36	12641	19.36	11053	19.36	11210	19.36	12577
33.74	3504	19.37	10819	19.37	11628	19.37	12320	19.37	12721	19.37	11153	19.37	11301	19.37	12522
33.76	3560	19.38	10851	19.38	11728	19.38	12355	19.38	12789	19.38	11242	19.38	11390	19.38	12485
33.78	3884	19.39	10781	19.39	11743	19.39	12474	19.39	12831	19.39	11262	19.39	11419	19.39	12595
33.8	4096	19.4	10731	19.4	11762	19.4	12603	19.4	12877	19.4	11292	19.4	11439	19.4	12708
33.82	4052	19.41	10813	19.41	11845	19.41	12714	19.41	12954	19.41	11403	19.41	11466	19.41	12751
33.84	4100	19.42	10907	19.42	11907	19.42	12786	19.42	13024	19.42	11479	19.42	11480	19.42	12823
33.86	4196	19.43	10994	19.43	11894	19.43	12760	19.43	13065	19.43	11439	19.43	11458	19.43	12993
33.88	4128	19.44	11052	19.44	11882	19.44	12739	19.44	13091	19.44	11408	19.44	11441	19.44	13109
33.9	4196	19.45	11207	19.45	11966	19.45	12907	19.45	13106	19.45	11525	19.45	11281	19.45	13033
33.92	3800	19.46	11268	19.46	11994	19.46	12963	19.46	13087	19.46	11542	19.46	11249	19.46	13028
33.94	3588	19.47	11252	19.47	11971	19.47	12920	19.47	13025	19.47	11459	19.47	11340	19.47	13102
33.96	3540	19.48	11282	19.48	11973	19.48	12819	19.48	12986	19.48	11431	19.48	11379	19.48	13191
33.98	3524	19.49	11355	19.49	11999	19.49	12664	19.49	12969	19.49	11455	19.49	11367	19.49	13294
34	3600	19.5	11352	19.5	12007	19.5	12532	19.5	12911	19.5	11411	19.5	11359	19.5	13315
34.02	3516	19.51	11300	19.51	12005	19.51	12418	19.51	12827	19.51	11323	19.51	11354	19.51	13282
34.04	3436	19.52	11230	19.52	12002	19.52	12364	19.52	12804	19.52	11307	19.52	11362	19.52	13332
34.06	3600	19.53	11159	19.53	11993	19.53	12330	19.53	12801	19.53	11316	19.53	11372	19.53	13417
34.08	3932	19.54	11135	19.54	11889	19.54	12167	19.54	12668	19.54	11198	19.54	11312	19.54	13493
34.1	4012	19.55	11115	19.55	11762	19.55	11978	19.55	12505	19.55	11047	19.55	11233	19.55	13557
34.12	4200	19.56	10983	19.56	11729	19.56	11946	19.56	12459	19.56	10991	19.56	11195	19.56	13530
34.14	4384	19.57	10850	19.57	11715	19.57	11939	19.57	12437	19.57	10946	19.57	11163	19.57	13486
34.16	4584	19.58	10878	19.58	11674	19.58	11863	19.58	12389	19.58	10826	19.58	11103	19.58	13470
34.18	4688	19.59	10923	19.59	11636	19.59	11790	19.59	12346	19.59	10717	19.59	11050	19.59	13461
34.2	4864	19.6	10830	19.6	11555	19.6	11725	19.6	12275	19.6	10697	19.6	11111	19.6	13510
34.22	4656	19.61	10747	19.61	11486	19.61	11664	19.61	12216	19.61	10690	19.61	11145	19.61	13525
34.24	4820	19.62	10681	19.62	11423	19.62	11574	19.62	12167	19.62	10685	19.62	11105	19.62	13454
34.26	4520	19.63	10605	19.63	11359	19.63	11520	19.63	12135	19.63	10702	19.63	11083	19.63	13393
34.28	4140	19.64	10508	19.64	11293	19.64	11543	19.64	12139	19.64	10764	19.64	11108	19.64	13368
34.3	4040	19.65	10473	19.65	11269	19.65	11540	19.65	12118	19.65	10771	19.65	11145	19.65	13294
34.32	4068	19.66	10533	19.66	11306	19.66	11493	19.66	12058	19.66	10692	19.66	11198	19.66	13146
34.34	3824	19.67	10563	19.67	11326	19.67	11469	19.67	12027	19.67	10652	19.67	11225	19.67	13070
34.36	3752	19.68	10413	19.68	11345	19.68	11590	19.68	11947	19.68	10568	19.68	11173	19.68	13119
34.38	3748	19.69	10417	19.69	11296	19.69	11569	19.69	11922	19.69	10607	19.69	11151	19.69	13127
34.4	3892	19.7	10495	19.7	11204	19.7	11478	19.7	11918	19.7	10713	19.7	11141	19.7	13115
34.42	4008	19.71	10577	19.71	11144	19.71	11458	19.71	11957	19.71	10721	19.71	11180	19.71	12996
34.44	4036	19.72	10652	19.72	11105	19.72	11475	19.72	12014	19.72	10680	19.72	11238	19.72	12830
34.46	4072	19.73	10572	19.73	11131	19.73	11519	19.73	12016	19.73	10650	19.73	11211	19.73	12795
34.48	4160	19.74	10446	19.74	11177	19.74	11569	19.74	12000	19.74	10625	19.74	11158	19.74	12806
34.5	4252	19.75	10496	19.75	11161	19.75	11574	19.75	12044	19.75	10664	19.75	11137	19.75	12644
34.52	4232	19.76	10565	19.76	11136	19.76	11567	19.76	12087	19.76	10708	19.76	11125	19.76	12480
34.54	4192	19.77	10523	19.77	11138	19.77	11546	19.77	12067	19.77	10712	19.77	11106	19.77	12459
34.56	4384	19.78	10469	19.78	11143	19.78	11521	19.78	12049	19.78	10723	19.78	11090	19.78	12461
34.58	4680	19.79	10456	19.79	11146	19.79	11493	19.79	12087	19.79	10795	19.79	11095	19.79	12447
34.6	4900	19.8	10452	19.8	11156	19.8	11487	19.8	12133	19.8	10838	19.8	11110	19.8	12414
34.62	5228	19.81	10457	19.81	11195	19.81	11554	19.81	12178	19.81	10765	19.81	11145	19.81	12325
34.64	5404	19.82	10462	19.82	11224	19.82	11605	19.82	12209	19.82	10709	19.82	11171	19.82	12261
34.66	5512	19.83	10474	19.83	11207	19.83	11678	19.83	12108	19.83	10787	19.83	11285	19.83	12201
34.68	5816	19.84	10484	19.84	11240	19.84	11698	19.84	12092	19.84	10820	19.84	11341	19.84	12152
34.7	5812	19.85	10495	19.85	11346	19.85	11661	19.85	12180	19.85	10805	19.85	11346	19.85	12094
34.72	5784	19.86	10526	19.86	11393	19.86	11681	19.86	12236	19.86	10821	19.86	11327	19.86	12054
34.74	5536	19.87	10577	19.87	11373	19.87	11767	19.87	12254	19.87	10871	19.87	11282	19.87	12035
34.76	5072	19.88	10622	19.88	11366	19.88	11845	19.88	12251	19.88	10861	19.88	11248	19.88	11984
34.78	4664	19.89	10661	19.89	11371	19.89	11916	19.89	12232	19.89	10805	19.89	11224	19.89	11909
34.8	4500	19.9	10653	19.9	11367	19.9	11897	19.9	12215	19.9	10865	19.9	11187	19.9	11888
34.82	4184	19.91	10625	19.91	11359	19.91	11834	19.91	12197	19.91	10980	19.91	11149	19.91	11892
34.84	3680	19.92	10677	19.92	11338	19.92	11829	19.92	12166	19.92	11004	19.92	11205	19.92	11827
34.86	3384	19.93	10755	19.93	11317	19.93	11846	19.93	12132	19.93	10989	19.93	11287	19.93	11747
34.88	3060	19.94	10762	19.94	11349	19.94	11870	19.94	12134	19.94	10941	19.94	11248	19.94	11797
34.9	2860	19.95	10754	19.95	11388	19.95	11890	19.95	12150	19.95	10888	19.95	11187	19.95	11870
34.92	2860	19.96	10782	19.96	11385	19.96	11880	19.96	12207	19.96	10874	19.96	11200	19.96	11847
34.94	2728	19.97	10811	19.97	11376	19.97	11866	19.97	12261	19.97	10867	19.97	11223	19.97	11811
34.96	2568	19.98	10696	19.98	11252	19.98	11827	19.98	12228	19.98	10927	19.98	11286	19.98	11844
34.98	2512	19.99	10605	19.99	11160	19.99	11784	19.99	12176	19.99	10965	19.99	11326	19.99	11864
35	2620	20	10578	20	11149	20	11719	20	12069	20	10936	20	11311	20	11836
35.02	2604	20.01	10589	20.01	11165	20.01	11647	20.01	11986	20.01	10879	20.01	11274	20.01	11785
35.04	2540	20.02	10679	20.02	11226	20.02	11564	20.02	11969	20.02	10768	20.02	11193	20.02	11689
35.06	2492	20.03	10685	20.03	11244	20.03	11493	20.03	11939	20.03	10684	20.03	11160	20.03	11625
35.08	2540	20.04	10541	20.04	11185	20.04	11445	20.04	11884	20.04	10649	20.04	11212	20.04	11620
35.1	2388	20.05	10461	20.05	11152	20.05	11419	20.05	11854	20.05	10630	20.05	11242	20.05	11618
35.12	2432	20.06	10490	20.06	11187	20.06	11309	20.06	11844	20.06	10647	20.06	11240	20.06	11698
35.14	2484	20.07	10478	20.07	11161	20.07	11332	20.07	11828	20.07	10639	20.07	11235	20.07	11749
35.16	2544	20.08	10438	20.08	11094	20.08	11435	20.08	11804	20.08	10616	20.08	11228	20.08	11796
35.18	2544	20.09	10416	20.09	11092	20.09	11433	20.09	11825	20.09	10609	20.09	11179	20.09	11820
35.2	2452	20.1	10403	20.1	11125	20.1	11369	20.1	11868	20.1	10610	20.1	11108	20.1	11828
35.22	2388	20.11	10380	20.11	11122	20.11	11285	20.11	11798	20.11	10582	20.11	11104	20.11	11773
35.24	2428	20.12	10356	20.12	11105	20.12	11198	20.12	11686	20.12	10543	20.12	11127	20.12	11696
35.26	2536	20.13	10355	20.13	10994	20.13	11245	20.13	11724	20.13	10489	20.13	11120	20.13	11640
35.28	2604	20.14	10361	20.14	10888	20.14	11316	20.14	11779	20.14	10444	20.14	11109	20.14	11602
35.3	2456	20.15	10360	20.15	10951	20.15	11309	20.15	11670	20.15	10468	20.15	11113	20.15	11621
35.32	2504	20.16	10348	20.16	11030	20.16	11286	20.16	11554	20.16	10501	20.16	11127	20.16	11642
35.34	2456	20.17	10290	20.17	11002	20.17	11263	20.17	11579	20.17	10506	20.17	11172	20.17	11614
35.36	2384	20.18	10251	20.18	10959	20.18	11254	20.18	11626	20.18	10500	20.18	11197	20.18	11581
35.38	2368	20.19	10306	20.19	10912	20.19	11298	20.19	11676	20.19	10464	20.19	11131	20.19	11561
35.4	2564	20.2	10353	20.2	10878	20.2	11333	20.2	11713	20.2	10435	20.2	11077	20.2	11547
35.42	2552	20.21	10354	20.21	10899	20.21	11253	20.21	11654	20.21	10567	20.21	11072	20.21	11481
35.44	2524	20.22	10338	20.22	10913	20.22	11228	20.22	11625	20.22	10621	20.22	11082	20.22	11413
35.46	2476	20.23	10294	20.23	10918	20.23	11278	20.23	11637	20.23	10578	20.23	11111	20.23	11317
35.48	2532	20.24	10257	20.24	10907	20.24	11277	20.24	11638	20.24	10532	20.24	11094	20.24	11290
35.5	2552	20.25	10232	20.25	10875	20.25	11206	20.25	11626	20.25	10486	20.25	11013	20.25	11357
35.52	2596	20.26	10196	20.26	10878	20.26	11178	20.26	11619	20.26	10454	20.26	11009	20.26	11398
35.54	2476	20.27	10152	20.27	10912	20.27	11189	20.27	11617	20.27	10435	20.27	11072	20.27	11416
35.56	2408	20.28	10151	20.28	10904	20.28	11219	20.28	11692	20.28	10450	20.28	11108	20.28	11413
35.58	2428	20.29	10176	20.29	10873	20.29	11257	20.29	11808	20.29	10483	20.29	11127	20.29	11397
35.6	2488	20.3	10189	20.3	10865	20.3	11206	20.3	11782	20.3	10437	20.3	11131	20.3	11410
35.62	2600	20.31	10196	20.31	10866	20.31	11126	20.31	11692	20.31	10364	20.31	11126	20.31	11431
35.64	2552	20.32	10200	20.32	10859	20.32	11190	20.32	11595	20.32	10395	20.32	11086	20.32	11404
35.66	2592	20.33	10197	20.33	10849	20.33	11288	20.33	11516	20.33	10455	20.33	11048	20.33	11362
35.68	2480	20.34	10134	20.34	10831	20.34	11285	20.34	11613	20.34	10469	20.34	11129	20.34	11324
35.7	2544	20.35	10069	20.35	10815	20.35	11263	20.35	11731	20.35	10472	20.35	11222	20.35	11291
35.72	2556	20.36	10125	20.36	10821	20.36	11116	20.36	11657	20.36	10494	20.36	11149	20.36	11392
35.74	2492	20.37	10182	20.37	10827	20.37	11022	20.37	11603	20.37	10505	20.37	11085	20.37	11451
35.76	2572	20.38	10211	20.38	10829	20.38	11114	20.38	11686	20.38	10472	20.38	11097	20.38	11336
35.78	2580	20.39	10208	20.39	10828	20.39	11193	20.39	11747	20.39	10445	20.39	11132	20.39	11247
35.8	2528	20.4	10124	20.4	10821	20.4	11183	20.4	11710	20.4	10445	20.4	11209	20.4	11283
35.82	2520	20.41	10070	20.41	10801	20.41	11167	20.41	11694	20.41	10442	20.41	11239	20.41	11333
35.84	2628	20.42	10085	20.42	10755	20.42	11151	20.42	11734	20.42	10430	20.42	11172	20.42	11399
35.86	2504	20.43	10095	20.43	10728	20.43	11142	20.43	11758	20.43	10422	20.43	11130	20.43	11438
35.88	2512	20.44	10202	20.44	10846	20.44	11249	20.44	11691	20.44	10413	20.44	11119	20.44	11299
35.9	2548	20.45	10220	20.45	10865	20.45	11292	20.45	11658	20.45	10439	20.45	11096	20.45	11261
35.92	2664	20.46	10181	20.46	10824	20.46	11304	20.46	11640	20.46	10497	20.46	11058	20.46	11284
35.94	2508	20.47	10157	20.47	10826	20.47	11260	20.47	11653	20.47	10469	20.47	11040	20.47	11289
35.96	2448	20.48	10145	20.48	10856	20.48	11182	20.48	11685	20.48	10386	20.48	11034	20.48	11283
35.98	2664	20.49	10172	20.49	10834	20.49	11188	20.49	11677	20.49	10384	20.49	11008	20.49	11299
36	2528	20.5	10217	20.5	10789	20.5	11234	20.5	11650	20.5	10419	20.5	10974	20.5	11324
36.02	2560	20.51	10227	20.51	10823	20.51	11231	20.51	11707	20.51	10418	20.51	11006	20.51	11356
36.04	2536	20.52	10226	20.52	10870	20.52	11216	20.52	11769	20.52	10406	20.52	11051	20.52	11378
36.06	2604	20.53	10231	20.53	10820	20.53	11234	20.53	11669	20.53	10393	20.53	11038	20.53	11310
36.08	2724	20.54	10229	20.54	10762	20.54	11249	20.54	11551	20.54	10392	20.54	11021	20.54	11237
36.1	2716	20.55	10169	20.55	10797	20.55	11191	20.55	11570	20.55	10472	20.55	11068	20.55	11275
36.12	2576	20.56	10114	20.56	10824	20.56	11129	20.56	11595	20.56	10537	20.56	11117	20.56	11325
36.14	2660	20.57	10123	20.57	10750	20.57	11098	20.57	11552	20.57	10482	20.57	11123	20.57	11348
36.16	2712	20.58	10136	20.58	10685	20.58	11077	20.58	11513	20.58	10430	20.58	11124	20.58	11364
36.18	2776	20.59	10131	20.59	10758	20.59	11151	20.59	11510	20.59	10445	20.59	11077	20.59	11336
36.2	2704	20.6	10112	20.6	10794	20.6	11204	20.6	11481	20.6	10423	20.6	11040	20.6	11327
36.22	2820	20.61	10063	20.61	10771	20.61	11239	20.61	11394	20.61	10323	20.61	11010	20.61	11346
36.24	2808	20.62	10058	20.62	10758	20.62	11233	20.62	11384	20.62	10272	20.62	11010	20.62	11342
36.26	2824	20.63	10124	20.63	10763	20.63	11165	20.63	11496	20.63	10299	20.63	11056	20.63	11299
36.28	2712	20.64	10133	20.64	10743	20.64	11147	20.64	11549	20.64	10329	20.64	11084	20.64	11251
36.3	2804	20.65	10083	20.65	10696	20.65	11182	20.65	11538	20.65	10360	20.65	11092	20.65	11196
36.32	2888	20.66	10102	20.66	10704	20.66	11150	20.66	11532	20.66	10400	20.66	11078	20.66	11223
36.34	2884	20.67	10168	20.67	10752	20.67	11071	20.67	11527	20.67	10445	20.67	11051	20.67	11306
36.36	2824	20.68	10167	20.68	10761	20.68	11074	20.68	11531	20.68	10436	20.68	11066	20.68	11316
36.38	2836	20.69	10130	20.69	10748	20.69	11116	20.69	11539	20.69	10396	20.69	11100	20.69	11288
36.4	2928	20.7	10076	20.7	10710	20.7	11111	20.7	11541	20.7	10310	20.7	11052	20.7	11288
36.42	2968	20.71	10020	20.71	10665	20.71	11096	20.71	11538	20.71	10223	20.71	10981	20.71	11294
36.44	3020	20.72	10005	20.72	10644	20.72	11145	20.72	11500	20.72	10302	20.72	11002	20.72	11262
36.46	2940	20.73	10001	20.73	10632	20.73	11204	20.73	11459	20.73	10411	20.73	11041	20.73	11225
36.48	3220	20.74	10007	20.74	10665	20.74	11059	20.74	11477	20.74	10374	20.74	11059	20.74	11212
36.5	3116	20.75	10021	20.75	10686	20.75	10938	20.75	11492	20.75	10333	20.75	11056	20.75	11225
36.52	2976	20.76	10068	20.76	10635	20.76	10989	20.76	11460	20.76	10358	20.76	10981	20.76	11327
36.54	3028	20.77	10104	20.77	10612	20.77	11029	20.77	11445	20.77	10371	20.77	10922	20.77	11408
36.56	3232	20.78	10092	20.78	10706	20.78	10967	20.78	11507	20.78	10323	20.78	10941	20.78	11385
36.58	3376	20.79	10083	20.79	10767	20.79	10934	20.79	11543	20.79	10308	20.79	10987	20.79	11342
36.6	3248	20.8	10088	20.8	10729	20.8	10985	20.8	11508	20.8	10382	20.8	11081	20.8	11270
36.62	3132	20.81	10092	20.81	10703	20.81	11019	20.81	11485	20.81	10429	20.81	11141	20.81	11225
36.64	3212	20.82	10053	20.82	10606	20.82	10974	20.82	11488	20.82	10373	20.82	10973	20.82	11433
36.66	3420	20.83	9998	20.83	10583	20.83	10981	20.83	11490	20.83	10344	20.83	10913	20.83	11443
36.68	3476	20.84	9913	20.84	10614	20.84	11034	20.84	11491	20.84	10329	20.84	10924	20.84	11288
36.7	3420	20.85	9892	20.85	10637	20.85	11028	20.85	11497	20.85	10334	20.85	10957	20.85	11198
36.72	3468	20.86	9923	20.86	10654	20.86	10974	20.86	11507	20.86	10355	20.86	11006	20.86	11161
36.74	3336	20.87	9974	20.87	10687	20.87	10931	20.87	11498	20.87	10361	20.87	11037	20.87	11175
36.76	3516	20.88	10036	20.88	10728	20.88	10893	20.88	11479	20.88	10357	20.88	11058	20.88	11217
36.78	3788	20.89	10094	20.89	10681	20.89	10927	20.89	11494	20.89	10358	20.89	11024	20.89	11255
36.8	3476	20.9	10141	20.9	10610	20.9	10980	20.9	11512	20.9	10358	20.9	10973	20.9	11285
36.82	3604	20.91	10097	20.91	10613	20.91	10981	20.91	11439	20.91	10352	20.91	10947	20.91	11267
36.84	3740	20.92	10033	20.92	10632	20.92	10970	20.92	11364	20.92	10334	20.92	10926	20.92	11233
36.86	3756	20.93	10011	20.93	10620	20.93	10987	20.93	11462	20.93	10248	20.93	10887	20.93	11181
36.88	3844	20.94	10011	20.94	10613	20.94	11011	20.94	11572	20.94	10171	20.94	10858	20.94	11139
36.9	3828	20.95	10077	20.95	10663	20.95	11034	20.95	11580	20.95	10202	20.95	10902	20.95	11163
36.92	3844	20.96	10137	20.96	10709	20.96	11053	20.96	11575	20.96	10239	20.96	10945	20.96	11189
36.94	3708	20.97	10028	20.97	10625	20.97	11007	20.97	11575	20.97	10255	20.97	10995	20.97	11225
36.96	3720	20.98	9973	20.98	10594	20.98	10973	20.98	11548	20.98	10266	20.98	11040	20.98	11227
36.98	3656	20.99	10025	20.99	10675	20.99	10956	20.99	11450	20.99	10278	20.99	11098	20.99	11160
37	3752	21	10034	21	10678	21	10915	21	11407	21	10286	21	11093	21	11124
37.02	3840	21.01	9959	21.01	10534	21.01	10833	21.01	11465	21.01	10285	21.01	10974	21.01	11148
37.04	3764	21.02	9916	21.02	10526	21.02	10843	21.02	11481	21.02	10286	21.02	10925	21.02	11148
37.06	3800	21.03	9914	21.03	10690	21.03	10968	21.03	11444	21.03	10290	21.03	10965	21.03	11119
37.08	3712	21.04	9914	21.04	10704	21.04	10991	21.04	11435	21.04	10340	21.04	10947	21.04	11062
37.1	3544	21.05	9916	21.05	10590	21.05	10928	21.05	11447	21.05	10426	21.05	10881	21.05	10985
37.12	3488	21.06	9956	21.06	10585	21.06	10917	21.06	11442	21.06	10369	21.06	10864	21.06	10976
37.14	3420	21.07	10014	21.07	10643	21.07	10937	21.07	11426	21.07	10231	21.07	10879	21.07	11007
37.16	3620	21.08	9985	21.08	10655	21.08	10969	21.08	11443	21.08	10233	21.08	10953	21.08	11007
37.18	3676	21.09	9923	21.09	10646	21.09	10999	21.09	11467	21.09	10290	21.09	11042	21.09	10996
37.2	3540	21.1	9911	21.1	10625	21.1	10941	21.1	11419	21.1	10259	21.1	11018	21.1	11005
37.22	3224	21.11	9913	21.11	10602	21.11	10865	21.11	11355	21.11	10208	21.11	10966	21.11	11018
37.24	3384	21.12	9913	21.12	10550	21.12	10886	21.12	11321	21.12	10162	21.12	10879	21.12	11064
37.26	3412	21.13	9907	21.13	10515	21.13	10906	21.13	11306	21.13	10136	21.13	10816	21.13	11088
37.28	3436	21.14	9865	21.14	10574	21.14	10836	21.14	11346	21.14	10185	21.14	10868	21.14	11001
37.3	3288	21.15	9836	21.15	10633	21.15	10778	21.15	11387	21.15	10223	21.15	10912	21.15	10919
37.32	3244	21.16	9867	21.16	10644	21.16	10810	21.16	11403	21.16	10181	21.16	10862	21.16	10913
37.34	3312	21.17	9884	21.17	10632	21.17	10851	21.17	11417	21.17	10165	21.17	10823	21.17	10923
37.36	3184	21.18	9846	21.18	10572	21.18	10892	21.18	11427	21.18	10235	21.18	10841	21.18	10954
37.38	3148	21.19	9819	21.19	10531	21.19	10919	21.19	11434	21.19	10284	21.19	10855	21.19	10976
37.4	3196	21.2	9914	21.2	10603	21.2	11027	21.2	11372	21.2	10242	21.2	10903	21.2	11078
37.42	3052	21.21	9945	21.21	10607	21.21	11013	21.21	11333	21.21	10232	21.21	10889	21.21	11083
37.44	2888	21.22	9921	21.22	10541	21.22	10873	21.22	11303	21.22	10254	21.22	10807	21.22	10989
37.46	2892	21.23	9905	21.23	10515	21.23	10814	21.23	11342	21.23	10247	21.23	10809	21.23	10901
37.48	2820	21.24	9897	21.24	10525	21.24	10831	21.24	11444	21.24	10213	21.24	10888	21.24	10820
37.5	2912	21.25	9906	21.25	10553	21.25	10860	21.25	11471	21.25	10197	21.25	10932	21.25	10845
37.52	2936	21.26	9926	21.26	10589	21.26	10896	21.26	11451	21.26	10193	21.26	10953	21.26	10935
37.54	2812	21.27	9865	21.27	10624	21.27	10886	21.27	11428	21.27	10273	21.27	10956	21.27	10961
37.56	2772	21.28	9782	21.28	10650	21.28	10858	21.28	11404	21.28	10373	21.28	10948	21.28	10955
37.58	2816	21.29	9850	21.29	10588	21.29	10844	21.29	11355	21.29	10293	21.29	10893	21.29	10915
37.6	2812	21.3	9959	21.3	10503	21.3	10835	21.3	11311	21.3	10168	21.3	10829	21.3	10871
37.62	2772	21.31	9988	21.31	10469	21.31	10836	21.31	11386	21.31	10175	21.31	10819	21.31	10884
37.64	2628	21.32	9983	21.32	10451	21.32	10841	21.32	11457	21.32	10201	21.32	10827	21.32	10903
37.66	2636	21.33	9900	21.33	10457	21.33	10864	21.33	11340	21.33	10160	21.33	10862	21.33	10871
37.68	2648	21.34	9821	21.34	10465	21.34	10884	21.34	11221	21.34	10118	21.34	10894	21.34	10838
37.7	2616	21.35	9832	21.35	10590	21.35	10916	21.35	11303	21.35	10094	21.35	10893	21.35	10868
37.72	2672	21.36	9848	21.36	10660	21.36	10930	21.36	11386	21.36	10101	21.36	10882	21.36	10882
37.74	2652	21.37	9858	21.37	10614	21.37	10904	21.37	11463	21.37	10180	21.37	10852	21.37	10850
37.76	2596	21.38	9858	21.38	10609	21.38	10879	21.38	11507	21.38	10222	21.38	10819	21.38	10813
37.78	2592	21.39	9838	21.39	10707	21.39	10861	21.39	11484	21.39	10177	21.39	10781	21.39	10775
37.8	2580	21.4	9836	21.4	10712	21.4	10871	21.4	11489	21.4	10158	21.4	10768	21.4	10760
37.82	2532	21.41	9859	21.41	10580	21.41	10925	21.41	11539	21.41	10177	21.41	10791	21.41	10780
37.84	2632	21.42	9870	21.42	10513	21.42	10952	21.42	11564	21.42	10186	21.42	10803	21.42	10790
37.86	2704	21.43	9908	21.43	10496	21.43	10756	21.43	11458	21.43	10267	21.43	10790	21.43	10899
37.88	2508	21.44	9926	21.44	10493	21.44	10761	21.44	11421	21.44	10228	21.44	10783	21.44	10915
37.9	2452	21.45	9940	21.45	10496	21.45	10855	21.45	11407	21.45	10127	21.45	10776	21.45	10892
37.92	2532	21.46	9968	21.46	10552	21.46	10838	21.46	11399	21.46	10118	21.46	10763	21.46	10887
37.94	2476	21.47	9997	21.47	10629	21.47	10772	21.47	11396	21.47	10152	21.47	10748	21.47	10889
37.96	2600	21.48	9921	21.48	10605	21.48	10809	21.48	11420	21.48	10149	21.48	10752	21.48	10851
37.98	2612	21.49	9816	21.49	10551	21.49	10877	21.49	11451	21.49	10135	21.49	10761	21.49	10803
38	2464	21.5	9849	21.5	10585	21.5	10929	21.5	11392	21.5	10125	21.5	10728	21.5	10803
38.02	2372	21.51	9896	21.51	10621	21.51	10968	21.51	11321	21.51	10119	21.51	10694	21.51	10810
38.04	2408	21.52	9862	21.52	10572	21.52	10988	21.52	11270	21.52	10128	21.52	10686	21.52	10788
38.06	2416	21.53	9819	21.53	10508	21.53	10990	21.53	11257	21.53	10153	21.53	10679	21.53	10773
38.08	2468	21.54	9792	21.54	10446	21.54	10928	21.54	11396	21.54	10236	21.54	10655	21.54	10816
38.1	2400	21.55	9788	21.55	10415	21.55	10886	21.55	11496	21.55	10298	21.55	10645	21.55	10866
38.12	2416	21.56	9844	21.56	10477	21.56	10926	21.56	11425	21.56	10275	21.56	10687	21.56	10918
38.14	2432	21.57	9886	21.57	10525	21.57	10957	21.57	11368	21.57	10256	21.57	10718	21.57	10954
38.16	2424	21.58	9859	21.58	10496	21.58	10912	21.58	11405	21.58	10147	21.58	10722	21.58	10813
38.18	2368	21.59	9830	21.59	10459	21.59	10877	21.59	11410	21.59	10095	21.59	10708	21.59	10756
38.2	2320	21.6	9793	21.6	10402	21.6	10844	21.6	11376	21.6	10091	21.6	10672	21.6	10783
38.22	2452	21.61	9808	21.61	10413	21.61	10825	21.61	11377	21.61	10120	21.61	10666	21.61	10836
38.24	2500	21.62	9881	21.62	10499	21.62	10822	21.62	11415	21.62	10184	21.62	10695	21.62	10915
38.26	2360	21.63	9925	21.63	10497	21.63	10815	21.63	11410	21.63	10202	21.63	10707	21.63	10877
38.28	2348	21.64	9947	21.64	10432	21.64	10804	21.64	11371	21.64	10185	21.64	10706	21.64	10756
38.3	2352	21.65	9954	21.65	10422	21.65	10759	21.65	11383	21.65	10172	21.65	10746	21.65	10774
38.32	2340	21.66	9953	21.66	10439	21.66	10701	21.66	11415	21.66	10163	21.66	10802	21.66	10861
38.34	2240	21.67	9943	21.67	10414	21.67	10712	21.67	11352	21.67	10169	21.67	10770	21.67	10895
38.36	2356	21.68	9926	21.68	10380	21.68	10751	21.68	11259	21.68	10181	21.68	10718	21.68	10901
38.38	2340	21.69	9877	21.69	10421	21.69	10800	21.69	11231	21.69	10178	21.69	10820	21.69	10819
38.4	2216	21.7	9822	21.7	10477	21.7	10843	21.7	11231	21.7	10169	21.7	10922	21.7	10728
38.42	2396	21.71	9795	21.71	10506	21.71	10822	21.71	11299	21.71	10145	21.71	10746	21.71	10728
38.44	2284	21.72	9777	21.72	10525	21.72	10795	21.72	11367	21.72	10123	21.72	10554	21.72	10743
38.46	2288	21.73	9787	21.73	10464	21.73	10769	21.73	11382	21.73	10051	21.73	10725	21.73	10869
38.48	2176	21.74	9795	21.74	10422	21.74	10774	21.74	11382	21.74	10002	21.74	10846	21.74	10957
38.5	2220	21.75	9793	21.75	10439	21.75	10865	21.75	11359	21.75	10008	21.75	10771	21.75	10955
38.52	2312	21.76	9802	21.76	10435	21.76	10893	21.76	11327	21.76	10022	21.76	10698	21.76	10936
38.54	2196	21.77	9836	21.77	10372	21.77	10756	21.77	11277	21.77	10047	21.77	10668	21.77	10893
38.56	2388	21.78	9841	21.78	10363	21.78	10686	21.78	11240	21.78	10059	21.78	10653	21.78	10862
38.58	2332	21.79	9797	21.79	10453	21.79	10743	21.79	11228	21.79	10047	21.79	10660	21.79	10854
38.6	2268	21.8	9773	21.8	10502	21.8	10774	21.8	11221	21.8	10040	21.8	10663	21.8	10850
38.62	2340	21.81	9773	21.81	10500	21.81	10853	21.81	11347	21.81	10016	21.81	10649	21.81	10853
38.64	2292	21.82	9765	21.82	10494	21.82	10891	21.82	11377	21.82	10017	21.82	10659	21.82	10871
38.66	2268	21.83	9751	21.83	10485	21.83	10916	21.83	11363	21.83	10033	21.83	10684	21.83	10899
38.68	2164	21.84	9761	21.84	10521	21.84	10911	21.84	11340	21.84	10055	21.84	10685	21.84	10908
38.7	2132	21.85	9786	21.85	10576	21.85	10890	21.85	11313	21.85	10079	21.85	10670	21.85	10909
38.72	2104	21.86	9832	21.86	10468	21.86	10854	21.86	11320	21.86	10095	21.86	10628	21.86	10953
38.74	2160	21.87	9882	21.87	10305	21.87	10816	21.87	11339	21.87	10108	21.87	10578	21.87	11011
38.76	2160	21.88	9893	21.88	10266	21.88	10822	21.88	11335	21.88	10075	21.88	10532	21.88	11010
38.78	2172	21.89	9885	21.89	10270	21.89	10834	21.89	11325	21.89	10036	21.89	10506	21.89	10996
38.8	2240	21.9	9818	21.9	10326	21.9	10812	21.9	11306	21.9	10023	21.9	10596	21.9	10994
38.82	2136	21.91	9754	21.91	10383	21.91	10794	21.91	11293	21.91	10027	21.91	10687	21.91	10996
38.84	2124	21.92	9761	21.92	10389	21.92	10826	21.92	11321	21.92	10083	21.92	10671	21.92	11006
38.86	2076	21.93	9774	21.93	10393	21.93	10841	21.93	11340	21.93	10136	21.93	10639	21.93	11009
38.88	2184	21.94	9770	21.94	10415	21.94	10769	21.94	11305	21.94	10154	21.94	10608	21.94	10983
38.9	2256	21.95	9767	21.95	10433	21.95	10712	21.95	11277	21.95	10165	21.95	10586	21.95	10963
38.92	2124	21.96	9805	21.96	10375	21.96	10693	21.96	11266	21.96	10111	21.96	10604	21.96	10979
38.94	2212	21.97	9814	21.97	10388	21.97	10714	21.97	11234	21.97	10073	21.97	10608	21.97	11015
38.96	2168	21.98	9781	21.98	10511	21.98	10799	21.98	11158	21.98	10047	21.98	10591	21.98	11089
38.98	2260	21.99	9787	21.99	10539	21.99	10862	21.99	11181	21.99	10021	21.99	10601	21.99	11126
39	2308	22	9844	22	10445	22	10897	22	11330	22	9993	22	10646	22	11117
39.02	2304	22.01	9843	22.01	10396	22.01	10903	22.01	11368	22.01	9958	22.01	10665	22.01	11071
39.04	2240	22.02	9790	22.02	10386	22.02	10883	22.02	11310	22.02	9918	22.02	10662	22.02	10992
39.06	2224	22.03	9759	22.03	10408	22.03	10820	22.03	11244	22.03	9950	22.03	10632	22.03	10987
39.08	2064	22.04	9743	22.04	10446	22.04	10733	22.04	11176	22.04	10024	22.04	10588	22.04	11026
39.1	2064	22.05	9752	22.05	10428	22.05	10682	22.05	11150	22.05	10062	22.05	10578	22.05	11096
39.12	2168	22.06	9772	22.06	10383	22.06	10648	22.06	11144	22.06	10079	22.06	10583	22.06	11173
39.14	2208	22.07	9789	22.07	10308	22.07	10615	22.07	11166	22.07	10025	22.07	10600	22.07	11164
39.16	2076	22.08	9796	22.08	10238	22.08	10586	22.08	11199	22.08	9954	22.08	10617	22.08	11125
39.18	2096	22.09	9731	22.09	10302	22.09	10576	22.09	11246	22.09	9913	22.09	10607	22.09	11054
39.2	2156	22.1	9660	22.1	10382	22.1	10571	22.1	11290	22.1	9884	22.1	10593	22.1	10986
39.22	2128	22.11	9738	22.11	10400	22.11	10611	22.11	11276	22.11	9934	22.11	10604	22.11	11042
39.24	2128	22.12	9812	22.12	10398	22.12	10641	22.12	11255	22.12	9994	22.12	10614	22.12	11076
39.26	2160	22.13	9846	22.13	10362	22.13	10634	22.13	11225	22.13	10081	22.13	10617	22.13	11000
39.28	2208	22.14	9841	22.14	10355	22.14	10642	22.14	11196	22.14	10130	22.14	10604	22.14	10923
39.3	2124	22.15	9744	22.15	10439	22.15	10698	22.15	11172	22.15	10071	22.15	10550	22.15	10866
39.32	2132	22.16	9669	22.16	10480	22.16	10707	22.16	11170	22.16	10022	22.16	10538	22.16	10864
39.34	2272	22.17	9645	22.17	10431	22.17	10618	22.17	11210	22.17	10007	22.17	10612	22.17	10962
39.36	2236	22.18	9633	22.18	10401	22.18	10565	22.18	11234	22.18	9998	22.18	10656	22.18	11021
39.38	2388	22.19	9657	22.19	10402	22.19	10717	22.19	11245	22.19	10031	22.19	10646	22.19	10945
39.4	2408	22.2	9672	22.2	10369	22.2	10747	22.2	11273	22.2	10026	22.2	10613	22.2	10902
39.42	2360	22.21	9687	22.21	10306	22.21	10702	22.21	11320	22.21	9996	22.21	10557	22.21	10871
39.44	2376	22.22	9711	22.22	10298	22.22	10653	22.22	11281	22.22	10007	22.22	10557	22.22	10884
39.46	2452	22.23	9739	22.23	10324	22.23	10602	22.23	11189	22.23	10042	22.23	10590	22.23	10924
39.48	2696	22.24	9744	22.24	10312	22.24	10559	22.24	11177	22.24	10014	22.24	10561	22.24	10923
39.5	2768	22.25	9738	22.25	10284	22.25	10522	22.25	11200	22.25	9959	22.25	10505	22.25	10905
39.52	2796	22.26	9700	22.26	10323	22.26	10573	22.26	11177	22.26	9909	22.26	10556	22.26	10867
39.54	2968	22.27	9660	22.27	10373	22.27	10642	22.27	11145	22.27	9871	22.27	10627	22.27	10824
39.56	3080	22.28	9670	22.28	10373	22.28	10658	22.28	11130	22.28	9887	22.28	10618	22.28	10764
39.58	3144	22.29	9686	22.29	10352	22.29	10664	22.29	11125	22.29	9908	22.29	10599	22.29	10712
39.6	3108	22.3	9655	22.3	10277	22.3	10679	22.3	11146	22.3	9874	22.3	10637	22.3	10722
39.62	3032	22.31	9632	22.31	10218	22.31	10682	22.31	11166	22.31	9842	22.31	10650	22.31	10737
39.64	3004	22.32	9671	22.32	10259	22.32	10628	22.32	11168	22.32	9856	22.32	10527	22.32	10729
39.66	2868	22.33	9705	22.33	10298	22.33	10582	22.33	11168	22.33	9870	22.33	10424	22.33	10721
39.68	2824	22.34	9721	22.34	10343	22.34	10701	22.34	11161	22.34	9918	22.34	10490	22.34	10670
39.7	2688	22.35	9719	22.35	10357	22.35	10755	22.35	11180	22.35	9937	22.35	10538	22.35	10639
39.72	2472	22.36	9689	22.36	10329	22.36	10713	22.36	11249	22.36	9916	22.36	10562	22.36	10631
39.74	2408	22.37	9676	22.37	10295	22.37	10658	22.37	11299	22.37	9895	22.37	10546	22.37	10618
39.76	2332	22.38	9690	22.38	10256	22.38	10591	22.38	11320	22.38	9877	22.38	10471	22.38	10597
39.78	2240	22.39	9674	22.39	10245	22.39	10569	22.39	11276	22.39	9916	22.39	10427	22.39	10583
39.8	2120	22.4	9626	22.4	10262	22.4	10593	22.4	11169	22.4	10013	22.4	10415	22.4	10575
39.82	2228	22.41	9642	22.41	10290	22.41	10611	22.41	11190	22.41	10038	22.41	10480	22.41	10579
39.84	2176	22.42	9701	22.42	10325	22.42	10622	22.42	11296	22.42	10012	22.42	10596	22.42	10591
39.86	2068	22.43	9714	22.43	10335	22.43	10580	22.43	11255	22.43	9975	22.43	10606	22.43	10566
39.88	2024	22.44	9702	22.44	10330	22.44	10516	22.44	11146	22.44	9932	22.44	10566	22.44	10525
39.9	2072	22.45	9671	22.45	10293	22.45	10559	22.45	11165	22.45	9856	22.45	10556	22.45	10535
39.92	1996	22.46	9639	22.46	10247	22.46	10639	22.46	11225	22.46	9789	22.46	10555	22.46	10560
39.94	2004	22.47	9679	22.47	10226	22.47	10713	22.47	11230	22.47	9907	22.47	10539	22.47	10557
39.96	2000	22.48	9730	22.48	10213	22.48	10778	22.48	11223	22.48	10053	22.48	10520	22.48	10548
39.98	1980	22.49	9697	22.49	10242	22.49	10774	22.49	11137	22.49	10023	22.49	10532	22.49	10531
40	2076	22.5	9659	22.5	10264	22.5	10754	22.5	11073	22.5	9973	22.5	10549	22.5	10530
40.02	2116	22.51	9640	22.51	10244	22.51	10712	22.51	11106	22.51	9935	22.51	10573	22.51	10601
40.04	2052	22.52	9635	22.52	10236	22.52	10686	22.52	11147	22.52	9923	22.52	10581	22.52	10643
40.06	2024	22.53	9668	22.53	10278	22.53	10714	22.53	11177	22.53	9987	22.53	10535	22.53	10571
40.08	1972	22.54	9701	22.54	10316	22.54	10728	22.54	11199	22.54	10027	22.54	10522	22.54	10532
40.1	2000	22.55	9728	22.55	10334	22.55	10698	22.55	11207	22.55	10007	22.55	10594	22.55	10585
40.12	2104	22.56	9745	22.56	10345	22.56	10678	22.56	11211	22.56	9993	22.56	10640	22.56	10620
40.14	2044	22.57	9681	22.57	10345	22.57	10696	22.57	11237	22.57	9950	22.57	10581	22.57	10584
40.16	2092	22.58	9630	22.58	10337	22.58	10710	22.58	11223	22.58	9946	22.58	10539	22.58	10559
40.18	2060	22.59	9573	22.59	10320	22.59	10725	22.59	11174	22.59	9974	22.59	10500	22.59	10535
40.2	2312	22.6	9569	22.6	10323	22.6	10712	22.6	11195	22.6	9970	22.6	10507	22.6	10538
40.22	2256	22.61	9607	22.61	10341	22.61	10677	22.61	11269	22.61	9944	22.61	10551	22.61	10565
40.24	2056	22.62	9655	22.62	10345	22.62	10684	22.62	11340	22.62	10002	22.62	10625	22.62	10638
40.26	2156	22.63	9708	22.63	10341	22.63	10712	22.63	11406	22.63	10103	22.63	10712	22.63	10733
40.28	2148	22.64	9703	22.64	10363	22.64	10740	22.64	11330	22.64	10059	22.64	10648	22.64	10720
40.3	2100	22.65	9685	22.65	10395	22.65	10765	22.65	11219	22.65	9971	22.65	10537	22.65	10682
40.32	2188	22.66	9753	22.66	10451	22.66	10772	22.66	11261	22.66	9961	22.66	10487	22.66	10787
40.34	2140	22.67	9822	22.67	10491	22.67	10763	22.67	11334	22.67	9972	22.67	10465	22.67	10907
40.36	2104	22.68	9740	22.68	10359	22.68	10677	22.68	11329	22.68	9973	22.68	10523	22.68	10860
40.38	2100	22.69	9653	22.69	10245	22.69	10616	22.69	11322	22.69	9985	22.69	10583	22.69	10798
40.4	2108	22.7	9682	22.7	10380	22.7	10742	22.7	11373	22.7	10054	22.7	10581	22.7	10825
40.42	2228	22.71	9718	22.71	10511	22.71	10860	22.71	11419	22.71	10114	22.71	10572	22.71	10854
40.44	2224	22.72	9817	22.72	10504	22.72	10764	22.72	11462	22.72	10027	22.72	10621	22.72	10861
40.46	2160	22.73	9854	22.73	10484	22.73	10719	22.73	11494	22.73	10005	22.73	10657	22.73	10863
40.48	2276	22.74	9776	22.74	10448	22.74	10785	22.74	11519	22.74	10118	22.74	10679	22.74	10864
40.5	2356	22.75	9765	22.75	10438	22.75	10843	22.75	11563	22.75	10191	22.75	10690	22.75	10866
40.52	2312	22.76	9875	22.76	10476	22.76	10879	22.76	11637	22.76	10183	22.76	10682	22.76	10873
40.54	2324	22.77	9921	22.77	10510	22.77	10912	22.77	11659	22.77	10162	22.77	10677	22.77	10899
40.56	2256	22.78	9888	22.78	10539	22.78	10939	22.78	11614	22.78	10126	22.78	10676	22.78	10949
40.58	2384	22.79	9863	22.79	10586	22.79	11026	22.79	11656	22.79	10181	22.79	10631	22.79	10939
40.6	2212	22.8	9845	22.8	10648	22.8	11158	22.8	11767	22.8	10308	22.8	10552	22.8	10878
40.62	2424	22.81	9848	22.81	10670	22.81	11147	22.81	11764	22.81	10320	22.81	10615	22.81	10815
40.64	2324	22.82	9865	22.82	10671	22.82	11061	22.82	11699	22.82	10268	22.82	10754	22.82	10752
40.66	2360	22.83	9927	22.83	10717	22.83	11172	22.83	11751	22.83	10288	22.83	10755	22.83	10765
40.68	2320	22.84	10001	22.84	10778	22.84	11354	22.84	11846	22.84	10336	22.84	10698	22.84	10807
40.7	2316	22.85	9996	22.85	10795	22.85	11402	22.85	11873	22.85	10368	22.85	10637	22.85	10825
40.72	2248	22.86	9970	22.86	10798	22.86	11410	22.86	11879	22.86	10392	22.86	10581	22.86	10835
40.74	2196	22.87	10089	22.87	10801	22.87	11346	22.87	11864	22.87	10389	22.87	10597	22.87	10707
40.76	2100	22.88	10193	22.88	10807	22.88	11277	22.88	11837	22.88	10376	22.88	10611	22.88	10594
40.78	2172	22.89	10158	22.89	10839	22.89	11212	22.89	11762	22.89	10339	22.89	10562	22.89	10615
40.8	2180	22.9	10113	22.9	10866	22.9	11160	22.9	11687	22.9	10316	22.9	10527	22.9	10623
40.82	2064	22.91	10102	22.91	10866	22.91	11158	22.91	11641	22.91	10357	22.91	10571	22.91	10518
40.84	2040	22.92	10078	22.92	10833	22.92	11138	22.92	11619	22.92	10368	22.92	10602	22.92	10448
40.86	2012	22.93	10017	22.93	10721	22.93	11060	22.93	11651	22.93	10287	22.93	10583	22.93	10490
40.88	2036	22.94	9975	22.94	10645	22.94	11008	22.94	11673	22.94	10230	22.94	10569	22.94	10521
40.9	1952	22.95	10030	22.95	10661	22.95	11007	22.95	11712	22.95	10189	22.95	10558	22.95	10490
40.92	1948	22.96	10024	22.96	10676	22.96	10958	22.96	11698	22.96	10178	22.96	10553	22.96	10468
40.94	1908	22.97	9957	22.97	10693	22.97	10844	22.97	11625	22.97	10192	22.97	10552	22.97	10446
40.96	2036	22.98	9918	22.98	10663	22.98	10830	22.98	11600	22.98	10136	22.98	10503	22.98	10434
40.98	2040	22.99	9903	22.99	10591	22.99	10904	22.99	11616	22.99	10019	22.99	10415	22.99	10431
41	1964	23	9864	23	10567	23	10917	23	11591	23	10013	23	10387	23	10420
41.02	2012	23.01	9812	23.01	10574	23.01	10893	23.01	11542	23.01	10076	23.01	10398	23.01	10405
41.04	1972	23.02	9835	23.02	10529	23.02	10864	23.02	11560	23.02	10115	23.02	10426	23.02	10384
41.06	1992	23.03	9881	23.03	10468	23.03	10837	23.03	11600	23.03	10140	23.03	10460	23.03	10366
41.08	1992	23.04	9823	23.04	10464	23.04	10828	23.04	11552	23.04	10122	23.04	10482	23.04	10393
41.1	2196	23.05	9745	23.05	10486	23.05	10829	23.05	11481	23.05	10098	23.05	10491	23.05	10426
41.12	1996	23.06	9789	23.06	10578	23.06	10871	23.06	11454	23.06	10138	23.06	10415	23.06	10391
41.14	1928	23.07	9845	23.07	10657	23.07	10904	23.07	11446	23.07	10172	23.07	10341	23.07	10354
41.16	2192	23.08	9808	23.08	10580	23.08	10830	23.08	11489	23.08	10085	23.08	10393	23.08	10388
41.18	2204	23.09	9767	23.09	10498	23.09	10757	23.09	11529	23.09	9999	23.09	10450	23.09	10424
41.2	1960	23.1	9736	23.1	10458	23.1	10829	23.1	11559	23.1	9993	23.1	10416	23.1	10460
41.22	1992	23.11	9742	23.11	10451	23.11	10879	23.11	11555	23.11	9991	23.11	10406	23.11	10464
41.24	2000	23.12	9832	23.12	10507	23.12	10870	23.12	11474	23.12	9979	23.12	10463	23.12	10396
41.26	1988	23.13	9866	23.13	10514	23.13	10845	23.13	11437	23.13	9982	23.13	10505	23.13	10342
41.28	1932	23.14	9780	23.14	10418	23.14	10793	23.14	11494	23.14	10018	23.14	10509	23.14	10324
41.3	2044	23.15	9752	23.15	10391	23.15	10774	23.15	11487	23.15	10023	23.15	10493	23.15	10316
41.32	2108	23.16	9808	23.16	10463	23.16	10805	23.16	11386	23.16	9984	23.16	10451	23.16	10320
41.34	2012	23.17	9800	23.17	10480	23.17	10823	23.17	11399	23.17	9947	23.17	10424	23.17	10346
41.36	2116	23.18	9730	23.18	10444	23.18	10831	23.18	11524	23.18	9910	23.18	10410	23.18	10392
41.38	2076	23.19	9711	23.19	10444	23.19	10874	23.19	11555	23.19	9955	23.19	10450	23.19	10396
41.4	1960	23.2	9726	23.2	10470	23.2	10941	23.2	11524	23.2	10054	23.2	10522	23.2	10372
41.42	2008	23.21	9691	23.21	10523	23.21	10999	23.21	11492	23.21	10111	23.21	10497	23.21	10344
41.44	1952	23.22	9636	23.22	10584	23.22	11048	23.22	11460	23.22	10147	23.22	10432	23.22	10314
41.46	2076	23.23	9657	23.23	10577	23.23	11034	23.23	11453	23.23	10160	23.23	10458	23.23	10265
41.48	1980	23.24	9700	23.24	10549	23.24	11002	23.24	11454	23.24	10165	23.24	10510	23.24	10214
41.5	1988	23.25	9776	23.25	10500	23.25	10962	23.25	11463	23.25	10075	23.25	10540	23.25	10279
41.52	2004	23.26	9836	23.26	10463	23.26	10929	23.26	11473	23.26	9991	23.26	10552	23.26	10347
41.54	2052	23.27	9799	23.27	10491	23.27	10916	23.27	11475	23.27	10012	23.27	10517	23.27	10325
41.56	2044	23.28	9769	23.28	10526	23.28	10906	23.28	11471	23.28	10046	23.28	10482	23.28	10298
41.58	1976	23.29	9830	23.29	10548	23.29	10892	23.29	11447	23.29	10067	23.29	10489	23.29	10318
41.6	2072	23.3	9878	23.3	10546	23.3	10859	23.3	11424	23.3	10064	23.3	10483	23.3	10335
41.62	2060	23.31	9855	23.31	10481	23.31	10773	23.31	11414	23.31	9998	23.31	10426	23.31	10333
41.64	2068	23.32	9835	23.32	10434	23.32	10712	23.32	11408	23.32	9949	23.32	10385	23.32	10330
41.66	2080	23.33	9864	23.33	10418	23.33	10772	23.33	11331	23.33	10127	23.33	10451	23.33	10315
41.68	2080	23.34	9849	23.34	10411	23.34	10758	23.34	11282	23.34	10134	23.34	10432	23.34	10320
41.7	2028	23.35	9777	23.35	10409	23.35	10652	23.35	11247	23.35	9941	23.35	10304	23.35	10348
41.72	2012	23.36	9768	23.36	10391	23.36	10615	23.36	11303	23.36	9860	23.36	10270	23.36	10329
41.74	2032	23.37	9827	23.37	10359	23.37	10653	23.37	11452	23.37	9897	23.37	10334	23.37	10261
41.76	2204	23.38	9806	23.38	10382	23.38	10677	23.38	11446	23.38	9919	23.38	10401	23.38	10223
41.78	2096	23.39	9729	23.39	10443	23.39	10690	23.39	11328	23.39	9929	23.39	10470	23.39	10206
41.8	2156	23.4	9663	23.4	10477	23.4	10671	23.4	11299	23.4	9955	23.4	10490	23.4	10222
41.82	2220	23.41	9609	23.41	10492	23.41	10642	23.41	11317	23.41	9981	23.41	10486	23.41	10250
41.84	2324	23.42	9635	23.42	10447	23.42	10702	23.42	11361	23.42	9911	23.42	10503	23.42	10230
41.86	2368	23.43	9686	23.43	10393	23.43	10789	23.43	11408	23.43	9818	23.43	10526	23.43	10196
41.88	2336	23.44	9695	23.44	10467	23.44	10806	23.44	11394	23.44	9838	23.44	10536	23.44	10216
41.9	2652	23.45	9695	23.45	10550	23.45	10805	23.45	11375	23.45	9890	23.45	10541	23.45	10240
41.92	2632	23.46	9708	23.46	10457	23.46	10806	23.46	11434	23.46	9955	23.46	10538	23.46	10206
41.94	2984	23.47	9722	23.47	10352	23.47	10808	23.47	11497	23.47	10012	23.47	10533	23.47	10168
41.96	3204	23.48	9605	23.48	10460	23.48	10677	23.48	11604	23.48	10064	23.48	10489	23.48	10237
41.98	3568	23.49	9542	23.49	10551	23.49	10604	23.49	11677	23.49	10087	23.49	10454	23.49	10299
42	3980	23.5	9631	23.5	10581	23.5	10687	23.5	11685	23.5	10048	23.5	10439	23.5	10338
42.02	4336	23.51	9684	23.51	10590	23.51	10778	23.51	11677	23.51	10015	23.51	10438	23.51	10340
42.04	4872	23.52	9629	23.52	10564	23.52	10858	23.52	11645	23.52	10006	23.52	10467	23.52	10260
42.06	5228	23.53	9627	23.53	10603	23.53	10926	23.53	11658	23.53	9997	23.53	10485	23.53	10218
42.08	5412	23.54	9717	23.54	10750	23.54	10972	23.54	11747	23.54	9988	23.54	10485	23.54	10242
42.1	5580	23.55	9766	23.55	10830	23.55	10997	23.55	11796	23.55	9983	23.55	10485	23.55	10255
42.12	5464	23.56	9801	23.56	10788	23.56	10978	23.56	11991	23.56	10061	23.56	10484	23.56	10264
42.14	5484	23.57	9789	23.57	10840	23.57	10992	23.57	12086	23.57	10144	23.57	10571	23.57	10211
42.16	5048	23.58	9749	23.58	10956	23.58	11028	23.58	12152	23.58	10249	23.58	10724	23.58	10116
42.18	4484	23.59	9795	23.59	11084	23.59	11155	23.59	12293	23.59	10292	23.59	10808	23.59	10164
42.2	4408	23.6	9887	23.6	11218	23.6	11327	23.6	12471	23.6	10304	23.6	10853	23.6	10287
42.22	4168	23.61	9964	23.61	11311	23.61	11412	23.61	12608	23.61	10390	23.61	10867	23.61	10323
42.24	3864	23.62	10031	23.62	11381	23.62	11459	23.62	12720	23.62	10498	23.62	10868	23.62	10324
42.26	3248	23.63	10113	23.63	11543	23.63	11575	23.63	12855	23.63	10572	23.63	10885	23.63	10261
42.28	3068	23.64	10180	23.64	11714	23.64	11708	23.64	13006	23.64	10636	23.64	10913	23.64	10199
42.3	2672	23.65	10161	23.65	11897	23.65	11908	23.65	13319	23.65	10748	23.65	11012	23.65	10219
42.32	2712	23.66	10152	23.66	12060	23.66	12115	23.66	13634	23.66	10861	23.66	11103	23.66	10252
42.34	2436	23.67	10275	23.67	12116	23.67	12291	23.67	13806	23.67	10930	23.67	11086	23.67	10273
42.36	2308	23.68	10417	23.68	12213	23.68	12482	23.68	14005	23.68	11027	23.68	11071	23.68	10273
42.38	2284	23.69	10561	23.69	12494	23.69	12739	23.69	14363	23.69	11241	23.69	11115	23.69	10209
42.4	2308	23.7	10665	23.7	12708	23.7	12928	23.7	14630	23.7	11402	23.7	11150	23.7	10159
42.42	2260	23.71	10746	23.71	12984	23.71	13451	23.71	15214	23.71	11684	23.71	11221	23.71	10333
42.44	2236	23.72	10896	23.72	13229	23.72	13859	23.72	15658	23.72	11927	23.72	11270	23.72	10395
42.46	2156	23.73	11202	23.73	13529	23.73	14261	23.73	16077	23.73	12212	23.73	11310	23.73	10317
42.48	2172	23.74	11457	23.74	13838	23.74	14683	23.74	16523	23.74	12490	23.74	11384	23.74	10231
42.5	2196	23.75	11647	23.75	14158	23.75	15131	23.75	17005	23.75	12759	23.75	11503	23.75	10140
42.52	2108	23.76	11876	23.76	14474	23.76	15691	23.76	17589	23.76	13101	23.76	11646	23.76	10126
42.54	2080	23.77	12135	23.77	14782	23.77	16339	23.77	18253	23.77	13502	23.77	11808	23.77	10178
42.56	2108	23.78	12410	23.78	15206	23.78	17171	23.78	19062	23.78	13928	23.78	11968	23.78	10183
42.58	2096	23.79	12691	23.79	15693	23.79	18088	23.79	19937	23.79	14364	23.79	12124	23.79	10163
42.6	2064	23.8	13043	23.8	16292	23.8	18911	23.8	20799	23.8	14933	23.8	12265	23.8	10216
42.62	2152	23.81	13434	23.81	16941	23.81	19727	23.81	21661	23.81	15555	23.81	12396	23.81	10293
42.64	2056	23.82	13929	23.82	17621	23.82	20961	23.82	22599	23.82	16129	23.82	12498	23.82	10303
42.66	2120	23.83	14463	23.83	18298	23.83	22297	23.83	23546	23.83	16705	23.83	12596	23.83	10292
42.68	2100	23.84	15060	23.84	18879	23.84	23421	23.84	24378	23.84	17420	23.84	12741	23.84	10281
42.7	2136	23.85	15584	23.85	19360	23.85	24348	23.85	25070	23.85	18058	23.85	12874	23.85	10271
42.72	2260	23.86	16436	23.86	19958	23.86	25243	23.86	25803	23.86	18736	23.86	12936	23.86	10288
42.74	2192	23.87	17215	23.87	20459	23.87	25962	23.87	26343	23.87	19313	23.87	12985	23.87	10300
42.76	2196	23.88	18062	23.88	20890	23.88	26557	23.88	26575	23.88	19885	23.88	13054	23.88	10294
42.78	2324	23.89	18901	23.89	21313	23.89	26986	23.89	26755	23.89	20332	23.89	13101	23.89	10278
42.8	2284	23.9	19704	23.9	21730	23.9	27010	23.9	26875	23.9	20451	23.9	13083	23.9	10236
42.82	2256	23.91	20396	23.91	22083	23.91	26842	23.91	26841	23.91	20528	23.91	13035	23.91	10218
42.84	2228	23.92	20882	23.92	22316	23.92	26356	23.92	26525	23.92	20558	23.92	12936	23.92	10247
42.86	2344	23.93	21157	23.93	22448	23.93	26073	23.93	26340	23.93	20575	23.93	12879	23.93	10264
42.88	2524	23.94	21593	23.94	22360	23.94	25099	23.94	25686	23.94	20239	23.94	12757	23.94	10194
42.9	2552	23.95	21686	23.95	22279	23.95	24268	23.95	25067	23.95	19787	23.95	12625	23.95	10175
42.92	2572	23.96	21580	23.96	22179	23.96	23302	23.96	24299	23.96	19136	23.96	12452	23.96	10183
42.94	2688	23.97	21195	23.97	21894	23.97	22228	23.97	23494	23.97	18338	23.97	12341	23.97	10154
42.96	2904	23.98	20631	23.98	21487	23.98	21086	23.98	22667	23.98	17450	23.98	12268	23.98	10104
42.98	2940	23.99	20015	23.99	21015	23.99	19941	23.99	21884	23.99	16639	23.99	12115	23.99	10142
43	3088	24	19407	24	20539	24	18853	24	21160	24	15901	24	11935	24	10215
43.02	3296	24.01	18504	24.01	19774	24.01	17852	24.01	20326	24.01	15238	24.01	11825	24.01	10162
43.04	3444	24.02	17608	24.02	19012	24.02	16978	24.02	19532	24.02	14646	24.02	11744	24.02	10087
43.06	3424	24.03	16942	24.03	18521	24.03	16314	24.03	18835	24.03	14034	24.03	11661	24.03	10129
43.08	3500	24.04	16312	24.04	18058	24.04	15709	24.04	18191	24.04	13456	24.04	11585	24.04	10183
43.1	3372	24.05	15587	24.05	17390	24.05	15171	24.05	17724	24.05	13100	24.05	11557	24.05	10157
43.12	3156	24.06	14882	24.06	16745	24.06	14691	24.06	17299	24.06	12775	24.06	11532	24.06	10119
43.14	3148	24.07	14315	24.07	16325	24.07	14397	24.07	16937	24.07	12435	24.07	11488	24.07	10079
43.16	2984	24.08	13900	24.08	16028	24.08	14191	24.08	16670	24.08	12180	24.08	11454	24.08	10049
43.18	2836	24.09	13364	24.09	15476	24.09	13989	24.09	16368	24.09	12000	24.09	11289	24.09	10175
43.2	2720	24.1	12984	24.1	15077	24.1	13835	24.1	16173	24.1	11902	24.1	11203	24.1	10233
43.22	2608	24.11	12690	24.11	14765	24.11	13684	24.11	16064	24.11	11880	24.11	11216	24.11	10197
43.24	2528	24.12	12421	24.12	14509	24.12	13661	24.12	16014	24.12	11853	24.12	11197	24.12	10176
43.26	2464	24.13	12183	24.13	14328	24.13	13823	24.13	16046	24.13	11813	24.13	11125	24.13	10181
43.28	2256	24.14	12091	24.14	14227	24.14	13970	24.14	16115	24.14	11890	24.14	11116	24.14	10162
43.3	2144	24.15	12143	24.15	14205	24.15	14103	24.15	16217	24.15	12082	24.15	11169	24.15	10119
43.32	2152	24.16	12104	24.16	14188	24.16	14321	24.16	16373	24.16	12235	24.16	11231	24.16	10105
43.34	2096	24.17	12009	24.17	14178	24.17	14597	24.17	16566	24.17	12361	24.17	11295	24.17	10110
43.36	1940	24.18	12107	24.18	14255	24.18	14915	24.18	16796	24.18	12484	24.18	11268	24.18	10122
43.38	2000	24.19	12296	24.19	14374	24.19	15252	24.19	17043	24.19	12613	24.19	11206	24.19	10135
43.4	2080	24.2	12451	24.2	14463	24.2	15558	24.2	17270	24.2	12846	24.2	11282	24.2	10109
43.42	1956	24.21	12588	24.21	14555	24.21	15866	24.21	17495	24.21	13112	24.21	11398	24.21	10076
43.44	1940	24.22	12667	24.22	14774	24.22	16305	24.22	17768	24.22	13350	24.22	11442	24.22	10110
43.46	2116	24.23	12723	24.23	14994	24.23	16720	24.23	18020	24.23	13553	24.23	11464	24.23	10154
43.48	1988	24.24	13070	24.24	15215	24.24	17163	24.24	18238	24.24	13840	24.24	11501	24.24	10138
43.5	1896	24.25	13401	24.25	15394	24.25	17544	24.25	18367	24.25	14094	24.25	11536	24.25	10110
43.52	2000	24.26	13686	24.26	15523	24.26	17903	24.26	18264	24.26	14321	24.26	11577	24.26	10058
43.54	1980	24.27	13958	24.27	15631	24.27	18180	24.27	18182	24.27	14517	24.27	11592	24.27	10035
43.56	1948	24.28	14203	24.28	15693	24.28	18220	24.28	18239	24.28	14628	24.28	11527	24.28	10110
43.58	1848	24.29	14401	24.29	15768	24.29	18224	24.29	18257	24.29	14703	24.29	11500	24.29	10169
43.6	1920	24.3	14498	24.3	15879	24.3	18186	24.3	18168	24.3	14714	24.3	11570	24.3	10176
43.62	2028	24.31	14555	24.31	15947	24.31	18162	24.31	18112	24.31	14719	24.31	11615	24.31	10180
43.64	2092	24.32	14978	24.32	15867	24.32	17691	24.32	17747	24.32	14907	24.32	11382	24.32	10021
43.66	1904	24.33	15112	24.33	15769	24.33	17318	24.33	17414	24.33	14840	24.33	11305	24.33	9972
43.68	1952	24.34	15061	24.34	15630	24.34	16908	24.34	17006	24.34	14553	24.34	11329	24.34	9993
43.7	1948	24.35	14971	24.35	15494	24.35	16418	24.35	16567	24.35	14181	24.35	11218	24.35	10037
43.72	1996	24.36	14848	24.36	15359	24.36	15869	24.36	16104	24.36	13749	24.36	11012	24.36	10097
43.74	1988	24.37	14573	24.37	15123	24.37	15334	24.37	15662	24.37	13413	24.37	10919	24.37	10119
43.76	1976	24.38	14231	24.38	14843	24.38	14826	24.38	15247	24.38	13139	24.38	10887	24.38	10121
43.78	1948	24.39	13923	24.39	14546	24.39	14272	24.39	14869	24.39	12755	24.39	10859	24.39	10098
43.8	1968	24.4	13633	24.4	14258	24.4	13738	24.4	14528	24.4	12351	24.4	10834	24.4	10069
43.82	1884	24.41	13189	24.41	13948	24.41	13228	24.41	14188	24.41	11893	24.41	10807	24.41	10062
43.84	1872	24.42	12719	24.42	13631	24.42	12741	24.42	13835	24.42	11455	24.42	10771	24.42	10056
43.86	1964	24.43	12351	24.43	13304	24.43	12369	24.43	13405	24.43	11254	24.43	10679	24.43	10016
43.88	2068	24.44	12006	24.44	12970	24.44	12041	24.44	13000	24.44	11076	24.44	10582	24.44	9989
43.9	2088	24.45	11682	24.45	12618	24.45	11819	24.45	12779	24.45	10806	24.45	10513	24.45	10047
43.92	2016	24.46	11432	24.46	12342	24.46	11657	24.46	12625	24.46	10587	24.46	10463	24.46	10100
43.94	1980	24.47	11100	24.47	12021	24.47	11394	24.47	12327	24.47	10393	24.47	10525	24.47	9991
43.96	1984	24.48	10829	24.48	11796	24.48	11188	24.48	12111	24.48	10272	24.48	10520	24.48	9936
43.98	1916	24.49	10555	24.49	11648	24.49	11000	24.49	11970	24.49	10227	24.49	10373	24.49	9978
44	1984	24.5	10350	24.5	11448	24.5	10843	24.5	11822	24.5	10144	24.5	10310	24.5	9988
44.02	2084	24.51	10262	24.51	11156	24.51	10736	24.51	11659	24.51	9994	24.51	10399	24.51	9940
44.04	2096	24.52	10121	24.52	10934	24.52	10666	24.52	11557	24.52	9904	24.52	10429	24.52	9950
44.06	2132	24.53	9917	24.53	10794	24.53	10637	24.53	11528	24.53	9884	24.53	10390	24.53	10028
44.08	2124	24.54	9798	24.54	10673	24.54	10612	24.54	11463	24.54	9866	24.54	10374	24.54	10013
44.1	2264	24.55	9747	24.55	10569	24.55	10592	24.55	11371	24.55	9850	24.55	10377	24.55	9925
44.12	2232	24.56	9700	24.56	10488	24.56	10552	24.56	11298	24.56	9813	24.56	10335	24.56	9979
44.14	2268	24.57	9656	24.57	10418	24.57	10502	24.57	11235	24.57	9766	24.57	10270	24.57	10105
44.16	2460	24.58	9641	24.58	10318	24.58	10465	24.58	11147	24.58	9750	24.58	10245	24.58	10054
44.18	2640	24.59	9634	24.59	10210	24.59	10434	24.59	11054	24.59	9743	24.59	10235	24.59	9941
44.2	2792	24.6	9607	24.6	10151	24.6	10414	24.6	11019	24.6	9691	24.6	10220	24.6	9936
44.22	2852	24.61	9576	24.61	10111	24.61	10398	24.61	11003	24.61	9632	24.61	10205	24.61	9959
44.24	2988	24.62	9473	24.62	10126	24.62	10385	24.62	11034	24.62	9659	24.62	10177	24.62	9923
44.26	2964	24.63	9398	24.63	10139	24.63	10373	24.63	11064	24.63	9695	24.63	10156	24.63	9897
44.28	3116	24.64	9462	24.64	10096	24.64	10364	24.64	11066	24.64	9715	24.64	10168	24.64	9949
44.3	3100	24.65	9513	24.65	10070	24.65	10345	24.65	11055	24.65	9723	24.65	10170	24.65	9996
44.32	3064	24.66	9446	24.66	10130	24.66	10293	24.66	11014	24.66	9694	24.66	10127	24.66	9989
44.34	3068	24.67	9369	24.67	10154	24.67	10253	24.67	10962	24.67	9662	24.67	10103	24.67	9979
44.36	2992	24.68	9289	24.68	10068	24.68	10252	24.68	10887	24.68	9628	24.68	10138	24.68	9974
44.38	2960	24.69	9237	24.69	10009	24.69	10252	24.69	10838	24.69	9606	24.69	10162	24.69	9971
44.4	2884	24.7	9326	24.7	10070	24.7	10371	24.7	10909	24.7	9553	24.7	10072	24.7	10002
44.42	2880	24.71	9358	24.71	10080	24.71	10399	24.71	10907	24.71	9538	24.71	10021	24.71	10018
44.44	2636	24.72	9345	24.72	10044	24.72	10351	24.72	10834	24.72	9555	24.72	9991	24.72	10025
44.46	2692	24.73	9334	24.73	10042	24.73	10295	24.73	10826	24.73	9558	24.73	10018	24.73	9998
44.48	2632	24.74	9327	24.74	10068	24.74	10232	24.74	10874	24.74	9549	24.74	10094	24.74	9944
44.5	2616	24.75	9329	24.75	10025	24.75	10211	24.75	10882	24.75	9584	24.75	10124	24.75	9927
44.52	2468	24.76	9337	24.76	9941	24.76	10214	24.76	10866	24.76	9645	24.76	10126	24.76	9933
44.54	2376	24.77	9296	24.77	9864	24.77	10188	24.77	10934	24.77	9636	24.77	10165	24.77	9957
44.56	2492	24.78	9244	24.78	9797	24.78	10153	24.78	11025	24.78	9598	24.78	10212	24.78	9987
44.58	2404	24.79	9273	24.79	9798	24.79	10165	24.79	11005	24.79	9567	24.79	10190	24.79	9992
44.6	2380	24.8	9319	24.8	9821	24.8	10192	24.8	10953	24.8	9547	24.8	10158	24.8	9994
44.62	2516	24.81	9291	24.81	9849	24.81	10219	24.81	10911	24.81	9589	24.81	10215	24.81	10029
44.64	2436	24.82	9254	24.82	9879	24.82	10244	24.82	10884	24.82	9632	24.82	10270	24.82	10069
44.66	2464	24.83	9253	24.83	9911	24.83	10258	24.83	10923	24.83	9604	24.83	10205	24.83	10096
44.68	2504	24.84	9257	24.84	9937	24.84	10269	24.84	10964	24.84	9573	24.84	10138	24.84	10116
44.7	2516	24.85	9254	24.85	9978	24.85	10249	24.85	10856	24.85	9571	24.85	10234	24.85	10023
44.72	2616	24.86	9252	24.86	9993	24.86	10227	24.86	10784	24.86	9569	24.86	10286	24.86	9964
44.74	2732	24.87	9256	24.87	9955	24.87	10199	24.87	10788	24.87	9561	24.87	10238	24.87	9971
44.76	2612	24.88	9246	24.88	9947	24.88	10181	24.88	10791	24.88	9564	24.88	10187	24.88	9994
44.78	2760	24.89	9211	24.89	10001	24.89	10184	24.89	10787	24.89	9587	24.89	10139	24.89	10044
44.8	2928	24.9	9216	24.9	10001	24.9	10182	24.9	10802	24.9	9589	24.9	10169	24.9	10049
44.82	3012	24.91	9280	24.91	9925	24.91	10173	24.91	10842	24.91	9561	24.91	10306	24.91	9991
44.84	3076	24.92	9284	24.92	9901	24.92	10191	24.92	10865	24.92	9545	24.92	10360	24.92	9982
44.86	3132	24.93	9232	24.93	9927	24.93	10233	24.93	10872	24.93	9542	24.93	10336	24.93	10017
44.88	3468	24.94	9207	24.94	9901	24.94	10216	24.94	10907	24.94	9510	24.94	10268	24.94	10018
44.9	3756	24.95	9200	24.95	9844	24.95	10163	24.95	10960	24.95	9463	24.95	10175	24.95	9996
44.92	4076	24.96	9240	24.96	9860	24.96	10205	24.96	10965	24.96	9502	24.96	10196	24.96	9972
[truncated: 5,504 more rows]

## Sheet: Figure 3g - Raman
Figure 3f - Raman
Raman shift (cm-1)	Intensity (arb. units)	Raman shift (cm-1)	Intensity (arb. units)	Raman shift (cm-1)	Intensity (arb. units)	Raman shift (cm-1)	Intensity (arb. units)	Raman shift (cm-1)	Intensity (arb. units)	Raman shift (cm-1)	Intensity (arb. units)	Raman shift (cm-1)	Intensity (arb. units)	Raman shift (cm-1)	Intensity (arb. units)	Raman shift (cm-1)	Intensity (arb. units)	Raman shift (cm-1)	Intensity (arb. units)	Raman shift (cm-1)	Intensity (arb. units)	Raman shift (cm-1)	Intensity (arb. units)	Raman shift (cm-1)	Intensity (arb. units)	Raman shift (cm-1)	Intensity (arb. units)
	25 °C		100 °C		150 °C		200 °C		250 °C		300 °C		350 °C		400 °C		450 °C		500 °C		550 °C		600 °C		650 °C		700 °C
-2436.52	89.2383	-1114.55	84.0778	-1114.55	99.1573	-1114.55	134.042	-2436.52	315.554	-2436.52	460.244	-2436.52	1540.62	54.8778	1852.84	-1114.55	156.349	-1114.55	222.844	-1114.55	218.604	-1114.55	394.916	-1114.55	116.567	-1114.55	-2.93374
-2430.12	85.3012	-1108.92	63.6699	-1108.92	99.653	-1108.92	133.044	-2430.12	285.228	-2430.12	450.338	-2430.12	1530.39	59.8493	1676.12	-1108.92	149.009	-1108.92	215.218	-1108.92	195.902	-1108.92	396.874	-1108.92	102.617	-1108.92	-1.3464
-2423.72	80.7642	-1103.3	67.2622	-1103.3	83.9486	-1103.3	103.046	-2423.72	257.902	-2423.72	447.933	-2423.72	1516.27	64.8181	1568.39	-1103.3	141.07	-1103.3	218.793	-1103.3	199.001	-1103.3	388.634	-1103.3	97.367	-1103.3	-0.71857
-2417.33	78.6276	-1097.68	62.4545	-1097.68	71.8444	-1097.68	73.0481	-2417.33	274.575	-2417.33	430.83	-2417.33	1499.45	69.7841	1381.47	-1097.68	142.733	-1097.68	221.57	-1097.68	174.502	-1097.68	380.995	-1097.68	84.0174	-1097.68	-6.6903
-2410.94	77.991	-1092.06	47.4468	-1092.06	70.5401	-1092.06	92.0496	-2410.94	721.249	-2410.94	418.827	-2410.94	1493.13	74.7475	1302.55	-1092.06	141.396	-1092.06	214.347	-1092.06	175.804	-1092.06	385.357	-1092.06	76.3679	-1092.06	-2.10157
-2404.56	66.5548	-1086.45	51.639	-1086.45	68.036	-1086.45	93.0518	-2404.56	214.924	-2404.56	414.327	-2404.56	1480.51	79.7082	1235.03	-1086.45	136.46	-1086.45	199.125	-1086.45	154.308	-1086.45	368.12	-1086.45	72.6189	-1086.45	-3.39241
-2398.18	68.0187	-1080.83	38.4314	-1080.83	52.3319	-1080.83	47.0533	-2398.18	216.598	-2398.18	403.527	-2398.18	1467	84.6662	1090.11	-1080.83	110.526	-1080.83	200.705	-1080.83	164.013	-1080.83	365.285	-1080.83	70.07	-1080.83	-0.72273
-2391.8	73.3829	-1075.23	40.2236	-1075.23	42.6281	-1075.23	34.0553	-2391.8	169.273	-2391.8	398.128	-2391.8	1456.49	89.6215	951.192	-1075.23	119.393	-1075.23	195.886	-1075.23	153.919	-1075.23	351.651	-1075.23	74.4213	-1075.23	-3.21264
-2385.43	57.147	-1069.62	27.016	-1069.62	41.9241	-1069.62	49.0571	-2385.43	167.947	-2385.43	390.931	-2385.43	1445.39	94.5741	861.477	-1069.62	110.26	-1069.62	197.468	-1069.62	164.226	-1069.62	351.818	-1069.62	58.973	-1069.62	5.69797
-2379.06	61.3115	-1064.02	23.4082	-1064.02	43.0201	-1064.02	11.0591	-2379.06	144.623	-2379.06	390.635	-2379.06	1444.79	99.524	820.963	-1064.02	113.13	-1064.02	200.651	-1064.02	152.335	-1064.02	350.787	-1064.02	55.825	-1064.02	-1.59102
-2372.69	49.8764	-1058.42	36.6004	-1058.42	45.9162	-1058.42	4.06084	-2372.69	128.298	-2372.69	375.04	-2372.69	1427.69	104.471	913.05	-1058.42	106.399	-1058.42	205.435	-1058.42	156.045	-1058.42	338.356	-1058.42	57.7771	-1058.42	-6.23953
-2366.33	53.7412	-1052.82	62.3929	-1052.82	96.8125	-1052.82	5.06244	-2366.33	119.974	-2366.33	374.447	-2366.33	1420.5	109.416	969.139	-1052.82	120.671	-1052.82	215.021	-1052.82	165.156	-1052.82	340.928	-1052.82	57.0296	-1052.82	1.59246
-2359.97	54.3062	-1047.23	137.985	-1047.23	177.109	-1047.23	7.06441	-2359.97	111.649	-2359.97	367.254	-2359.97	1411.81	114.358	1116.43	-1047.23	145.143	-1047.23	266.607	-1047.23	203.069	-1047.23	350.1	-1047.23	67.3822	-1047.23	-4.97511
-2353.62	49.1716	-1041.64	107.978	-1041.64	143.405	-1041.64	7.06626	-2353.62	88.3245	-2353.62	363.063	-2353.62	1401.63	119.297	1230.72	-1041.64	114.416	-1041.64	268.995	-1041.64	189.983	-1041.64	349.073	-1041.64	64.8351	-1041.64	-5.30219
-2347.27	42.8371	-1036.06	46.1697	-1036.06	64.1016	-1036.06	5.06799	-2347.27	87.0007	-2347.27	357.674	-2347.27	1395.04	124.233	1382.81	-1036.06	116.09	-1036.06	200.184	-1036.06	157.698	-1036.06	332.448	-1036.06	58.6885	-1036.06	-8.62891
-2340.92	46.7028	-1030.47	14.9621	-1030.47	45.998	-1030.47	-44.9302	-2340.92	84.6768	-2340.92	352.585	-2340.92	1393.86	129.167	1443.11	-1030.47	88.9661	-1030.47	181.374	-1030.47	136.214	-1030.47	315.825	-1030.47	39.0418	-1030.47	-6.31505
-2334.58	42.7687	-1024.89	13.1544	-1024.89	24.2945	-1024.89	-41.9278	-2334.58	78.3534	-2334.58	362.498	-2334.58	1387.89	134.099	1451.2	-1024.89	80.4427	-1024.89	171.765	-1024.89	113.532	-1024.89	319.002	-1024.89	32.5955	-1024.89	-6.28085
-2328.24	47.5348	-1019.32	5.94681	-1019.32	14.5913	-1019.32	-19.9265	-2328.24	81.0298	-2328.24	354.711	-2328.24	1381.62	139.027	1327.9	-1019.32	69.5204	-1019.32	169.758	-1019.32	119.051	-1019.32	318.581	-1019.32	24.0494	-1019.32	-6.60609
-2321.9	43.901	-1013.74	-8.461	-1013.74	-4.71217	-1013.74	-71.9241	-2321.9	84.7062	-2321.9	352.026	-2321.9	1370.85	143.953	1216	-1013.74	76.5993	-1013.74	162.951	-1013.74	109.572	-1013.74	308.561	-1013.74	23.3037	-1013.74	-0.21091
-2315.57	41.7676	-1008.17	-7.86863	-1008.17	1.18453	-1008.17	-69.9228	-2315.57	53.3834	-2315.57	348.443	-2315.57	1364.58	148.876	1063.3	-1008.17	78.2792	-1008.17	155.746	-1008.17	95.2936	-1008.17	297.342	-1008.17	26.4582	-1008.17	-5.93523
-2309.24	46.8342	-1002.61	-10.2762	-1002.61	-1.31867	-1002.61	-58.9206	-2309.24	62.0608	-2309.24	353.86	-2309.24	1364.92	153.797	857.204	-1002.61	67.9603	-1002.61	153.341	-1002.61	116.417	-1002.61	293.324	-1002.61	25.7128	-1002.61	2.26087
-2302.92	36.301	-997.042	-6.08382	-997.042	-2.62192	-997.042	-91.9186	-2302.92	60.7377	-2302.92	350.279	-2302.92	1358.97	158.715	660.707	-997.042	57.6422	-997.042	163.338	-997.042	114.141	-997.042	310.908	-997.042	20.7678	-997.042	2.65743
-2296.6	37.1682	-991.482	-2.49161	-991.482	-4.52497	-991.482	-81.9168	-2296.6	58.4151	-2296.6	347.299	-2296.6	1356.91	163.63	532.012	-991.482	64.1256	-991.482	151.736	-991.482	95.0665	-991.482	297.293	-991.482	22.4231	-991.482	3.05445
-2290.28	30.2354	-985.924	-12.6991	-985.924	-5.8281	-985.924	-73.9151	-2290.28	58.0928	-2290.28	357.221	-2290.28	1341.96	168.542	407.518	-985.924	56.2099	-985.924	152.935	-985.924	103.594	-985.924	290.879	-985.924	21.3785	-985.924	10.1719
-2283.97	36.5029	-980.37	-16.3068	-980.37	-2.9311	-980.37	-76.9131	-2283.97	71.7709	-2283.97	339.543	-2283.97	1344.11	173.452	361.626	-980.37	65.6952	-980.37	146.136	-980.37	82.1217	-980.37	284.467	-980.37	21.2343	-980.37	4.6898
-2277.66	40.9705	-974.819	-18.1144	-974.819	-10.2339	-974.819	-87.9116	-2277.66	40.4493	-2277.66	341.667	-2277.66	1337.27	178.36	297.135	-974.819	68.5816	-974.819	142.937	-974.819	91.2512	-974.819	288.856	-974.819	27.3902	-974.819	5.56822
-2271.36	36.4385	-969.271	-15.722	-969.271	-13.9369	-969.271	-77.9098	-2271.36	47.127	-2271.36	327.292	-2271.36	1328.03	183.264	280.046	-969.271	55.8692	-969.271	151.34	-969.271	109.982	-969.271	293.246	-969.271	19.4464	-969.271	12.2071
-2265.05	32.2066	-963.726	-13.9297	-963.726	-26.0397	-963.726	-100.908	-2265.05	33.8056	-2265.05	330.318	-2265.05	1316.09	188.166	274.358	-963.726	48.5579	-963.726	149.744	-963.726	89.1143	-963.726	275.437	-963.726	16.6029	-963.726	14.7664
-2258.76	29.1748	-958.184	-15.1372	-958.184	-17.7425	-958.184	-110.906	-2258.76	20.4844	-2258.76	327.646	-2258.76	1311.66	193.066	262.072	-958.184	40.0476	-958.184	145.748	-958.184	82.6476	-958.184	281.03	-958.184	12.5597	-958.184	16.4861
-2252.46	32.1432	-952.646	-22.3449	-952.646	-13.0453	-952.646	-65.9042	-2252.46	19.1635	-2252.46	328.574	-2252.46	1302.43	197.962	255.187	-952.646	63.9384	-952.646	143.754	-952.646	87.5824	-952.646	280.024	-952.646	15.1166	-952.646	17.6064
-2246.17	34.5119	-947.111	-25.3526	-947.111	-17.9478	-947.111	-80.9023	-2246.17	43.8425	-2246.17	322.304	-2246.17	1291.1	202.856	242.303	-947.111	44.6304	-947.111	126.962	-947.111	77.5182	-947.111	282.619	-947.111	10.7739	-947.111	19.687
-2239.88	32.9807	-941.578	-10.9602	-941.578	-16.8504	-941.578	-94.9008	-2239.88	32.5214	-2239.88	322.635	-2239.88	1292.38	207.748	242.021	-941.578	46.3234	-941.578	130.97	-941.578	72.8556	-941.578	270.815	-941.578	8.2314	-941.578	17.6881
-2233.6	32.0499	-936.049	-16.3678	-936.049	-18.753	-936.049	-100.899	-2233.6	19.2009	-2233.6	321.768	-2233.6	1281.96	212.637	266.941	-936.049	36.0176	-936.049	140.179	-936.049	73.5941	-936.049	266.213	-936.049	8.3892	-936.049	21.3297
-2227.32	30.5191	-930.524	-15.1753	-930.524	-15.8555	-930.524	-97.897	-2227.32	29.8803	-2227.32	313.401	-2227.32	1281.15	217.523	228.262	-930.524	41.9127	-930.524	131.79	-930.524	82.1339	-930.524	264.612	-930.524	9.74731	-930.524	13.5718
-2221.05	30.1885	-925.001	-15.7829	-925.001	-13.5579	-925.001	-85.895	-2221.05	19.5601	-2221.05	305.936	-2221.05	1266.54	222.406	220.184	-925.001	41.8089	-925.001	127.002	-925.001	72.0751	-925.001	272.612	-925.001	12.9054	-925.001	16.0143
-2214.77	28.0582	-919.481	-6.19047	-919.481	-21.4602	-919.481	-105.893	-2214.77	2.24057	-2214.77	305.072	-2214.77	1261.83	227.287	182.707	-919.481	45.9062	-919.481	137.014	-919.481	70.4176	-919.481	266.813	-919.481	7.36408	-919.481	18.9372
-2208.51	28.028	-913.965	-24.7981	-913.965	-11.9625	-913.965	-94.8916	-2208.51	8.92026	-2208.51	301.509	-2208.51	1255.32	232.166	181.832	-913.965	40.4048	-913.965	135.428	-913.965	77.1613	-913.965	262.816	-913.965	8.72277	-913.965	22.4607
-2202.24	29.198	-908.452	-21.2056	-908.452	-25.2648	-908.452	-103.889	-2202.24	6.60112	-2202.24	300.648	-2202.24	1252.12	237.041	157.559	-908.452	55.9043	-908.452	125.844	-908.452	68.3063	-908.452	272.02	-908.452	1.98186	-908.452	13.9845
-2195.98	25.2682	-902.941	-18.8133	-902.941	-13.367	-902.941	-86.8875	-2195.98	7.28142	-2195.98	300.388	-2195.98	1249.52	241.915	123.687	-902.941	33.0049	-902.941	118.26	-902.941	64.2527	-902.941	269.225	-902.941	7.84105	-902.941	22.1888
-2189.72	26.1386	-897.434	-23.0209	-897.434	-26.0691	-897.434	-102.886	-2189.72	19.962	-2189.72	294.428	-2189.72	1235.23	246.785	109.016	-897.434	26.3065	-897.434	124.277	-897.434	59.6001	-897.434	260.431	-897.434	3.5006	-897.434	13.8336
-2183.47	25.2092	-891.931	-23.0285	-891.931	-24.3711	-891.931	-97.8842	-2183.47	-3.3569	-2183.47	291.771	-2183.47	1231.14	251.653	118.347	-891.931	41.8094	-891.931	128.696	-891.931	60.949	-891.931	254.639	-891.931	12.6604	-891.931	14.9588
-2177.22	28.4801	-886.43	-23.6361	-886.43	-23.2732	-886.43	-97.8824	-2177.22	10.3245	-2177.22	294.814	-2177.22	1228.25	256.518	107.879	-886.43	45.3133	-886.43	119.115	-886.43	59.8992	-886.43	247.048	-886.43	4.72043	-886.43	12.8445
-2170.97	23.6511	-880.932	-28.4435	-880.932	-22.7751	-880.932	-96.8802	-2170.97	3.00565	-2170.97	289.758	-2170.97	1219.67	261.381	102.813	-880.932	49.4182	-880.932	110.736	-880.932	56.4506	-880.932	246.658	-880.932	2.48059	-880.932	10.2506
-2164.73	20.6222	-875.438	-21.8511	-875.438	-7.27699	-875.438	-103.879	-2164.73	12.6872	-2164.73	290.104	-2164.73	1210.19	266.241	98.9483	-875.438	26.5242	-875.438	115.158	-875.438	57.8033	-875.438	255.269	-875.438	5.34121	-875.438	13.7772
-2158.49	29.2936	-869.947	-8.05869	-869.947	-16.3788	-869.947	-93.8767	-2158.49	1.36849	-2158.49	288.051	-2158.49	1197.11	271.098	79.4849	-869.947	33.0313	-869.947	118.381	-869.947	57.9573	-869.947	257.282	-869.947	8.80195	-869.947	19.5842
-2152.26	28.6653	-864.458	-23.0662	-864.458	-11.6807	-864.458	-93.8749	-2152.26	1.05036	-2152.26	278.2	-2152.26	1198.14	275.953	90.023	-864.458	28.7395	-864.458	123.205	-864.458	67.7126	-864.458	247.896	-864.458	4.463	-864.458	15.4317
-2146.03	25.3371	-858.973	-3.8737	-858.973	-15.9823	-858.973	-82.8733	-2146.03	2.73255	-2146.03	272.549	-2146.03	1195.26	280.805	108.962	-858.973	19.0486	-858.973	122.43	-858.973	55.8691	-858.973	251.111	-858.973	5.8242	-858.973	24.3596
-2139.8	26.509	-853.491	-7.48128	-853.491	1.31602	-853.491	-87.8715	-2139.8	19.4149	-2139.8	277.7	-2139.8	1184.6	285.655	80.5032	-853.491	35.1589	-853.491	116.457	-853.491	57.2269	-853.491	247.727	-853.491	14.0858	-853.491	27.768
-2133.58	19.2812	-848.012	-24.8888	-848.012	-5.98565	-848.012	-101.869	-2133.58	1.0975	-2133.58	272.052	-2133.58	1179.04	290.502	59.2454	-848.012	23.0705	-848.012	118.484	-848.012	59.7861	-848.012	237.145	-848.012	7.64756	-848.012	24.6969
-2127.36	20.7535	-842.537	-20.6964	-842.537	-14.4872	-842.537	-85.8678	-2127.36	-7.21975	-2127.36	276.005	-2127.36	1171.98	295.347	65.5891	-842.537	27.1829	-842.537	112.513	-842.537	54.5465	-842.537	236.164	-842.537	0.00951	-842.537	16.5861
-2121.14	19.5261	-837.064	-16.5039	-837.064	-19.9886	-837.064	-72.8661	-2121.14	9.46259	-2121.14	267.959	-2121.14	1170.02	300.189	67.1343	-837.064	16.8965	-837.064	111.742	-837.064	46.908	-837.064	244.784	-837.064	2.8717	-837.064	26.3559
-2114.93	19.4988	-831.595	-20.7115	-831.595	-19.49	-831.595	-100.864	-2114.93	-10.8544	-2114.93	260.214	-2114.93	1157.87	305.028	67.4807	-831.595	28.8111	-831.595	110.973	-831.595	65.0711	-831.595	232.405	-831.595	2.73433	-831.595	24.246
-2108.72	19.4719	-826.128	-17.1189	-826.128	-15.9913	-826.128	-69.8626	-2108.72	3.82878	-2108.72	258.771	-2108.72	1152.02	309.865	63.6286	-826.128	24.5268	-826.128	111.005	-826.128	59.2353	-826.128	244.628	-826.128	2.89713	-826.128	31.9767
-2102.51	25.145	-820.665	-20.1264	-820.665	-12.4928	-820.665	-96.8603	-2102.51	-9.48771	-2102.51	257.329	-2102.51	1137.17	314.699	77.7781	-820.665	10.6436	-820.665	107.438	-820.665	46.2006	-820.665	243.652	-820.665	-0.83996	-820.665	30.3478
-2096.31	17.3183	-815.205	-12.3338	-815.205	-7.79395	-815.205	-68.8586	-2096.31	-12.804	-2096.31	250.788	-2096.31	1133.43	319.53	52.9288	-815.205	11.7614	-815.205	113.473	-815.205	40.3675	-815.205	231.877	-815.205	3.2233	-815.205	28.3593
-2090.11	16.0917	-809.748	-18.9414	-809.748	-9.09522	-809.748	-84.8572	-2090.11	-6.12013	-2090.11	247.549	-2090.11	1129.09	324.359	69.481	-809.748	31.4804	-809.748	101.908	-809.748	42.9354	-809.748	228.503	-809.748	5.78681	-809.748	31.5313
-2083.92	16.3655	-804.294	-24.3488	-804.294	-7.99628	-804.294	-64.8554	-2083.92	-0.43643	-2083.92	249.41	-2083.92	1116.36	329.186	69.2346	-804.294	17.6003	-804.294	98.7444	-804.294	54.5047	-804.294	234.131	-804.294	1.75054	-804.294	31.5837
-2077.73	10.3395	-798.843	-25.5564	-798.843	-9.89748	-798.843	-64.8535	-2077.73	-9.75193	-2077.73	244.673	-2077.73	1114.12	334.01	60.5896	-798.843	11.5213	-798.843	107.982	-798.843	53.4753	-798.843	228.959	-798.843	1.61465	-798.843	33.6765
-2071.54	20.2135	-793.395	3.23602	-793.395	7.40164	-793.395	-68.8514	-2071.54	-13.0681	-2071.54	252.537	-2071.54	1111.6	338.831	44.1458	-793.395	22.2435	-793.395	105.221	-793.395	39.2471	-793.395	218.989	-793.395	6.57887	-793.395	43.4499
-2065.36	12.0879	-787.951	-11.1714	-787.951	-5.29936	-787.951	-71.8495	-2065.36	-3.38359	-2065.36	253.802	-2065.36	1103.67	343.65	66.7037	-787.951	23.9667	-787.951	91.2604	-787.951	37.0202	-787.951	232.421	-787.951	-1.35663	-787.951	42.0637
-2059.18	14.1623	-782.509	-12.9788	-782.509	-7.20038	-782.509	-83.8478	-2059.18	-33.6989	-2059.18	235.569	-2059.18	1092.45	348.466	61.0629	-782.509	5.29085	-782.509	106.501	-782.509	40.1945	-782.509	219.453	-782.509	-6.5918	-782.509	46.7979
-2053	15.637	-777.071	-8.78643	-777.071	13.0989	-777.071	-74.8463	-2053	-6.01351	-2053	240.436	-2053	1092.93	353.279	40.4235	-777.071	14.8161	-777.071	104.143	-777.071	43.9701	-777.071	220.287	-777.071	6.17309	-777.071	49.0126
-2046.83	14.712	-771.635	-6.99379	-771.635	5.198	-771.635	-58.8442	-2046.83	4.67131	-2046.83	235.105	-2046.83	1080.82	358.09	43.7856	-771.635	14.1426	-771.635	100.987	-771.635	32.747	-771.635	224.122	-771.635	-1.46155	-771.635	46.9077
-2040.66	13.4869	-766.203	-6.40122	-766.203	9.89737	-766.203	-58.8424	-2040.66	-28.6433	-2040.66	241.775	-2040.66	1079.51	362.899	51.3491	-766.203	20.07	-766.203	105.831	-766.203	39.5251	-766.203	230.958	-766.203	13.4039	-766.203	57.5232
-2034.5	12.5623	-760.774	-4.00873	-760.774	5.59662	-760.774	-44.841	-2034.5	-10.958	-2034.5	230.446	-2034.5	1071.9	367.705	58.9138	-760.774	8.59864	-760.774	86.6762	-760.774	30.7045	-760.774	220.395	-760.774	24.3696	-760.774	63.2192
-2028.33	9.2378	-755.348	-9.41615	-755.348	10.2959	-755.348	-39.8392	-2028.33	-2.27212	-2028.33	230.519	-2028.33	1069.09	372.508	67.0802	-755.348	1.92809	-755.348	92.7226	-755.348	42.2853	-755.348	211.634	-755.348	173.036	-755.348	56.5557
-2022.18	11.3134	-749.925	1.97636	-749.925	7.79539	-749.925	-33.837	-2022.18	-11.5866	-2022.18	222.792	-2022.18	1053.69	377.309	65.6476	-749.925	3.05875	-749.925	84.7702	-749.925	34.0672	-749.925	211.874	-749.925	-3.1981	-749.925	62.6125
-2016.02	14.8892	-744.505	6.76883	-744.505	21.495	-744.505	-28.8352	-2016.02	-14.9004	-2016.02	221.067	-2016.02	1052.09	382.107	48.6166	-744.505	-2.4096	-744.505	93.6188	-744.505	36.0503	-744.505	207.915	-744.505	-1.83169	-744.505	63.6299
-2009.87	10.3652	-739.088	6.76138	-739.088	29.1945	-739.088	-19.8338	-2009.87	-9.21448	-2009.87	228.343	-2009.87	1055	386.903	50.787	-739.088	9.52327	-739.088	93.2687	-739.088	34.4347	-739.088	209.357	-739.088	-4.96504	-739.088	71.1277
-2003.73	7.34153	-733.674	12.1539	-733.674	30.2941	-733.674	-5.83175	-2003.73	-24.5281	-2003.73	225.42	-2003.73	1040.51	391.696	42.1589	-733.674	3.45703	-733.674	85.3197	-733.674	20.2204	-733.674	212.601	-733.674	-4.198	-733.674	64.706
-1997.58	13.3179	-728.263	24.7465	-728.263	30.1938	-728.263	-10.83	-1997.58	-24.8416	-1997.58	222.199	-1997.58	1037.72	396.487	46.1321	-728.263	23.792	-728.263	91.7716	-728.263	38.4074	-728.263	216.445	-728.263	-1.33085	-728.263	75.4446
-1991.44	8.7946	-722.856	19.9391	-722.856	56.4935	-722.856	12.1717	-1991.44	-18.1547	-1991.44	225.579	-1991.44	1032.84	401.275	33.9066	-722.856	11.7279	-722.856	86.2247	-722.856	26.5957	-722.856	202.291	-722.856	-3.56332	-722.856	72.6236
-1985.31	29.7713	-717.451	60.1316	-717.451	91.7932	-717.451	80.1734	-1985.31	38.5324	-1985.31	232.559	-1985.31	1047.76	406.06	15.0827	-717.451	31.4649	-717.451	109.479	-717.451	43.5851	-717.451	230.738	-717.451	10.7045	-717.451	87.4432
-1979.17	17.4483	-712.05	48.7242	-712.05	68.2931	-712.05	54.1754	-1979.17	-29.7804	-1979.17	219.441	-1979.17	1020.98	410.843	19.66	-712.05	11.0029	-712.05	87.9343	-712.05	25.1759	-712.05	219.587	-712.05	1.87227	-712.05	88.1033
-1973.05	12.0255	-706.651	59.5169	-706.651	91.5929	-706.651	58.1774	-1973.05	-23.0936	-1973.05	210.224	-1973.05	1016.71	415.624	29.0388	-706.651	3.74205	-706.651	84.7908	-706.651	39.1678	-706.651	211.437	-706.651	-1.25942	-706.651	89.0038
-1966.92	14.1028	-701.256	76.9094	-701.256	116.693	-701.256	37.1789	-1966.92	-33.4061	-1966.92	211.209	-1966.92	1017.54	420.402	42.619	-701.256	13.2822	-701.256	90.4483	-701.256	32.1611	-701.256	199.687	-701.256	-7.09094	-701.256	102.745
-1960.8	13.4805	-695.864	101.502	-695.864	124.393	-695.864	77.1806	-1960.8	-23.7184	-1960.8	207.694	-1960.8	1018.67	425.177	33.4005	-695.864	16.8234	-695.864	98.9069	-695.864	30.5556	-695.864	210.139	-695.864	-4.52225	-695.864	102.086
-1954.68	11.0582	-690.474	129.095	-690.474	175.293	-690.474	107.182	-1954.68	-21.0301	-1954.68	208.981	-1954.68	1006.91	429.95	20.5835	-690.474	36.5657	-690.474	104.567	-690.474	30.7513	-690.474	213.393	-690.474	4.94665	-690.474	114.988
-1948.57	7.1361	-685.088	148.287	-685.088	197.993	-685.088	161.184	-1948.57	-19.3425	-1948.57	206.669	-1948.57	994.25	434.72	35.9678	-685.088	36.5091	-685.088	110.227	-685.088	49.5483	-685.088	201.647	-685.088	-0.88414	-685.088	122.73
-1942.46	2.61435	-679.705	157.28	-679.705	210.493	-679.705	152.186	-1942.46	-23.6539	-1942.46	203.158	-1942.46	993.894	439.488	24.9534	-679.705	20.8534	-679.705	113.889	-679.705	47.9466	-679.705	216.303	-679.705	3.78514	-679.705	125.192
-1936.35	4.39272	-674.325	147.072	-674.325	204.993	-674.325	150.188	-1936.35	-33.9655	-1936.35	201.749	-1936.35	989.341	444.254	22.9405	-674.325	0.39877	-674.325	87.9525	-674.325	29.546	-674.325	205.76	-674.325	-1.74505	-674.325	131.616
-1930.25	10.6711	-668.948	175.865	-668.948	204.894	-668.948	187.19	-1930.25	-24.2769	-1930.25	203.04	-1930.25	988.391	449.017	25.7289	-668.948	20.1453	-668.948	96.4166	-668.948	18.3467	-668.948	208.418	-668.948	-3.37522	-668.948	145.599
-1924.15	5.54988	-663.574	150.058	-663.574	222.194	-663.574	185.191	-1924.15	-28.5884	-1924.15	198.033	-1924.15	978.745	453.777	27.9189	-663.574	6.29281	-663.574	88.0819	-663.574	29.9486	-663.574	194.877	-663.574	-2.30507	-663.574	147.823
-1918.05	5.82882	-658.203	129.65	-658.203	181.295	-658.203	169.193	-1918.05	-17.8991	-1918.05	205.927	-1918.05	978.702	458.535	37.3101	-658.203	3.24151	-658.203	84.9481	-658.203	37.9519	-658.203	195.738	-658.203	-11.4347	-658.203	154.248
-1911.96	12.108	-652.835	103.843	-652.835	175.195	-652.835	175.195	-1911.96	-28.2099	-1911.96	209.622	-1911.96	978.963	463.29	7.70265	-652.835	1.99099	-652.835	78.6155	-652.835	29.7563	-652.835	199	-652.835	-0.46396	-652.835	163.432
-1905.87	4.88709	-647.47	82.2354	-647.47	127.696	-647.47	121.197	-1905.87	-25.5207	-1905.87	207.018	-1905.87	969.627	468.043	13.4966	-647.47	15.1417	-647.47	89.8841	-647.47	33.562	-647.47	198.063	-647.47	-9.89307	-647.47	169.498
-1899.79	5.76664	-642.108	79.8281	-642.108	136.596	-642.108	114.199	-1899.79	-35.8312	-1899.79	200.516	-1899.79	966.595	472.793	32.4919	-642.108	-1.10657	-642.108	77.5537	-642.108	32.569	-642.108	202.527	-642.108	-5.52202	-642.108	171.843
-1893.7	3.9463	-636.749	60.0206	-636.749	105.297	-636.749	173.201	-1893.7	-15.1417	-1893.7	205.415	-1893.7	967.766	477.541	4.68858	-636.749	-4.75373	-636.749	73.6244	-636.749	23.7772	-636.749	191.992	-636.749	-7.45065	-636.749	198.789
-1887.63	0.92608	-631.393	58.8134	-631.393	91.9972	-631.393	110.202	-1887.63	-16.4516	-1887.63	208.815	-1887.63	965.34	482.286	44.0866	-631.393	3.00013	-631.393	76.4963	-631.393	21.5866	-631.393	189.859	-631.393	-4.87904	-631.393	212.416
-1881.55	3.00626	-626.041	58.206	-626.041	112.898	-626.041	94.2039	-1881.55	-40.7618	-1881.55	211.916	-1881.55	965.918	487.029	13.886	-626.041	-6.04509	-626.041	94.969	-626.041	3.1972	-626.041	190.127	-626.041	-8.00726	-626.041	225.323
-1875.48	7.18649	-620.691	73.1986	-620.691	110.399	-620.691	123.206	-1875.48	-21.0715	-1875.48	207.818	-1875.48	958.699	491.769	4.08698	-620.691	-10.8892	-620.691	64.6431	-620.691	13.6091	-620.691	189.196	-620.691	-0.63506	-620.691	249.871
-1869.41	2.36692	-615.344	73.7913	-615.344	124.1	-615.344	100.207	-1869.41	-18.3812	-1869.41	198.021	-1869.41	958.683	496.507	10.4892	-615.344	-12.1322	-615.344	69.1181	-615.344	20.4223	-615.344	198.466	-615.344	1030.04	-615.344	258.339
-1863.35	8.04753	-610.001	79.1839	-610.001	124.001	-610.001	110.209	-1863.35	-13.6906	-1863.35	200.526	-1863.35	955.371	501.242	39.0926	-610.001	5.82571	-610.001	70.3943	-610.001	14.0366	-610.001	192.138	-610.001	-5.69021	-610.001	279.887
-1857.29	8.62829	-604.66	77.3766	-604.66	134.102	-604.66	75.2107	-1857.29	-21.9997	-1857.29	202.132	-1857.29	949.662	505.975	31.0976	-604.66	2.1848	-604.66	84.0715	-604.66	16.6523	-604.66	193.01	-604.66	-11.8173	-604.66	294.236
-1851.23	7.1092	-599.322	83.9692	-599.322	149.003	-599.322	115.212	-1851.23	-11.3083	-1851.23	191.739	-1851.23	949.957	510.705	20.7039	-599.322	-5.65513	-599.322	70.5499	-599.322	20.4691	-599.322	180.084	-599.322	-10.7442	-599.322	313.505
-1845.18	4.69034	-593.988	86.362	-593.988	127.904	-593.988	124.214	-1845.18	-23.6173	-1845.18	205.347	-1845.18	937.955	515.433	19.3115	-593.988	0.3059	-593.988	78.6293	-593.988	22.4871	-593.988	182.159	-593.988	-1.871	-593.988	323.055
-1839.13	1.37171	-588.656	87.5545	-588.656	119.405	-588.656	138.216	-1839.13	-16.9258	-1839.13	200.656	-1839.13	931.956	520.158	20.9205	-588.656	-5.13199	-588.656	77.1098	-588.656	12.5065	-588.656	184.235	-588.656	-8.59738	-588.656	348.925
-1833.09	4.05326	-583.327	84.5472	-583.327	139.706	-583.327	160.218	-1833.09	-34.2344	-1833.09	198.967	-1833.09	936.461	524.881	23.1308	-583.327	-0.36877	-583.327	57.5913	-583.327	-5.27301	-583.327	184.513	-583.327	-0.02359	-583.327	354.995
-1827.04	1.63515	-578.002	87.5399	-578.002	137.807	-578.002	156.22	-1827.04	-29.5427	-1827.04	192.178	-1827.04	927.469	529.602	0.14256	-578.002	-6.40442	-578.002	66.874	-578.002	0.94875	-578.002	191.391	-578.002	-10.3497	-578.002	369.586
-1821.01	4.61701	-572.679	86.3327	-572.679	132.309	-572.679	138.222	-1821.01	-22.8507	-1821.01	188.391	-1821.01	916.68	534.32	-1.24429	-572.679	-9.43925	-572.679	65.3578	-572.679	8.97181	-572.679	195.271	-572.679	-8.67541	-572.679	372.537
-1814.97	6.69909	-567.36	86.3254	-567.36	133.41	-567.36	138.224	-1814.97	-27.1588	-1814.97	195.405	-1814.97	920.295	539.035	2.77021	-567.36	-22.6729	-567.36	65.8425	-567.36	-2.804	-567.36	176.952	-567.36	-6.70094	-567.36	385.569
-1808.94	8.1815	-562.043	86.9179	-562.043	134.511	-562.043	136.225	-1808.94	-11.4668	-1808.94	187.12	-1808.94	911.613	543.748	4.98589	-562.043	-14.3057	-562.043	63.9284	-562.043	22.0215	-562.043	174.235	-562.043	-5.92612	-562.043	400.522
-1802.91	4.26396	-556.729	80.9106	-556.729	124.213	-556.729	161.227	-1802.91	-34.7743	-1802.91	189.337	-1802.91	903.535	548.458	30.0029	-556.729	-21.5373	-556.729	60.0154	-556.729	3.64825	-556.729	172.718	-556.729	-12.6511	-556.729	401.074
-1796.89	4.24657	-551.419	84.5033	-551.419	128.314	-551.419	150.228	-1796.89	-27.0817	-1796.89	181.354	-1796.89	898.16	553.167	23.2215	-551.419	-19.1678	-551.419	63.7035	-551.419	6.27608	-551.419	171.203	-551.419	-7.67588	-551.419	398.508
-1790.87	3.62951	-546.111	73.6961	-546.111	123.416	-546.111	135.23	-1790.87	-37.389	-1790.87	182.673	-1790.87	905.088	557.872	2.6414	-546.111	-15.5975	-546.111	50.5926	-546.111	16.1052	-546.111	188.889	-546.111	-3.90052	-546.111	396.301
-1784.85	5.11249	-540.807	75.4887	-540.807	104.717	-540.807	151.232	-1784.85	-31.6956	-1784.85	189.393	-1784.85	896.72	562.575	40.8627	-540.807	-12.026	-540.807	76.6828	-540.807	18.1356	-540.807	160.976	-540.807	289.975	-540.807	374.775
-1778.84	-1.5042	-535.505	60.4815	-535.505	112.419	-535.505	118.234	-1778.84	-17.0024	-1778.84	179.014	-1778.84	884.755	567.276	21.4853	-535.505	-28.2535	-535.505	53.5742	-535.505	2.16712	-535.505	163.064	-535.505	63.3512	-535.505	357.69
-1772.83	-1.52084	-530.206	70.6742	-530.206	112.921	-530.206	211.236	-1772.83	-29.3092	-1772.83	174.936	-1772.83	878.193	571.974	24.309	-530.206	-26.4799	-530.206	52.8665	-530.206	3.59996	-530.206	172.953	-530.206	-13.8726	-530.206	360.044
-1766.82	0.56275	-524.911	72.4669	-524.911	111.023	-524.911	2975.24	-1766.82	-23.6159	-1766.82	182.259	-1766.82	875.535	576.67	19.9343	-524.911	-13.3054	-524.911	64.16	-524.911	4.43398	-524.911	175.044	-524.911	-4.3962	-524.911	339.72
-1760.82	3.84659	-519.618	78.4596	-519.618	107.924	-519.618	577.239	-1760.82	-35.9217	-1760.82	179.084	-1760.82	876.779	581.363	26.3609	-519.618	-16.93	-519.618	61.0545	-519.618	3.4693	-519.618	168.735	-519.618	-7.51961	-519.618	350.235
-1754.82	17.9305	-514.328	103.652	-514.328	130.026	-514.328	173.241	-1754.82	11.7721	-1754.82	188.51	-1754.82	883.128	586.054	23.7889	-514.328	-6.15333	-514.328	69.5501	-514.328	6.10566	-514.328	167.828	-514.328	-0.74264	-514.328	344.432
-1748.82	-1.58517	-509.042	76.6451	-509.042	131.128	-509.042	111.243	-1748.82	-29.5342	-1748.82	174.836	-1748.82	856.779	590.742	13.4182	-509.042	-15.1756	-509.042	58.8467	-509.042	-6.25672	-509.042	179.523	-509.042	-3.86558	-509.042	331.308
-1742.83	3.49915	-503.758	74.8378	-503.758	139.43	-503.758	134.244	-1742.83	-22.8399	-1742.83	173.765	-1742.83	862.534	595.428	14.4487	-503.758	-15.797	-503.758	62.5445	-503.758	-3.61772	-503.758	164.818	-503.758	-4.2882	-503.758	332.345
-1736.84	4.38378	-498.477	70.6306	-498.477	108.732	-498.477	125.246	-1736.84	-34.1452	-1736.84	160.994	-1736.84	847.593	600.111	73.6806	-498.477	-17.6174	-498.477	54.6433	-498.477	-6.37765	-498.477	162.115	-498.477	-10.7106	-498.477	344.182
-1730.85	2.56852	-493.199	82.0233	-493.199	116.434	-493.199	138.248	-1730.85	-43.4508	-1730.85	171.324	-1730.85	846.754	604.792	14.1139	-493.199	-5.63655	-493.199	47.5431	-493.199	-10.3362	-493.199	157.612	-493.199	-4.5327	-493.199	344.62
-1724.87	-1.04667	-487.925	72.416	-487.925	128.337	-487.925	157.249	-1724.87	-18.756	-1724.87	166.956	-1724.87	839.319	609.471	15.1487	-487.925	-15.2549	-487.925	56.8441	-487.925	-2.89385	-487.925	153.111	-487.925	-10.9546	-487.925	352.739
-1718.89	-3.76153	-482.653	72.4088	-482.653	120.439	-482.653	141.251	-1718.89	-31.0612	-1718.89	159.588	-1718.89	831.288	614.147	-21.6153	-482.653	1.52785	-482.653	47.7461	-482.653	-18.25	-482.653	162.411	-482.653	-12.8763	-482.653	376.577
-1712.92	-0.17627	-477.384	91.0016	-477.384	120.941	-477.384	117.253	-1712.92	-42.3658	-1712.92	170.822	-1712.92	832.559	618.821	7.02208	-477.384	-11.6884	-477.384	62.6492	-477.384	-3.6051	-477.384	161.512	-477.384	-9.99763	-477.384	364.776
-1706.95	-5.29071	-472.118	93.3943	-472.118	194.644	-472.118	148.255	-1706.95	-53.6702	-1706.95	157.757	-1706.95	834.434	623.492	42.8605	-472.118	-17.7036	-472.118	59.1534	-472.118	6.24108	-472.118	160.015	-472.118	-8.6189	-472.118	363.416
-1700.98	1.29491	-466.855	104.787	-466.855	260.546	-466.855	160.256	-1700.98	-27.9749	-1700.98	156.393	-1700.98	824.012	628.161	4.90073	-466.855	-20.1179	-466.855	48.4585	-466.855	-9.11143	-466.855	166.318	-466.855	-12.3398	-466.855	377.776
-1695.02	-5.61927	-461.595	86.7798	-461.595	130.848	-461.595	141.258	-1695.02	-32.2795	-1695.02	154.731	-1695.02	819.894	632.827	12.5421	-461.595	-21.931	-461.595	64.9648	-461.595	-27.4629	-461.595	141.423	-461.595	-12.7605	-461.595	374.857
-1689.06	-0.53327	-456.338	63.9726	-456.338	127.751	-456.338	122.26	-1689.06	-30.5835	-1689.06	161.169	-1689.06	813.979	637.491	16.5846	-456.338	-39.3431	-456.338	55.4722	-456.338	-9.21315	-456.338	146.529	-456.338	-14.0812	-456.338	376.977
-1683.1	1.85302	-451.084	42.9654	-451.084	100.054	-451.084	128.262	-1683.1	-19.887	-1683.1	152.909	-1683.1	807.767	642.153	11.6285	-451.084	-25.5543	-451.084	50.3805	-451.084	1.83793	-451.084	154.036	-451.084	-14.2013	-451.084	376.219
-1677.15	-2.66065	-445.832	45.3582	-445.832	101.756	-445.832	112.263	-1677.15	-41.1912	-1677.15	155.45	-1677.15	806.358	646.812	-1.12595	-445.832	-28.5644	-445.832	45.29	-445.832	-9.30985	-445.832	153.145	-445.832	-16.4214	-445.832	375.94
-1671.2	1.52595	-440.584	49.551	-440.584	113.659	-440.584	101.265	-1671.2	-22.4945	-1671.2	158.292	-1671.2	792.053	651.469	19.1206	-440.584	-11.7734	-440.584	54.6005	-440.584	-16.2565	-440.584	140.854	-440.584	-10.5411	-440.584	382.142
-1665.25	0.01284	-435.339	39.9438	-435.339	91.9615	-435.339	80.2667	-1665.25	-44.7981	-1665.25	144.335	-1665.25	793.951	656.123	24.9684	-435.339	-13.5815	-435.339	57.1121	-435.339	-7.00178	-435.339	159.165	-435.339	-12.1607	-435.339	389.905
-1659.31	15.8997	-430.097	72.9366	-430.097	107.464	-430.097	137.269	-1659.31	30.8985	-1659.31	163.679	-1659.31	804.853	660.775	20.6178	-430.097	-7.58868	-430.097	56.0247	-430.097	-0.14595	-430.097	166.676	-430.097	2.72005	-430.097	384.708
-1653.37	-2.11306	-424.857	32.7293	-424.857	85.7672	-424.857	111.271	-1653.37	-44.4046	-1653.37	145.524	-1653.37	784.858	665.424	36.6686	-424.857	-25.5948	-424.857	54.9384	-424.857	-9.48899	-424.857	144.189	-424.857	-7.8991	-424.857	388.751
-1647.43	-7.82569	-419.621	34.5222	-419.621	86.2701	-419.621	109.272	-1647.43	-28.7071	-1647.43	157.671	-1647.43	789.166	670.071	10.7204	-419.621	-17.1998	-419.621	47.0531	-419.621	-9.83084	-419.621	157.704	-419.621	-10.1179	-419.621	385.595
-1641.5	-4.83825	-414.387	35.115	-414.387	85.573	-414.387	129.274	-1641.5	-43.01	-1641.5	139.819	-1641.5	774.277	674.716	21.9736	-414.387	-25.0038	-414.387	56.369	-414.387	-14.9714	-414.387	150.219	-414.387	-10.2366	-414.387	377.4
-1635.57	-0.65056	-409.157	24.3077	-409.157	75.2761	-409.157	129.276	-1635.57	-37.3122	-1635.57	147.768	-1635.57	777.991	679.358	26.0284	-409.157	-19.0069	-409.157	40.8858	-409.157	-8.71064	-409.157	154.135	-409.157	-4.65493	-409.157	389.724
-1629.64	-4.2626	-403.929	24.3005	-403.929	84.1792	-403.929	130.277	-1629.64	-42.6145	-1629.64	137.118	-1629.64	765.209	683.998	28.2842	-403.929	-22.6089	-403.929	57.8037	-403.929	-7.84881	-403.929	144.253	-403.929	-10.473	-403.929	387.409
-1623.72	-9.07454	-398.704	24.2934	-398.704	77.4822	-398.704	119.279	-1623.72	-54.9168	-1623.72	132.169	-1623.72	764.731	688.635	55.7415	-398.704	-6.40991	-398.704	46.3227	-398.704	-1.58583	-398.704	154.172	-398.704	-7.29091	-398.704	403.095
-1617.8	-6.38628	-393.482	27.8862	-393.482	72.5853	-393.482	93.281	-1617.8	-35.2188	-1617.8	138.921	-1617.8	765.155	693.27	98.7999	-393.482	-15.41	-393.482	42.0427	-393.482	-7.32165	-393.482	140.692	-393.482	-9.20858	-393.482	403.661
-1611.89	-6.098	-388.263	20.679	-388.263	84.4885	-388.263	140.282	-1611.89	-46.521	-1611.89	136.675	-1611.89	761.383	697.903	110.66	-388.263	-29.8088	-388.263	55.3638	-388.263	3.74383	-388.263	168.613	-388.263	-5.42613	-388.263	396.187
-1605.98	-6.40939	-383.047	31.4719	-383.047	78.3918	-383.047	130.284	-1605.98	-51.8226	-1605.98	138.329	-1605.98	757.314	702.533	66.7209	-383.047	-7.60683	-383.047	52.686	-383.047	5.2103	-383.047	144.335	-383.047	-7.94338	-383.047	393.634
-1600.07	-6.42048	-377.834	38.0648	-377.834	93.8951	-377.834	138.286	-1600.07	-46.1237	-1600.07	138.485	-1600.07	758.948	707.161	54.5836	-377.834	-14.804	-377.834	46.8091	-377.834	-14.9219	-377.834	150.659	-377.834	-2.36035	-377.834	406.801
-1594.16	-11.2315	-372.624	33.8575	-372.624	78.1985	-372.624	117.288	-1594.16	-40.4252	-1594.16	137.142	-1594.16	760.886	711.786	-9.15269	-372.624	-33.9999	-372.624	48.9334	-372.624	-23.0529	-372.624	145.583	-372.624	-3.07702	-372.624	411.809
-1588.26	-4.34244	-367.417	27.8504	-367.417	99.1019	-367.417	137.289	-1588.26	-26.726	-1588.26	133.4	-1588.26	758.626	716.409	21.3124	-367.417	-24.3949	-367.417	54.6586	-367.417	-5.38262	-367.417	147.109	-367.417	-8.59356	-367.417	416.817
-1582.36	-5.55305	-362.213	29.6431	-362.213	105.005	-362.213	137.291	-1582.36	-35.0268	-1582.36	131.459	-1582.36	750.671	721.03	40.9789	-362.213	-8.18891	-362.213	42.7849	-362.213	4.48875	-362.213	144.436	-362.213	-9.60987	-362.213	429.745
-1576.47	-7.36352	-357.011	27.8361	-357.011	95.9089	-357.011	126.293	-1576.47	-37.3277	-1576.47	127.719	-1576.47	752.318	725.648	15.6468	-357.011	-14.1818	-357.011	44.5123	-357.011	-6.63869	-357.011	142.364	-357.011	-2.52591	-357.011	416.754
-1570.58	-7.07377	-351.813	35.029	-351.813	87.4126	-351.813	115.294	-1570.58	-47.6283	-1570.58	127.581	-1570.58	741.069	730.264	11.3155	-351.813	-24.9737	-351.813	32.6407	-351.813	-5.76494	-351.813	154.094	-351.813	-10.4417	-351.813	435.923
-1564.69	-8.88387	-346.617	22.4218	-346.617	80.7162	-346.617	101.296	-1564.69	-41.9289	-1564.69	124.444	-1564.69	739.723	734.877	1.58618	-346.617	-15.3648	-346.617	53.1702	-346.617	-2.49004	-346.617	139.424	-346.617	-1.55719	-346.617	448.733
-1558.81	-4.39387	-341.424	23.6146	-341.424	88.42	-341.424	108.298	-1558.81	-43.2289	-1558.81	126.707	-1558.81	731.18	739.488	3.85776	-341.424	-3.3548	-341.424	47.7007	-341.424	-13.0139	-341.424	137.356	-341.424	-9.17261	-341.424	468.503
-1552.93	-8.60357	-336.235	28.4075	-336.235	96.1237	-336.235	125.299	-1552.93	-39.5293	-1552.93	123.572	-1552.93	723.24	744.097	9.73053	-336.235	-36.9437	-336.235	51.4322	-336.235	16.0633	-336.235	138.888	-336.235	-4.78762	-336.235	469.194
-1547.05	-6.8131	-331.048	37.4004	-331.048	100.228	-331.048	163.302	-1547.05	-62.829	-1547.05	128.538	-1547.05	719.804	748.703	23.4049	-331.048	-24.3317	-331.048	49.9648	-331.048	-2.25809	-331.048	147.622	-331.048	-4.30254	-331.048	499.645
-1541.18	-8.62247	-325.864	36.1932	-325.864	83.3313	-325.864	143.303	-1541.18	-35.1288	-1541.18	135.305	-1541.18	709.771	753.307	-4.31964	-325.864	-15.3186	-325.864	42.8984	-325.864	-26.5785	-325.864	141.957	-325.864	-5.91726	-325.864	514.136
-1535.31	-7.43166	-320.682	33.7861	-320.682	103.035	-320.682	142.305	-1535.31	-58.4282	-1535.31	116.274	-1535.31	711.141	757.909	20.1573	-320.682	-32.7046	-320.682	41.8331	-320.682	-21.4976	-320.682	125.493	-320.682	-5.13161	-320.682	542.428
-1529.44	-16.1406	-315.504	33.779	-315.504	92.7392	-315.504	110.306	-1529.44	-44.7273	-1529.44	116.443	-1529.44	698.415	762.508	19.4357	-315.504	-11.0896	-315.504	50.3688	-315.504	-13.4156	-315.504	143.831	-315.504	-9.74587	-315.504	557.28
-1523.58	-9.54951	-310.329	37.9719	-310.329	93.8434	-310.329	180.308	-1523.58	-51.0268	-1523.58	114.514	-1523.58	685.091	767.105	15.1149	-310.329	0.9263	-310.329	48.5056	-310.329	3.66766	-310.329	139.969	-310.329	-6.25987	-310.329	582.093
-1517.72	-9.85815	-305.156	47.5647	-305.156	100.347	-305.156	173.31	-1517.72	-37.3255	-1517.72	122.785	-1517.72	688.871	771.699	10.7958	-305.156	-7.45656	-305.156	58.2433	-305.156	-9.24787	-305.156	114.509	-305.156	-1.87348	-305.156	594.666
-1511.86	-11.6666	-299.987	45.1576	-299.987	99.6516	-299.987	147.312	-1511.86	-37.6243	-1511.86	109.158	-1511.86	677.654	776.291	13.0778	-299.987	-7.43864	-299.987	48.3822	-299.987	-6.56237	-299.987	137.65	-299.987	-1.98705	-299.987	611.44
-1506.01	-11.675	-294.82	38.5505	-294.82	110.956	-294.82	153.314	-1506.01	-54.9231	-1506.01	113.832	-1506.01	677.541	780.881	23.7613	-294.82	-24.2197	-294.82	49.322	-294.82	-4.47555	-294.82	133.192	-294.82	-0.90032	-294.82	618.974
-1500.16	-12.283	-289.656	51.7435	-289.656	107.26	-289.656	157.315	-1500.16	-31.2213	-1500.16	114.907	-1500.16	680.13	785.468	24.8462	-289.656	-13.9997	-289.656	49.0629	-289.656	-2.98777	-289.656	126.935	-289.656	-8.81336	-289.656	627.108
-1494.31	-11.9909	-284.495	43.9364	-284.495	113.164	-284.495	166.317	-1494.31	-33.5197	-1494.31	112.984	-1494.31	675.223	790.053	49.932	-284.495	-5.57865	-284.495	54.8048	-284.495	6.90132	-284.495	151.279	-284.495	0.07394	-284.495	639.683
-1488.47	-14.3987	-279.337	45.7293	-279.337	138.269	-279.337	183.319	-1488.47	-28.8178	-1488.47	114.661	-1488.47	665.219	794.636	25.8194	-279.337	-22.9567	-279.337	49.7478	-279.337	1.19174	-279.337	144.424	-279.337	-3.33864	-279.337	649.498
-1482.63	-7.50617	-274.182	49.9222	-274.182	119.573	-274.182	181.32	-1482.63	-54.1157	-1482.63	109.739	-1482.63	673.519	799.216	4.10789	-274.182	-3.13375	-274.182	55.0918	-274.182	-0.91681	-274.182	136.371	-274.182	-4.35102	-274.182	656.793
-1476.8	-16.5136	-269.029	55.3151	-269.029	139.877	-269.029	154.322	-1476.8	-32.4133	-1476.8	104.219	-1476.8	666.821	803.794	22.5977	-269.029	-6.1099	-269.029	51.6368	-269.029	6.57566	-269.029	125.318	-269.029	3.33689	-269.029	672.849
-1470.96	-10.2208	-263.88	54.108	-263.88	118.782	-263.88	176.324	-1470.96	-32.7109	-1470.96	99.8997	-1470.96	652.027	808.37	-6.91115	-263.88	-5.48502	-263.88	42.9828	-263.88	2.06949	-263.88	146.067	-263.88	-3.37511	-263.88	669.826
-1465.14	-10.5278	-258.733	60.7009	-258.733	151.686	-258.733	197.325	-1465.14	-47.0086	-1465.14	102.782	-1465.14	657.936	812.943	34.3812	-258.733	-9.05904	-258.733	52.7299	-258.733	2.96445	-258.733	128.417	-258.733	3.11319	-258.733	671.842
-1459.31	-12.6348	-253.589	53.4938	-253.589	158.191	-253.589	193.327	-1459.31	-64.3059	-1459.31	111.965	-1459.31	647.048	817.514	8.47481	-253.589	-3.03223	-253.589	52.4781	-253.589	-6.33931	-253.589	126.368	-253.589	4.8018	-253.589	682.26
-1453.49	-13.8414	-248.448	64.8869	-248.448	164.096	-248.448	224.329	-1453.49	-56.6025	-1453.49	105.549	-1453.49	641.864	822.082	26.3699	-248.448	-18.6043	-248.448	59.0271	-248.448	12.558	-248.448	130.32	-248.448	1.99063	-248.448	674.197
-1447.67	-12.0479	-243.31	70.8798	-243.31	161.601	-243.31	222.33	-1447.67	-35.8996	-1447.67	95.2338	-1447.67	640.282	826.648	1.66615	-243.31	5.4245	-243.31	70.3774	-243.31	-6.9437	-243.31	130.074	-243.31	-1.72028	-243.31	683.535
-1441.85	-10.5542	-238.175	81.0726	-238.175	183.105	-238.175	199.332	-1441.85	-38.1964	-1441.85	97.2203	-1441.85	634.504	831.212	28.5639	-238.175	21.6543	-238.175	60.1285	-238.175	5.35607	-238.175	142.428	-238.175	-3.63103	-238.175	706.434
-1436.04	-12.9602	-233.043	88.2656	-233.043	188.41	-233.043	241.334	-1436.04	-30.4931	-1436.04	101.308	-1436.04	640.429	835.774	-0.3374	-233.043	26.4852	-233.043	68.6808	-233.043	28.4567	-233.043	139.184	-233.043	-2.54155	-233.043	721.773
-1430.23	-14.1663	-227.913	103.859	-227.913	202.115	-227.913	228.336	-1430.23	-61.7892	-1430.23	93.3964	-1430.23	623.858	840.333	20.5629	-227.913	7.31702	-227.913	79.6339	-227.913	36.5588	-227.913	134.141	-227.913	8.44812	-227.913	732.072
-1424.43	-8.77199	-222.786	123.051	-222.786	209.82	-222.786	243.337	-1424.43	-43.0851	-1424.43	92.9861	-1424.43	622.289	844.889	16.2644	-222.786	19.9498	-222.786	91.3883	-222.786	27.8619	-222.786	144.098	-222.786	9.53806	-222.786	764.692
-1418.63	-12.6776	-217.662	125.444	-217.662	258.925	-217.662	254.339	-1418.63	-43.3812	-1418.63	93.4769	-1418.63	612.924	849.444	20.9668	-217.662	38.5835	-217.662	103.943	-217.662	50.9662	-217.662	144.457	-217.662	12.7282	-217.662	771.032
-1412.83	-13.883	-212.541	155.437	-212.541	274.43	-212.541	261.341	-1412.83	-39.6774	-1412.83	97.8688	-1412.83	627.262	853.996	13.071	-212.541	65.6183	-212.541	128.9	-212.541	90.8717	-212.541	144.817	-212.541	24.0185	-212.541	812.772
-1407.03	-14.7883	-207.423	183.03	-207.423	302.535	-207.423	275.342	-1407.03	-33.9727	-1407.03	84.8618	-1407.03	608.003	858.546	9.97605	-207.423	74.654	-207.423	131.857	-207.423	54.5782	-207.423	149.379	-207.423	16.1091	-207.423	831.113
-1401.24	-14.1933	-202.308	177.623	-202.308	325.24	-202.308	273.344	-1401.24	-29.2682	-1401.24	92.556	-1401.24	626.547	863.093	39.2829	-202.308	67.4907	-202.308	145.216	-202.308	82.4859	-202.308	146.741	-202.308	34.5999	-202.308	862.054
-1395.46	-5.19811	-197.195	198.016	-197.195	337.745	-197.195	326.346	-1395.46	-43.5637	-1395.46	92.1513	-1395.46	603.994	867.638	34.9904	-197.195	53.1283	-197.195	150.175	-197.195	61.1948	-197.195	157.905	-197.195	26.3911	-197.195	864.676
-1389.67	-13.9028	-192.086	210.609	-192.086	335.251	-192.086	367.347	-1389.67	-41.8588	-1389.67	86.6477	-1389.67	595.245	872.181	8.49948	-192.086	48.367	-192.086	150.735	-192.086	81.3049	-192.086	166.069	-192.086	22.0824	-192.086	885.418
-1383.89	-13.6074	-186.979	251.402	-186.979	389.756	-186.979	375.349	-1383.89	-42.1537	-1383.89	90.1454	-1383.89	599.399	876.722	33.6101	-186.979	72.4065	-186.979	137.297	-186.979	72.6161	-186.979	153.835	-186.979	26.774	-186.979	907.961
-1378.11	-13.3117	-181.875	231.595	-181.875	397.461	-181.875	376.351	-1378.11	-48.4489	-1378.11	88.8439	-1378.11	597.556	881.26	23.9216	-181.875	74.2471	-181.875	120.259	-181.875	75.3286	-181.875	165.602	-181.875	22.1656	-181.875	928.824
-1372.34	-17.8158	-176.773	205.788	-176.773	366.167	-176.773	371.353	-1372.34	-47.7432	-1372.34	86.0436	-1372.34	598.116	885.796	29.8347	-176.773	67.6888	-176.773	137.222	-176.773	70.842	-176.773	144.97	-176.773	21.7576	-176.773	943.327
-1366.57	-17.8198	-171.675	215.981	-171.675	375.072	-171.675	404.354	-1366.57	-49.038	-1366.57	80.8445	-1366.57	587.579	890.329	20.7486	-171.675	92.3312	-171.675	164.987	-171.675	98.7567	-171.675	181.939	-171.675	41.1497	-171.675	940.671
-1360.8	-11.8237	-166.579	227.374	-166.579	406.778	-166.579	395.356	-1360.8	-56.3318	-1360.8	79.2464	-1360.8	592.046	894.86	17.6643	-166.579	83.3747	-166.579	186.352	-166.579	120.073	-166.579	182.91	-166.579	29.3422	-166.579	950.015
-1355.03	-11.5273	-161.487	303.567	-161.487	435.483	-161.487	397.357	-1355.03	-41.6259	-1355.03	79.1496	-1355.03	583.916	899.389	0.78084	-161.487	141.019	-161.487	196.919	-161.487	132.39	-161.487	174.881	-161.487	48.4348	-161.487	928.88
-1349.27	-15.7307	-156.397	364.76	-156.397	531.989	-156.397	440.359	-1349.27	-47.9202	-1349.27	71.2538	-1349.27	579.089	903.916	25.2988	-156.397	185.465	-156.397	265.086	-156.397	169.308	-156.397	178.253	-156.397	59.4277	-156.397	942.665
-1343.52	-15.7341	-151.309	507.553	-151.309	682.494	-151.309	456.361	-1343.52	-35.2141	-1343.52	73.259	-1343.52	577.265	908.44	35.4183	-151.309	277.911	-151.309	349.255	-151.309	247.627	-151.309	222.427	-151.309	80.3209	-151.309	971.57
-1337.76	-14.2371	-146.225	668.346	-146.225	945.8	-146.225	546.363	-1337.76	-44.5073	-1337.76	71.3654	-1337.76	573.944	912.962	25.7387	-146.225	435.759	-146.225	527.824	-146.225	414.748	-146.225	248.002	-146.225	125.514	-146.225	980.556
-1332.01	-7.93994	-141.143	919.139	-141.143	1179.11	-141.143	642.364	-1332.01	-36.8009	-1332.01	71.8729	-1332.01	564.927	917.482	34.0605	-141.143	633.207	-141.143	738.795	-141.143	551.269	-141.143	293.978	-141.143	175.208	-141.143	986.662
-1326.26	220.057	-136.065	1124.33	-136.065	1446.01	-136.065	744.366	-1326.26	-50.094	-1326.26	70.2814	-1326.26	565.512	921.999	5.18338	-136.065	838.456	-136.065	902.967	-136.065	680.592	-136.065	368.755	-136.065	212.001	-136.065	1001.89
-1320.52	-11.2453	-130.989	1217.93	-130.989	1672.72	-130.989	861.368	-1320.52	-16.3875	-1320.52	77.0912	-1320.52	562.501	926.514	3.30789	-130.989	936.906	-130.989	1028.34	-130.989	755.915	-130.989	414.733	-130.989	249.395	-130.989	1019.76
-1314.78	-12.7478	-125.916	1344.52	-125.916	1761.42	-125.916	860.369	-1314.78	-36.6804	-1314.78	74.602	-1314.78	556.193	931.027	34.4333	-125.916	984.358	-125.916	1115.31	-125.916	820.441	-125.916	407.312	-125.916	275.09	-125.916	1032.46
-1309.04	-13.3499	-120.845	1313.31	-120.845	1853.13	-120.845	883.371	-1309.04	-48.9726	-1309.04	70.9139	-1309.04	553.788	935.537	49.9601	-120.845	995.81	-120.845	1168.29	-120.845	724.767	-120.845	449.692	-120.845	282.184	-120.845	1033.41
-1303.31	-12.752	-115.778	1245.5	-115.778	1812.24	-115.778	893.373	-1303.31	-29.2652	-1303.31	70.527	-1303.31	549.586	940.045	15.0885	-115.778	995.863	-115.778	1098.46	-115.778	720.894	-115.778	411.074	-115.778	275.779	-115.778	1035.68
-1297.58	-17.8538	-110.713	1054.7	-110.713	1620.74	-110.713	833.375	-1297.58	-35.558	-1297.58	68.341	-1297.58	539.387	944.551	35.4178	-110.713	743.917	-110.713	957.039	-110.713	615.023	-110.713	406.656	-110.713	254.374	-110.713	1049.95
-1291.85	-13.3555	-105.651	828.49	-105.651	1383.65	-105.651	782.376	-1291.85	-38.8501	-1291.85	65.5562	-1291.85	529.792	949.055	14.3482	-105.651	582.572	-105.651	760.017	-105.651	522.952	-105.651	383.04	-105.651	232.069	-105.651	1064.34
-1286.12	-13.3569	-100.591	682.684	-100.591	1182.55	-100.591	713.378	-1286.12	-41.1423	-1286.12	63.6725	-1286.12	525.899	953.556	41.88	-100.591	445.828	-100.591	585.395	-100.591	388.883	-100.591	313.224	-100.591	189.064	-100.591	1071.05
-1280.4	-14.2583	-95.535	563.276	-95.535	995.26	-95.535	681.379	-1280.4	-45.4338	-1280.4	61.1899	-1280.4	527.11	958.055	38.2135	-95.535	333.685	-95.535	464.375	-95.535	333.415	-95.535	290.21	-95.535	138.56	-95.535	1106.92
-1274.69	-18.1595	-90.4814	501.47	-90.4814	922.566	-90.4814	684.381	-1274.69	-33.726	-1274.69	60.2086	-1274.69	527.724	962.552	8.14759	-90.4814	316.343	-90.4814	424.155	-90.4814	285.148	-90.4814	250.397	-90.4814	137.855	-90.4814	1151.91
-1268.97	-14.5605	-85.4304	511.663	-85.4304	925.473	-85.4304	738.383	-1268.97	-60.0173	-1268.97	69.1281	-1268.97	508.841	967.046	26.6832	-85.4304	283.402	-85.4304	407.537	-85.4304	320.282	-85.4304	266.385	-85.4304	134.152	-85.4304	1219.7
-1263.26	-21.1613	-80.3823	586.656	-80.3823	942.179	-80.3823	736.384	-1263.26	-63.3086	-1263.26	48.9488	-1263.26	508.861	971.538	62.02	-80.3823	337.462	-80.3823	474.92	-80.3823	397.417	-80.3823	291.975	-80.3823	159.848	-80.3823	1289.05
-1257.55	-17.5619	-75.337	581.849	-75.337	975.086	-75.337	852.386	-1257.55	-41.5997	-1257.55	56.0706	-1257.55	512.785	976.028	39.1584	-75.337	355.523	-75.337	476.303	-75.337	401.353	-75.337	285.165	-75.337	157.344	-75.337	1346.88
-1251.85	-15.1623	-70.2944	661.642	-70.2944	1073.39	-70.2944	852.388	-1251.85	-26.8907	-1251.85	53.5935	-1251.85	511.311	980.516	36.6978	-70.2944	411.385	-70.2944	529.288	-70.2944	425.691	-70.2944	298.156	-70.2944	188.141	-70.2944	1367.75
-1246.15	-20.8627	-65.2546	628.635	-65.2546	1079.3	-65.2546	885.389	-1246.15	-30.1821	-1246.15	58.3175	-1246.15	489.441	985.001	45.0383	-65.2546	437.247	-65.2546	561.473	-65.2546	481.23	-65.2546	355.549	-65.2546	207.238	-65.2546	1340.26
-1240.45	-18.7627	-60.2175	578.828	-60.2175	1005.41	-60.2175	948.391	-1240.45	-43.4727	-1240.45	58.8425	-1240.45	492.773	989.484	27.5802	-60.2175	392.911	-60.2175	600.06	-60.2175	573.369	-60.2175	432.742	-60.2175	238.335	-60.2175	1342.18
-1234.76	-12.1627	-55.1832	496.021	-55.1832	936.912	-55.1832	902.393	-1234.76	-40.7633	-1234.76	60.5687	-1234.76	493.709	993.965	54.5235	-55.1832	358.176	-55.1832	571.047	-55.1832	547.91	-55.1832	430.137	-55.1832	264.332	-55.1832	1363.77
-1229.07	-19.0625	-50.1517	470.214	-50.1517	882.218	-50.1517	999.394	-1229.07	-33.0532	-1229.07	52.9959	-1229.07	483.548	998.443	38.2676	-50.1517	311.441	-50.1517	446.436	-50.1517	444.452	-50.1517	357.333	-50.1517	208.73	-50.1517	1391.72
-1223.38	-17.862	-45.1229	509.207	-45.1229	989.525	-45.1229	1073.4	-1223.38	-41.3439	-1223.38	48.1242	-1223.38	477.29	1002.92	43.0133	-45.1229	378.108	-45.1229	691.425	-45.1229	680.596	-45.1229	546.13	-45.1229	313.927	-45.1229	1450.04
-1217.69	-16.0614	-40.0968	560.8	-40.0968	1075.23	-40.0968	1299.4	-1217.69	-39.6338	-1217.69	59.4537	-1217.69	477.635	1007.39	44.1604	-40.0968	442.375	-40.0968	739.216	-40.0968	790.14	-40.0968	600.528	-40.0968	357.325	-40.0968	1524.07
-1212.01	-19.9607	-35.0736	614.794	-35.0736	1181.94	-35.0736	1376.4	-1212.01	-42.9235	-1212.01	49.7841	-1212.01	478.584	1011.86	30.9082	-35.0736	500.044	-35.0736	901.007	-35.0736	969.885	-35.0736	693.327	-35.0736	434.024	-35.0736	1607.34
-1206.33	-14.5597	-30.053	786.986	-30.053	1529.25	-30.053	1696.4	-1206.33	-22.2135	-1206.33	44.9157	-1206.33	474.135	1016.33	21.8577	-30.053	729.913	-30.053	1281.6	-30.053	1467.03	-30.053	991.927	-30.053	658.622	-30.053	1741.5
-1200.66	-18.7587	-25.0353	1074.38	-25.0353	2093.15	-25.0353	2101.4	-1200.66	-37.503	-1200.66	42.7484	-1200.66	470.289	1020.8	32.6084	-25.0353	1098.38	-25.0353	2264.99	-25.0353	2577.38	-25.0353	1719.53	-25.0353	1110.62	-25.0353	1951.86
-1194.99	-18.1573	-20.0202	1557.37	-20.0202	3365.06	-20.0202	2895.4	-1194.99	-26.792	-1194.99	38.7822	-1194.99	470.947	1025.27	38.56	-20.0202	1819.65	-20.0202	9944.79	-20.0202	5554.33	-20.0202	2913.93	-20.0202	1883.32	-20.0202	2209.97
-1189.32	-21.7559	-15.0079	3829.57	-15.0079	51904.4	-15.0079	5749.41	-1189.32	-38.0815	-1189.32	37.2169	-1189.32	448.208	1029.73	122.513	-15.0079	5305.13	-15.0079	129144	-15.0079	193752	-15.0079	37231.3	-15.0079	6125.22	-15.0079	2662.13
-1183.66	-15.4543	-9.99835	18220.6	-9.99835	123142	-9.99835	23814.4	-1183.66	-46.3704	-1183.66	43.153	-1183.66	450.072	1034.19	76.2676	-9.99835	57037.2	-9.99835	129142	-9.99835	193750	-9.99835	193988	-9.99835	90865.5	-9.99835	4323.28
-1178	-13.6524	-4.99152	136362	-4.99152	164455	-4.99152	166839	-1178	-48.6594	-1178	44.5899	-1178	449.538	1038.65	100.823	-4.99152	193784	-4.99152	129140	-4.99152	193748	-4.99152	193986	-4.99152	182935	-4.99152	15302.7
-1172.34	-20.8504	0.01257	194145	0.01257	194100	0.01257	647119	-1172.34	-27.9477	-1172.34	48.728	-1172.34	433.108	1043.1	166.78	0.01257	193782	0.01257	129138	0.01257	193746	0.01257	193984	0.01257	194103	0.01257	69556.8
-1166.68	-19.9484	5.01393	194145	5.01393	194100	5.01393	647119	-1166.68	-28.2362	-1166.68	45.0672	-1166.68	429.881	1047.56	232.138	5.01393	193780	5.01393	129137	5.01393	193744	5.01393	193982	5.01393	194103	5.01393	77368.5
-1161.03	-21.146	10.0126	194145	10.0126	194100	10.0126	647119	-1161.03	-37.5248	-1161.03	47.7075	-1161.03	436.558	1052.01	404.297	10.0126	193779	10.0126	129135	10.0126	193742	10.0126	193980	10.0126	194102	10.0126	62873.4
-1155.38	-20.2434	15.0085	167472	15.0085	174286	15.0085	209958	-1155.38	-29.8131	-1155.38	38.0487	-1155.38	430.637	1056.46	578.258	15.0085	193777	15.0085	129133	15.0085	193740	15.0085	193978	15.0085	194102	15.0085	15508
-1149.74	-19.6408	20.0016	31407.9	20.0016	102012	20.0016	40775.4	-1149.74	-52.1007	-1149.74	38.2911	-1149.74	419.019	1060.9	558.419	20.0016	79335.5	20.0016	129131	20.0016	193738	20.0016	193976	20.0016	126834	20.0016	5085.15
-1144.1	-20.2381	24.9921	7496.11	24.9921	15961.2	24.9921	10705.4	-1144.1	-36.3888	-1144.1	33.7347	-1144.1	415.805	1065.35	320.782	24.9921	15275.9	24.9921	108920	24.9921	193736	24.9921	26700.4	24.9921	18887	24.9921	3049.95
-1138.46	-17.5351	29.9798	3519.3	29.9798	7327.73	29.9798	5389.42	-1138.46	-39.6763	-1138.46	32.1792	-1138.46	414.993	1069.79	164.747	29.9798	6442.22	29.9798	15497.6	29.9798	17858.5	29.9798	11016.8	29.9798	7781.22	29.9798	2442.63
-1132.82	-17.8319	34.9649	2162.1	34.9649	4557.44	34.9649	3575.42	-1132.82	-35.9642	-1132.82	38.4248	-1132.82	415.985	1074.23	138.912	34.9649	3407.5	34.9649	7973.79	34.9649	9285.44	34.9649	5676.03	34.9649	3914.42	34.9649	2148.99
-1127.19	-20.2284	39.9472	1550.09	39.9472	3202.55	39.9472	2668.42	-1127.19	-30.2512	-1127.19	43.4715	-1127.19	413.979	1078.67	126.879	39.9472	2202.18	39.9472	5189.6	39.9472	5900	39.9472	3710.84	39.9472	2540.02	39.9472	1901.07
-1121.56	-17.825	44.9267	1052.08	44.9267	2117.66	44.9267	1900.43	-1121.56	-30.5384	-1121.56	36.8194	-1121.56	398.777	1083.1	100.447	44.9267	1337.07	44.9267	2939.01	44.9267	3325.76	44.9267	2117.66	44.9267	1402.62	44.9267	1764.27
-1115.94	-7.92121	49.9036	890.077	49.9036	1821.16	49.9036	1694.43	-1115.94	-32.8255	-1115.94	37.6681	-1115.94	397.378	1087.54	93.8156	49.9036	1035.35	49.9036	2274.41	49.9036	2612.73	49.9036	1625.48	49.9036	1068.93	49.9036	1680.27
-1110.32	-18.4174	54.8778	735.27	54.8778	1436.47	54.8778	1351.43	-1110.32	-34.1121	-1110.32	29.5181	-1110.32	392.982	1091.97	76.9857	54.8778	728.837	54.8778	1542.62	54.8778	1706.49	54.8778	1109.9	54.8778	701.929	54.8778	1609.96
-1104.7	-17.2134	59.8493	702.863	59.8493	1389.58	59.8493	1299.43	-1104.7	-28.399	-1104.7	28.869	-1104.7	385.888	1096.4	60.1575	59.8493	656.323	59.8493	1408.43	59.8493	1590.46	59.8493	1023.92	59.8493	670.031	59.8493	1559.92
-1099.08	-17.8091	64.8181	651.256	64.8181	1304.89	64.8181	1270.43	-1099.08	-22.6858	-1099.08	22.8211	-1099.08	387.798	1100.82	72.7303	64.8181	613.21	64.8181	1305.44	64.8181	1380.83	64.8181	924.137	64.8181	576.934	64.8181	1553.56
-1093.47	-17.5047	69.7841	692.649	69.7841	1327.59	69.7841	1173.43	-1093.47	-49.9717	-1093.47	28.1741	-1093.47	376.511	1105.25	95.5043	69.7841	540.698	69.7841	1096.06	69.7841	1178.4	69.7841	773.359	69.7841	492.236	69.7841	1536.16
-1087.86	-19.9001	74.7475	793.442	74.7475	1401.9	74.7475	1112.44	-1087.86	-46.2582	-1087.86	29.9284	-1087.86	369.127	1109.67	50.4793	74.7475	594.788	74.7475	1037.07	74.7475	1038.97	74.7475	682.582	74.7475	427.939	74.7475	1567.49
-1082.26	-25.8955	79.7082	815.636	79.7082	1361.01	79.7082	1064.44	-1082.26	-28.5444	-1082.26	25.9836	-1082.26	372.547	1114.09	92.4559	79.7082	613.477	79.7082	946.483	79.7082	932.538	79.7082	572.606	79.7082	352.843	79.7082	1584.05
-1076.65	-21.6906	84.6662	720.829	84.6662	1264.92	84.6662	994.439	-1076.65	-36.8301	-1076.65	38.24	-1076.65	377.169	1118.51	58.8335	84.6662	525.968	84.6662	833.498	84.6662	862.11	84.6662	518.431	84.6662	311.646	84.6662	1555.01
-1071.05	-17.7855	89.6215	671.622	89.6215	1173.63	89.6215	986.441	-1071.05	-26.1154	-1071.05	28.2973	-1071.05	361.394	1122.92	78.6125	89.6215	466.66	89.6215	716.914	89.6215	668.084	89.6215	401.257	89.6215	257.55	89.6215	1536.06
-1065.46	-21.6803	94.5741	650.615	94.5741	1108.73	94.5741	911.442	-1065.46	-4.40144	-1065.46	37.2559	-1065.46	365.722	1127.34	80.3926	94.5741	420.553	94.5741	648.731	94.5741	606.058	94.5741	372.284	94.5741	238.254	94.5741	1454.1
-1059.86	-18.9748	99.524	636.208	99.524	1130.24	99.524	871.444	-1059.86	-2.68669	-1059.86	50.7153	-1059.86	395.854	1131.75	72.5738	99.524	387.047	99.524	630.149	99.524	587.234	99.524	385.913	99.524	214.758	99.524	1397.11
-1054.27	-4.86931	104.471	671.001	104.471	1193.15	104.471	868.446	-1054.27	41.0284	-1054.27	90.576	-1054.27	438.588	1136.16	38.3564	104.471	447.141	104.471	637.568	104.471	546.21	104.471	378.542	104.471	220.362	104.471	1358.47
-1048.69	0.53651	109.416	763.395	109.416	1343.06	109.416	879.447	-1048.69	105.743	-1048.69	64.1376	-1048.69	447.425	1140.56	67.74	109.416	441.837	109.416	694.588	109.416	553.788	109.416	380.172	109.416	229.866	109.416	1339.16
-1043.11	-13.5577	114.358	983.588	114.358	1599.17	114.358	940.449	-1043.11	70.4585	-1043.11	36.8002	-1043.11	379.766	1144.97	63.5251	114.358	626.134	114.358	852.409	114.358	682.566	114.358	440.004	114.358	267.871	114.358	1310.37
-1037.53	-18.0515	119.297	1219.38	119.297	1928.48	119.297	1037.45	-1037.53	-0.82661	-1037.53	19.964	-1037.53	346.909	1149.37	56.3113	119.297	821.831	119.297	1003.03	119.297	773.546	119.297	450.036	119.297	293.276	119.297	1312.65
-1031.95	-21.9453	124.233	1485.77	124.233	2162.98	124.233	1099.45	-1031.95	-6.11115	-1031.95	22.6288	-1031.95	338.356	1153.77	43.6986	124.233	1078.13	124.233	1284.45	124.233	970.727	124.233	494.27	124.233	351.681	124.233	1306.06
-1026.38	-24.3389	129.167	1629.17	129.167	2335.09	129.167	1146.45	-1026.38	-33.395	-1026.38	14.4948	-1026.38	324.405	1158.17	75.4873	129.167	1243.83	129.167	1443.08	129.167	1041.31	129.167	513.305	129.167	372.287	129.167	1292.27
-1020.8	-21.6323	134.099	1679.56	134.099	2228.2	134.099	1150.45	-1020.8	-24.6796	-1020.8	15.0617	-1020.8	326.358	1162.56	50.2769	134.099	1339.93	134.099	1426.5	134.099	1070.49	134.099	547.94	134.099	361.692	134.099	1301.88
-1015.24	-25.5256	139.027	1668.75	139.027	2170.51	139.027	1087.46	-1015.24	-44.9637	-1015.24	6.0296	-1015.24	314.513	1166.96	73.6682	139.027	1254.23	139.027	1360.73	139.027	1057.68	139.027	487.177	139.027	341.198	139.027	1319.88
-1009.67	-24.3186	143.953	1557.75	143.953	1961.02	143.953	1060.46	-1009.67	-4.24719	-1009.67	13.4987	-1009.67	329.672	1171.35	67.6601	143.953	1143.33	143.953	1264.95	143.953	1012.46	143.953	464.215	143.953	321.304	143.953	1315.57
-1004.11	-23.4114	148.876	1356.14	148.876	1697.53	148.876	947.46	-1004.11	-14.5309	-1004.11	13.1688	-1004.11	323.234	1175.74	90.4537	148.876	1018.63	148.876	1127.58	148.876	873.048	148.876	403.454	148.876	277.11	148.876	1317.14
-998.556	-21.0041	153.797	1035.73	153.797	1372.24	153.797	841.462	-998.556	-29.8145	-998.556	15.84	-998.556	307.198	1180.12	80.2484	153.797	807.539	153.797	889.01	153.797	740.236	153.797	337.894	153.797	222.717	153.797	1314.27
-993.001	-26.6968	158.715	786.727	158.715	1037.35	158.715	742.463	-993.001	-31.0982	-993.001	5.01219	-993.001	311.866	1184.51	44.8443	158.715	538.243	158.715	668.439	158.715	550.424	158.715	281.335	158.715	166.523	158.715	1287.88
-987.45	-23.3892	163.63	581.52	163.63	850.054	163.63	611.465	-987.45	-18.3816	-987.45	20.8853	-987.45	305.436	1188.89	23.841	163.63	397.349	163.63	458.67	163.63	394.214	163.63	230.177	163.63	128.93	163.63	1291.25
-981.902	-21.2814	168.542	447.113	168.542	686.163	168.542	563.467	-981.902	-25.6642	-981.902	19.0597	-981.902	305.61	1193.27	76.0396	168.542	269.055	168.542	354.901	168.542	257.204	168.542	198.22	168.542	91.0371	168.542	1329.3
-976.358	-23.6733	173.452	372.107	173.452	607.472	173.452	585.468	-976.358	-16.9474	-976.358	-0.16497	-976.358	297.987	1197.65	41.2388	173.452	202.563	173.452	275.533	173.452	228.196	173.452	176.465	173.452	69.9445	173.452	1313.83
-970.816	-20.9652	178.36	334.3	178.36	561.181	178.36	547.47	-970.816	-11.2298	-970.816	10.9114	-970.816	286.167	1202.03	69.4398	178.36	149.271	178.36	238.967	178.36	165.589	178.36	150.51	178.36	56.3519	178.36	1315.52
-965.278	-18.257	183.264	313.293	183.264	547.89	183.264	554.472	-965.278	-32.5128	-965.278	4.88896	-965.278	290.249	1206.4	57.4414	183.264	133.181	183.264	206.801	183.264	195.383	183.264	142.556	183.264	61.6596	183.264	1332.1
-959.743	-20.9487	188.166	333.086	188.166	535.799	188.166	521.473	-959.743	-46.7948	-959.743	7.26734	-959.743	286.835	1210.77	50.2445	188.166	136.891	188.166	201.036	188.166	162.178	188.166	164.604	188.166	60.0675	188.166	1341.71
-954.211	-24.2401	193.066	366.68	193.066	569.908	193.066	570.475	-954.211	-18.0774	-954.211	10.5469	-954.211	278.023	1215.14	55.6487	193.066	129.802	193.066	183.272	193.066	149.974	193.066	145.252	193.066	54.2756	193.066	1323.96
-948.682	-26.0313	197.962	360.073	197.962	546.417	197.962	605.476	-948.682	-26.3594	-948.682	7.52745	-948.682	288.715	1219.51	64.6543	197.962	96.3142	197.962	165.909	197.962	166.571	197.962	150.501	197.962	43.6839	197.962	1315.93
-943.156	-29.3223	202.856	315.066	202.856	489.927	202.856	541.478	-943.156	-15.6416	-943.156	6.90915	-943.156	278.71	1223.87	70.0609	202.856	97.0271	202.856	166.147	202.856	141.17	202.856	128.752	202.856	31.2924	202.856	1288.23
-937.634	-20.6132	207.748	--	207.748	512.636	207.748	522.48	-937.634	-15.9234	-937.634	3.59182	-937.634	272.607	1228.23	55.6688	207.748	116.941	207.748	192.386	207.748	154.169	207.748	116.004	207.748	57.3011	207.748	1299.28
-932.115	-33.2039	212.637	372.653	212.637	493.945	212.637	499.481	-932.115	-34.2049	-932.115	7.1755	-932.115	275.808	1232.59	49.678	212.637	135.656	212.637	199.826	212.637	180.969	212.637	117.656	212.637	43.1102	212.637	1272.17
-926.599	-25.3944	217.523	278.446	217.523	441.655	217.523	471.483	-926.599	-8.48594	-926.599	-1.5397	-926.599	280.512	1236.95	101.288	217.523	102.171	217.523	184.067	217.523	154.971	217.523	119.91	217.523	42.7193	217.523	1256.95
-921.086	-25.9849	222.406	262.239	222.406	419.364	222.406	402.484	-921.086	-24.7676	-921.086	-11.4539	-921.086	263.318	1241.31	73.6996	222.406	123.288	222.406	150.709	222.406	134.973	222.406	136.565	222.406	30.6287	222.406	1225.16
-915.576	-25.6751	227.287	232.233	227.287	418.073	227.287	478.486	-915.576	-13.0486	-915.576	-8.16707	-915.576	259.028	1245.66	116.912	227.287	95.8056	227.287	134.151	227.287	128.177	227.287	97.4204	227.287	25.4383	227.287	1240.54
-910.069	-22.0651	232.166	214.226	232.166	360.983	232.166	454.488	-910.069	-1.32944	-910.069	5.92079	-910.069	270.34	1250.02	73.726	232.166	78.5239	232.166	149.195	232.166	113.581	232.166	100.277	232.166	23.8481	232.166	1217.03
-904.566	-22.0549	237.041	186.619	237.041	347.093	237.041	402.489	-904.566	-37.6106	-904.566	3.80978	-904.566	253.456	1254.36	104.941	237.041	76.8432	237.041	120.24	237.041	89.9874	237.041	109.135	237.041	28.2582	237.041	1197.49
-899.065	-27.1448	241.915	180.613	241.915	309.802	241.915	408.491	-899.065	-15.8911	-899.065	-11.5003	-899.065	242.274	1258.71	115.157	241.915	31.3635	241.915	74.0853	241.915	101.794	241.915	92.7939	241.915	22.1683	241.915	1173.87
-893.568	-25.6342	246.785	158.406	246.785	296.512	246.785	403.493	-893.568	-18.1717	-893.568	1.69073	-893.568	232.896	1263.06	115.775	246.785	51.8845	246.785	84.3318	246.785	69.2021	246.785	107.654	246.785	13.0789	246.785	1167.52
-888.074	-21.7237	251.653	146.999	251.653	290.422	251.653	410.494	-888.074	-27.4517	-888.074	-2.51722	-888.074	243.92	1267.4	119.393	251.653	32.2065	251.653	72.1791	251.653	51.611	251.653	76.3149	251.653	14.1895	251.653	1158.66
-882.583	-29.2128	256.518	142.792	256.518	277.731	256.518	385.496	-882.583	-18.7322	-882.583	-9.12425	-882.583	249.847	1271.74	123.613	256.518	-6.07043	256.518	80.0276	256.518	57.4212	256.518	88.7769	256.518	7.50023	256.518	1148.48
-877.096	-18.1019	261.381	136.186	261.381	277.641	261.381	337.497	-877.096	-20.012	-877.096	-10.9301	-877.096	233.278	1276.08	118.834	261.381	22.2534	261.381	71.077	261.381	44.0324	261.381	94.0399	261.381	15.2113	261.381	1144.18
-871.611	-24.3908	266.241	124.779	266.241	276.351	266.241	368.499	-871.611	-9.29206	-871.611	-12.4349	-871.611	243.411	1280.42	115.256	266.241	21.1779	266.241	62.5272	266.241	37.2444	266.241	78.304	266.241	0.12251	266.241	1170.95
-866.129	-19.2796	271.098	127.172	271.098	258.261	271.098	401.501	-866.129	-4.57174	-866.129	193.361	-866.129	234.047	1284.75	147.08	271.098	0.90366	271.098	79.9784	271.098	49.0578	271.098	96.7691	271.098	8.73398	271.098	1191.73
-860.651	-25.8681	275.953	125.366	275.953	254.571	275.953	406.502	-860.651	-29.8513	-860.651	90.7584	-860.651	232.186	1289.08	151.304	275.953	-10.3699	275.953	70.6307	275.953	14.0721	275.953	88.8353	275.953	-0.95427	275.953	1177.83
-855.176	-13.8565	280.805	138.559	280.805	270.081	280.805	380.504	-855.176	-4.13026	-855.176	-5.54343	-855.176	247.728	1293.41	115.33	280.805	29.9575	280.805	40.8837	280.805	23.4874	280.805	64.1026	280.805	9.75765	280.805	1184.21
-849.704	-23.7448	285.655	99.5524	285.655	242.391	285.655	400.505	-849.704	-20.4098	-849.704	-11.5442	-849.704	220.073	1297.74	159.156	285.655	-6.51432	285.655	42.3377	285.655	4.70376	285.655	78.9707	285.655	-0.23029	285.655	1185.55
-844.235	-24.3328	290.502	104.346	290.502	238.101	290.502	349.507	-844.235	-22.6884	-844.235	-24.7439	-844.235	220.621	1302.07	135.785	290.502	12.8148	290.502	42.9925	290.502	31.5214	290.502	74.64	290.502	4.48205	290.502	1176.45
-838.769	-26.4206	295.347	105.539	295.347	239.811	295.347	379.509	-838.769	-15.9678	-838.769	-18.1427	-838.769	234.072	1306.39	126.214	295.347	-5.05498	295.347	52.4484	295.347	18.1399	295.347	74.5102	295.347	-0.70555	295.347	1179.71
-833.306	-24.9084	300.189	113.932	300.189	251.721	300.189	356.51	-833.306	-18.246	-833.306	-10.9403	-833.306	222.326	1310.71	147.244	300.189	8.87602	300.189	34.7052	300.189	14.3595	300.189	94.1816	300.189	1.0072	300.189	1159.09
-827.847	-24.8961	305.028	101.326	305.028	222.832	305.028	371.512	-827.847	-11.525	-827.847	-23.5369	-827.847	209.683	1315.03	140.676	305.028	-5.39217	305.028	44.9629	305.028	9.98016	305.028	73.6539	305.028	3.92023	305.028	1169.19
-822.39	-19.7833	309.865	103.119	309.865	234.142	309.865	339.513	-822.39	-2.8032	-822.39	-12.7325	-822.39	213.543	1319.35	165.309	309.865	3.7405	309.865	10.8217	309.865	8.00189	309.865	58.5274	309.865	-2.16671	309.865	1159.85
-816.937	-22.4707	314.699	110.912	314.699	231.652	314.699	343.515	-816.937	-1.08132	-816.937	-11.2271	-816.937	213.805	1323.66	128.743	314.699	17.0741	314.699	49.8813	314.699	18.0247	314.699	69.2019	314.699	-2.25345	314.699	1152.2
-811.487	-22.7578	319.53	98.9058	319.53	227.963	319.53	355.516	-811.487	1.64047	-811.487	-20.2206	-811.487	207.471	1327.98	158.178	319.53	1.60872	319.53	32.9419	319.53	15.4485	319.53	66.0772	319.53	-2.3398	319.53	1138.18
-806.039	-21.2446	324.359	100.699	324.359	246.473	324.359	374.518	-806.039	13.3627	-806.039	-11.5131	-806.039	205.34	1332.29	178.614	324.359	7.14402	324.359	53.2034	324.359	26.0734	324.359	59.9536	324.359	-1.82609	324.359	1127.4
-800.595	-18.5314	329.186	97.6925	329.186	227.784	329.186	341.52	-800.595	5.08501	-800.595	-10.3047	-800.595	206.511	1336.6	152.851	329.186	19.8805	329.186	43.8656	329.186	22.2994	329.186	53.2312	329.186	0.48794	329.186	1110.62
-795.154	-22.7179	334.01	101.886	334.01	204.894	334.01	328.522	-795.154	10.8072	-795.154	-8.19518	-795.154	206.786	1340.9	152.291	334.01	-0.3824	334.01	37.3289	334.01	26.9263	334.01	59.7097	334.01	-9.19802	334.01	1078.49
-789.717	-22.4045	338.831	94.0794	338.831	230.005	338.831	339.523	-789.717	3.52957	-789.717	-22.8846	-789.717	196.263	1345.21	181.13	338.831	11.1555	338.831	39.5931	338.831	-9.84562	338.831	39.7892	338.831	-2.08365	338.831	1054.15
-784.282	-20.2906	343.65	102.473	343.65	220.915	343.65	315.524	-784.282	10.2524	-784.282	-11.1731	-784.282	175.243	1349.51	191.971	343.65	2.89465	343.65	33.8583	343.65	14.5834	343.65	39.0699	343.65	-3.36904	343.65	1013.02
-778.85	-18.1768	348.466	112.066	348.466	208.826	348.466	363.526	-778.85	6.97538	-778.85	-16.2606	-778.85	194.126	1353.81	153.613	348.466	16.8343	348.466	21.3243	348.466	24.6136	348.466	56.3513	348.466	-1.65423	348.466	1001.76
-773.422	-12.1628	353.279	107.859	353.279	224.337	353.279	333.528	-773.422	3.69852	-773.422	-19.5471	-773.422	200.412	1358.11	172.857	353.279	19.3751	353.279	33.5913	353.279	-5.55511	353.279	56.8341	353.279	-0.53925	353.279	985.945
-767.996	-15.1485	358.09	110.853	358.09	218.248	358.09	302.529	-767.996	31.4216	-767.996	-17.7325	-767.996	186.001	1362.4	156.101	358.09	12.3168	358.09	27.0594	358.09	27.277	358.09	59.1176	358.09	-5.72418	358.09	973.971
-762.574	-16.9341	362.899	108.446	362.899	218.759	362.899	352.531	-762.574	11.1449	-762.574	-19.2169	-762.574	187.493	1366.7	162.747	362.899	8.25928	362.899	23.7281	362.899	8.51041	362.899	67.4023	362.899	3.79136	362.899	973.876
-757.154	-15.4196	367.705	115.639	367.705	209.069	367.705	349.533	-757.154	26.8682	-757.154	-20.4003	-757.154	185.988	1370.99	144.794	367.705	-10.7975	367.705	17.1979	367.705	-1.85541	367.705	37.8879	367.705	1.60684	367.705	945.942
-751.738	-11.2049	372.508	97.6329	372.508	221.58	372.508	353.534	-751.738	42.5922	-751.738	-14.3825	-751.738	179.086	1375.28	153.242	372.508	19.3469	372.508	23.0687	372.508	-5.01992	372.508	50.3746	372.508	-1.17733	372.508	938.289
-746.325	-3.99003	377.309	91.6263	377.309	220.291	377.309	328.536	-746.325	46.3156	-746.325	-11.6639	-746.325	175.786	1379.57	158.691	377.309	-11.1081	377.309	21.3403	377.309	3.81643	377.309	57.4623	377.309	-10.2614	377.309	933.395
-740.915	-8.17496	382.107	99.4198	382.107	207.002	382.107	347.537	-740.915	51.0396	-740.915	-14.3444	-740.915	172.49	1383.85	161.742	382.107	1.03797	382.107	8.81271	382.107	-13.1461	382.107	62.751	382.107	-1.34508	382.107	931.262
-735.508	-5.75987	386.903	106.613	386.903	211.113	386.903	315.539	-735.508	44.7639	-735.508	-15.5237	-735.508	163.496	1388.13	209.793	386.903	-7.21519	386.903	33.0861	386.903	6.49242	386.903	55.4408	386.903	-0.52878	386.903	928.17
-730.104	7.75559	391.696	98.2065	391.696	206.825	391.696	378.541	-730.104	38.4878	-730.104	-17.0019	-730.104	176.405	1392.41	165.446	391.696	10.9325	391.696	21.3605	391.696	-3.26796	391.696	36.7314	391.696	-6.01202	391.696	918.718
-724.703	10.4711	396.487	107.8	396.487	218.136	396.487	373.542	-724.703	53.2123	-724.703	-18.4793	-724.703	164.417	1396.69	194.3	396.487	12.2811	396.487	24.0357	396.487	-4.62753	396.487	36.0232	396.487	-12.6953	396.487	944.786
-719.305	29.3867	401.275	105.993	401.275	221.047	401.275	333.544	-719.305	79.937	-719.305	-7.65556	-719.305	167.133	1400.97	164.955	401.275	12.4307	401.275	25.1119	401.275	-3.58591	401.275	32.9159	401.275	-5.5783	401.275	935.215
-713.911	29.7026	406.06	104.187	406.06	209.558	406.06	335.545	-713.911	61.6619	-713.911	-10.0309	-713.911	177.35	1405.24	183.011	406.06	-3.01899	406.06	10.5889	406.06	2.85689	406.06	49.6097	406.06	-17.661	406.06	935.963
-708.519	36.6186	410.843	113.78	410.843	232.269	410.843	323.547	-708.519	94.3866	-708.519	-14.2051	-708.519	156.371	1409.52	190.268	410.843	-7.66774	410.843	-3.53298	410.843	-12.2995	410.843	41.1045	410.843	-5.74362	410.843	913.193
-703.13	49.5347	415.624	113.774	415.624	213.581	415.624	350.548	-703.13	97.1116	-703.13	-7.8784	-703.13	171.095	1413.79	201.127	415.624	-14.1155	415.624	5.14584	415.624	16.3453	415.624	35.0004	415.624	-12.4259	415.624	939.022
-697.745	64.8511	420.402	106.567	420.402	229.092	420.402	327.55	-697.745	121.837	-697.745	16.7493	-697.745	163.621	1418.06	190.386	420.402	-17.5625	420.402	13.8258	420.402	-39.609	420.402	37.297	420.402	-12.8081	420.402	955.732
-692.362	80.7676	425.177	114.361	425.177	209.204	425.177	336.552	-692.362	137.562	-692.362	11.6779	-692.362	188.551	1422.32	178.447	425.177	-25.8086	425.177	8.50646	425.177	10.0379	425.177	31.7948	425.177	-16.4902	425.177	947.243
-686.983	104.484	429.95	113.754	429.95	225.315	429.95	352.553	-686.983	200.288	-686.983	15.6077	-686.983	194.283	1426.59	155.709	429.95	2.5461	429.95	-6.41186	429.95	-1.51433	429.95	31.0937	429.95	-13.5718	429.95	966.474
-681.606	108.701	434.72	137.147	434.72	225.227	434.72	312.555	-681.606	204.014	-681.606	9.33843	-681.606	188.618	1430.85	214.572	434.72	15.3017	434.72	23.8707	434.72	19.3345	434.72	53.1935	434.72	-12.4534	434.72	965.065
-676.233	110.518	439.488	131.141	439.488	216.738	439.488	350.556	-676.233	175.739	-676.233	-5.62993	-676.233	173.056	1435.11	188.836	439.488	4.05812	439.488	27.3541	439.488	-4.81554	439.488	35.0943	439.488	-14.0348	439.488	962.696
-670.863	105.735	444.254	131.134	444.254	226.25	444.254	367.558	-670.863	202.465	-670.863	3.70286	-670.863	154.797	1439.36	217.102	444.254	-22.1846	444.254	1.23858	444.254	-0.16475	444.254	31.3961	444.254	-6.91599	444.254	978.568
-665.495	111.452	449.017	139.528	449.017	240.562	449.017	368.56	-665.495	178.192	-665.495	-4.06341	-665.495	156.041	1443.62	197.969	449.017	9.17365	449.017	8.72381	449.017	-12.9127	449.017	48.099	449.017	-6.99702	449.017	993.84
-660.131	85.0699	453.777	141.321	453.777	247.073	453.777	370.561	-660.131	163.918	-660.131	-24.1286	-660.131	145.288	1447.87	224.436	453.777	-0.86723	453.777	8.61009	453.777	-19.6597	453.777	24.6028	453.777	-15.1777	453.777	985.953
-654.77	63.7875	458.535	170.115	458.535	283.585	458.535	411.563	-654.77	157.645	-654.77	-12.9929	-654.77	153.437	1452.13	214.905	458.535	-12.7072	458.535	16.497	458.535	38.3943	458.535	29.3077	458.535	-5.6583	458.535	1014.67
-649.412	44.9052	463.29	192.908	463.29	305.697	463.29	442.564	-649.412	158.371	-649.412	-17.1562	-649.412	157.39	1456.37	199.975	463.29	4.85353	463.29	19.1852	463.29	-24.7507	463.29	20.8134	463.29	-9.33858	463.29	1027.18
-644.056	35.3232	468.043	219.902	468.043	304.409	468.043	401.566	-644.056	151.098	-644.056	-9.91846	-644.056	142.745	1460.62	199.447	468.043	-14.1848	468.043	10.2738	468.043	18.3054	468.043	45.9203	468.043	-4.91881	468.043	1024.21
-638.704	39.8412	472.793	232.495	472.793	370.921	472.793	499.567	-638.704	146.825	-638.704	-20.0797	-638.704	122.103	1464.87	218.719	472.793	23.7778	472.793	26.9638	472.793	-23.2376	472.793	39.828	472.793	-7.69873	472.793	1042.37
-633.355	35.6595	477.541	250.488	477.541	373.833	477.541	471.569	-633.355	145.552	-633.355	-10.7401	-633.355	140.764	1469.11	204.392	477.541	-13.2587	477.541	8.45443	477.541	-22.1795	477.541	24.1369	477.541	-13.1785	477.541	1038.44
-628.009	30.8779	482.286	266.082	482.286	374.945	482.286	478.571	-628.009	134.279	-628.009	-13.6993	-628.009	128.227	1473.35	214.667	482.286	-16.0946	482.286	9.14593	482.286	-14.5203	482.286	35.4468	482.286	-10.858	482.286	1065.48
-622.666	39.2963	487.029	290.676	487.029	362.257	487.029	525.572	-622.666	149.006	-622.666	-13.6577	-622.666	119.594	1477.59	205.743	487.029	-3.92949	487.029	36.2385	487.029	-34.4601	487.029	26.3575	487.029	-16.9374	487.029	1080.15
-617.326	45.9152	491.769	249.269	491.769	345.369	491.769	483.574	-617.326	162.734	-617.326	-10.915	-617.326	128.363	1481.83	222.62	491.769	17.2366	491.769	-3.068	491.769	6.20106	491.769	20.8693	491.769	-6.21656	491.769	1078.27
-611.989	51.334	496.507	248.062	496.507	336.881	496.507	482.575	-611.989	147.461	-611.989	-20.1714	-611.989	125.736	1486.06	222.098	496.507	4.80334	496.507	-6.3738	496.507	1.8633	496.507	18.3821	496.507	-15.8954	496.507	1038.1
-606.655	59.453	501.242	243.856	501.242	346.393	501.242	445.576	-606.655	157.189	-606.655	-23.1266	-606.655	123.711	1490.29	268.377	501.242	-4.62888	501.242	17.5215	501.242	-11.4736	501.242	21.896	501.242	-16.5743	501.242	1039.94
-601.324	58.2722	505.975	243.249	505.975	358.305	505.975	446.578	-601.324	167.917	-601.324	-14.9809	-601.324	127.989	1494.52	216.858	505.975	3.33972	505.975	9.41742	505.975	-3.80937	505.975	24.2107	505.975	-2.85283	505.975	1027.02
-595.995	48.3915	510.705	261.243	510.705	325.218	510.705	501.58	-595.995	152.646	-595.995	-23.0344	-595.995	116.969	1498.75	228.939	510.705	10.1091	510.705	2.11455	510.705	-6.34414	510.705	28.3265	510.705	-2.93126	510.705	1025.37
-590.67	54.7111	515.433	263.036	515.433	342.53	515.433	557.581	-590.67	146.374	-590.67	-7.68674	-590.67	120.953	1502.98	236.822	515.433	4.27932	515.433	7.61238	515.433	-19.6778	515.433	6.04326	515.433	-3.30942	515.433	1040.29
-585.348	57.7308	520.158	262.43	520.158	335.842	520.158	455.583	-585.348	147.102	-585.348	-8.23805	-585.348	121.039	1507.2	251.906	520.158	1.45057	520.158	6.31105	520.158	10.7894	520.158	46.161	520.158	-10.8873	520.158	1048.13
-580.029	52.9507	524.881	272.023	524.881	357.355	524.881	481.585	-580.029	142.831	-580.029	0.21145	-580.029	109.128	1511.42	262.19	524.881	9.42258	524.881	11.0108	524.881	10.0578	524.881	24.4798	524.881	-8.86508	524.881	1043.37
-574.713	65.5706	529.602	246.217	529.602	355.467	529.602	514.586	-574.713	129.56	-574.713	-18.038	-574.713	118.521	1515.64	236.477	529.602	-8.40465	529.602	20.5114	529.602	11.1271	529.602	20.7994	529.602	-5.04257	529.602	1061.52
-569.4	46.3908	534.32	251.61	534.32	334.98	534.32	464.588	-569.4	155.288	-569.4	-15.5863	-569.4	112.615	1519.86	265.364	534.32	2.56909	534.32	-6.7873	534.32	-1.60252	534.32	39.9201	534.32	-14.4199	534.32	1086.04
-564.09	58.1111	539.035	253.404	539.035	340.292	539.035	512.589	-564.09	151.018	-564.09	-15.2337	-564.09	108.213			539.035	10.5437	539.035	-7.6849	539.035	-25.1312	539.035	18.842	539.035	-7.29711	539.035	1106.72
-558.783	59.0314	543.748	249.798	543.748	347.405	543.748	510.591	-558.783	143.747	-558.783	-21.7803	-558.783	93.3135			543.748	20.319	543.748	0.2184	543.748	-6.05906	543.748	16.3646	543.748	-6.77412	543.748	1135.08
-553.479	59.3521	548.458	243.191	548.458	350.317	548.458	485.592	-553.479	130.476	-553.479	-18.4257	-553.479	122.217			548.458	-25.7047	548.458	9.72248	548.458	-7.38546	548.458	28.2882	548.458	-11.351	548.458	1172.44
-548.178	49.1729	553.167	261.185	553.167	371.83	553.167	533.594	-548.178	153.206	-548.178	-13.5702	-548.178	109.723			553.167	20.6724	553.167	-2.77258	553.167	20.0887	553.167	38.4128	553.167	-13.8276	553.167	1228.16
-542.879	55.1938	557.872	264.778	557.872	384.343	557.872	517.595	-542.879	429.935	-542.879	-15.9138	-542.879	109.232			557.872	20.8503	557.872	6.33338	557.872	-17.8358	557.872	2.3386	557.872	-6.10392	557.872	1253.28
-537.584	44.4149	562.575	289.372	562.575	395.656	562.575	546.597	-537.584	695.665	-537.584	-10.4562	-537.584	111.444			562.575	15.029	562.575	15.4402	562.575	-2.35942	562.575	32.8652	562.575	-6.78003	562.575	1290.64
-532.292	42.6361	567.276	273.765	567.276	391.969	567.276	545.598	-532.292	869.395	-532.292	-15.7978	-532.292	93.5581			567.276	4.40871	567.276	19.3477	567.276	1.71798	567.276	21.3927	567.276	-7.75605	567.276	1303.52
-527.003	44.4575	571.974	296.559	571.974	408.081	571.974	562.6	-527.003	950.125	-527.003	-22.9384	-527.003	83.7752			571.974	12.3892	571.974	16.4563	571.974	26.7964	571.974	6.92127	571.974	-5.73188	571.974	1308.6
-521.716	44.7791	576.67	324.752	576.67	428.394	576.67	570.601	-521.716	1037.86	-521.716	-20.778	-521.716	97.9954			576.67	16.1705	576.67	-1.63416	576.67	-8.12424	576.67	24.8509	576.67	-18.4074	576.67	1316.21
-516.433	58.0008	581.363	318.746	581.363	436.707	581.363	573.603	-516.433	111.586	-516.433	-18.9166	-516.433	85.8182			581.363	33.1528	581.363	-6.52403	581.363	25.9562	581.363	27.7814	581.363	-4.38283	581.363	1316.01
-511.153	48.1227	586.054	326.539	586.054	424.02	586.054	578.605	-511.153	143.317	-511.153	-12.5542	-511.153	89.544			586.054	-8.06421	586.054	12.5872	586.054	28.8375	586.054	26.5129	586.054	-11.3581	586.054	1272.73
-505.875	51.7446	590.742	302.533	590.742	416.733	590.742	575.606	-505.875	119.047	-505.875	-22.991	-505.875	85.4724			590.742	-0.08029	590.742	8.49941	590.742	-0.67992	590.742	39.6454	590.742	-2.13303	590.742	1257.65
-500.601	50.2669	595.428	306.727	595.428	438.846	595.428	558.608	-500.601	122.778	-500.601	-29.5266	-500.601	82.3036			595.428	7.90448	595.428	13.6124	595.428	12.4035	595.428	40.1788	595.428	-4.90781	595.428	1242.82
-495.329	75.4892	600.111	391.92	600.111	508.96	600.111	651.61	-495.329	220.509	-495.329	0.83848	-495.329	110.038			600.111	42.2901	600.111	34.7261	600.111	15.2878	600.111	56.9133	600.111	14.8176	600.111	1217.54
-490.061	46.7117	604.792	290.514	604.792	449.473	604.792	548.611	-490.061	134.241	-490.061	-26.6952	-490.061	90.9745			604.792	18.4764	604.792	13.0408	604.792	-24.4267	604.792	33.4487	604.792	-14.3569	604.792	1188.19
-484.795	57.2343	609.471	304.307	609.471	445.786	609.471	565.612	-484.795	137.972	-484.795	-26.328	-484.795	84.2141			609.471	7.86363	609.471	11.7565	609.471	3.65972	609.471	5.78513	609.471	-7.83117	609.471	1153.91
-479.533	56.3571	614.147	320.501	614.147	439.699	614.147	575.614	-479.533	122.703	-479.533	-16.0598	-479.533	87.6564			614.147	-3.34811	614.147	-11.5271	614.147	-9.653	614.147	27.9225	614.147	-7.30505	614.147	1113.63
-474.273	58.48	618.821	305.494	618.821	425.213	618.821	541.616	-474.273	132.435	-474.273	-19.2907	-474.273	77.9016			618.821	11.8407	618.821	-0.80956	618.821	-6.16445	618.821	11.6607	618.821	-10.3789	618.821	1072.28
-469.016	59.7031	623.492	304.888	623.492	413.726	623.492	561.617	-469.016	126.167	-469.016	-20.4205	-469.016	84.6494			623.492	9.03046	623.492	9.90858	623.492	-20.0751	623.492	5.60008	623.492	-15.5525	623.492	1030.09
-463.762	64.2265	628.161	293.481	628.161	417.239	628.161	517.619	-463.762	149.898	-463.762	-11.6494	-463.762	85.7001			628.161	8.02111	628.161	-4.1722	628.161	-29.7846	628.161	16.9402	628.161	-12.626	628.161	1030.49
-458.511	36.9499	632.827	286.875	632.827	408.753	632.827	486.62	-458.511	115.631	-458.511	-28.0775	-458.511	83.7535			632.827	52.0126	632.827	-18.2524	632.827	-3.49349	632.827	-8.91855	632.827	-9.09932	632.827	974.857
-453.264	27.0734	637.491	272.469	637.491	387.666	637.491	501.622	-453.264	103.363	-453.264	-14.2044	-453.264	80.0098			637.491	4.80485	637.491	12.4687	637.491	0.59891	637.491	11.4237	637.491	-12.7723	637.491	940.824
-448.018	188.497	642.153	257.462	642.153	391.18	642.153	520.623	-448.018	96.0951	-448.018	-29.4305	-448.018	74.4687			642.153	12.798	642.153	-4.40982	642.153	-22.9076	642.153	-2.4331	642.153	-14.6452	642.153	891.311
-442.776	31.6211	646.812	274.256	646.812	401.894	646.812	516.625	-442.776	126.828	-442.776	-24.5555	-442.776	73.1305			646.812	11.792	646.812	-2.08721	646.812	-18.2133	646.812	-13.289	646.812	-7.81793	646.812	890.878
-437.537	6.44514	651.469	268.249	651.469	428.807	651.469	506.627	-437.537	106.561	-437.537	-13.0797	-437.537	75.0949			651.469	21.5868	651.469	-15.7637	651.469	-32.7178	651.469	7.65606	651.469	-9.6904	651.469	879.165
-432.301	11.8692	656.123	319.843	656.123	484.521	656.123	556.628	-432.301	100.293	-432.301	-22.6028	-432.301	64.4621			656.123	19.3824	656.123	2.56063	656.123	-12.4214	656.123	38.8021	656.123	-14.2626	656.123	840.573
-427.068	11.5936	660.775	365.437	660.775	548.035	660.775	600.629	-427.068	105.026	-427.068	-29.425	-427.068	64.6321			660.775	12.9789	660.775	-17.1141	660.775	-8.9243	660.775	16.5492	660.775	-17.3347	660.775	819.262
-421.837	5.01813	665.424	432.63	665.424	612.748	665.424	704.631	-421.837	876.759	-421.837	-28.7463	-421.837	71.1048			665.424	17.3762	665.424	-11.988	665.424	13.7743	665.424	-8.10276	665.424	-9.00654	665.424	805.99
-416.61	8.34282	670.071	492.624	670.071	639.062	670.071	722.632	-416.61	1277.49	-416.61	-25.3665	-416.61	66.4804			670.071	12.1743	670.071	-20.4611	670.071	-11.5266	670.071	18.8461	670.071	-8.77821	670.071	793.319
-411.385	7.16748	674.716	578.417	674.716	708.576	674.716	734.634	-411.385	423.226	-411.385	-39.0858	-411.385	67.2585			674.716	18.9734	674.716	5.86676	674.716	-11.0261	674.716	4.396	674.716	-6.44982	674.716	779.208
-406.163	6.89243	679.358	602.411	679.358	706.69	679.358	777.635	-406.163	104.96	-406.163	-26.4042	-406.163	50.9395			679.358	40.1731	679.358	6.5956	679.358	-9.92483	679.358	24.7469	679.358	-14.021	679.358	782.498
-400.945	8.71758	683.998	605.405	683.998	694.004	683.998	773.637	-400.945	112.694	-400.945	-2.92149	-400.945	65.2232			683.998	55.3737	683.998	17.3251	683.998	30.7773	683.998	25.2987	683.998	2.10786	683.998	755.068
-395.729	10.8428	688.635	624.598	688.635	719.118	688.635	738.639	-395.729	97.4274	-395.729	-16.6379	-395.729	57.9097			688.635	66.9752	688.635	30.0556	688.635	40.8805	688.635	22.2516	688.635	7.43682	688.635	738.198
-390.516	15.0682	693.27	646.192	693.27	770.032	693.27	740.64	-390.516	119.162	-390.516	-21.6535	-390.516	62.2988			693.27	92.3775	693.27	74.7869	693.27	63.585	693.27	49.2053	693.27	11.8662	693.27	723.609
-385.306	11.1939	697.903	592.185	697.903	708.746	697.903	691.642	-385.306	127.895	-385.306	-12.5679	-385.306	64.2907			697.903	108.781	697.903	100.719	697.903	103.69	697.903	39.5601	697.903	7.89562	697.903	706.26
-380.099	7.61955	702.533	512.979	702.533	618.06	702.533	652.643	-380.099	122.63	-380.099	-13.6815	-380.099	47.6854			702.533	54.3846	702.533	48.652	702.533	50.1962	702.533	14.9156	702.533	5.1253	702.533	703.912
-374.894	5.54549	707.161	434.973	707.161	539.974	707.161	622.645	-374.894	117.364	-374.894	-27.9941	-374.894	60.7828			707.161	31.1892	707.161	14.1858	707.161	18.9036	707.161	2.2723	707.161	-2.145	707.161	673.603
-369.693	9.47141	711.786	389.366	711.786	477.489	711.786	551.646	-369.693	146.099	-369.693	-17.1057	-369.693	61.2828			711.786	39.7948	711.786	-7.87931	711.786	-6.38834	711.786	3.42988	711.786	-15.7149	711.786	680.135
-364.494	16.0977	716.409	331.76	716.409	404.803	716.409	513.648	-364.494	143.834	-364.494	-19.1166	-364.494	51.2856			716.409	35.2013	716.409	8.85621	716.409	-14.879	716.409	16.5884	716.409	-9.18467	716.409	667.828
-359.299	5.92392	721.03	269.954	721.03	381.317	721.03	455.649	-359.299	156.568	-359.299	-6.7263	-359.299	46.691			721.03	7.80856	721.03	12.7928	721.03	-13.7689	721.03	23.1478	721.03	-19.1543	721.03	672.441
-354.106	1.45051	725.648	248.347	725.648	315.232	725.648	418.651	-354.106	144.303	-354.106	-17.4351	-354.106	45.6994			725.648	14.0166	725.648	-15.2698	725.648	-25.8579	725.648	-2.69174	725.648	-14.4237	725.648	659.534
-348.916	12.2772	730.264	230.341	730.264	293.546	730.264	360.652	-348.916	163.039	-348.916	-20.043	-348.916	55.8103			730.264	-4.97454	730.264	9.86821	730.264	-35.5458	730.264	8.06966	730.264	-9.99293	730.264	651.187
-343.729	11.7038	734.877	203.935	734.877	278.46	734.877	364.654	-343.729	160.774	-343.729	-2.24987	-343.729	50.924			734.877	40.8351	734.877	-21.3926	734.877	14.1672	734.877	11.0319	734.877	-12.7619	734.877	652.921
-338.545	8.43079	739.488	190.728	739.488	253.775	739.488	351.656	-338.545	142.51	-338.545	-24.6559	-338.545	64.0404			739.488	25.4457	739.488	-27.8527	739.488	-14.7188	739.488	0.1952	739.488	-21.5307	739.488	630.775
-333.364	12.0578	744.097	149.322	744.097	216.489	744.097	290.657	-333.364	145.245	-333.364	-10.461	-333.364	35.7593			744.097	24.457	744.097	-26.312	744.097	-22.0039	744.097	-13.0405	744.097	-10.1992	744.097	650.51
-328.186	9.98516	748.703	154.716	748.703	214.004	748.703	271.659	-328.186	181.981	-328.186	-5.86495	-328.186	50.9811			748.703	41.4693	748.703	-4.77041	748.703	-35.2878	748.703	3.72467	748.703	-9.66772	748.703	627.644
-323.01	13.3126	753.307	118.109	753.307	194.119	753.307	265.66	-323.01	179.717	-323.01	-8.46806	-323.01	56.6056			753.307	7.48218	753.307	-9.62789	753.307	-18.571	753.307	7.89078	753.307	-13.636	753.307	613.54
-317.838	8.84005	757.909	127.103	757.909	185.033	757.909	251.662	-317.838	173.453	-317.838	-1.47037	-317.838	36.7328			757.909	16.6959	757.909	-14.8844	757.909	-1.25297	757.909	-7.74225	757.909	-5.90403	757.909	606.635
-312.668	5.56774	762.508	95.8968	762.508	177.748	762.508	222.663	-312.668	180.19	-312.668	-2.87151	-312.668	42.0628			762.508	31.3106	762.508	-9.34025	762.508	-15.7339	762.508	-24.5742	762.508	-12.8719	762.508	630.091
-307.501	19.3956	767.105	115.09	767.105	155.463	767.105	232.665	-307.501	201.925	-307.501	-3.67186	-307.501	52.4953			767.105	5.72607	767.105	-15.7952	767.105	6.98578	767.105	6.59471	767.105	-12.9397	767.105	622.467
-302.337	10.1236	771.699	118.684	771.699	167.378	771.699	213.666	-302.337	195.662	-302.337	-7.7712	-302.337	65.0305			771.699	37.1423	771.699	-7.04945	771.699	6.90654	771.699	5.96469	771.699	-15.407	771.699	625.524
-297.176	3.85176	776.291	98.8778	776.291	142.692	776.291	214.668	-297.176	203.399	-297.176	-5.26974	-297.176	72.4686			776.291	20.5594	776.291	8.49751	776.291	-2.77158	776.291	8.93547	776.291	-16.6745	776.291	611.181
-292.018	18.5801	780.881	97.0714	780.881	130.007	780.881	207.669	-292.018	181.135	-292.018	-6.06727	-292.018	81.1093			780.881	24.9773	780.881	-1.1549	780.881	22.3512	780.881	1.10724	780.881	-18.5416	780.881	617.358
-286.862	15.3085	785.468	85.6651	785.468	173.122	785.468	189.671	-286.862	211.873	-286.862	-8.96371	-286.862	63.3526			785.468	14.396	785.468	15.1936	785.468	19.8751	785.468	32.88	785.468	-8.10841	785.468	611.295
-281.709	13.5371	790.053	98.8589	790.053	--	790.053	205.672	-281.709	218.61	-281.709	1.6406	-281.709	65.9986			790.053	35.0156	790.053	9.54286	790.053	-12.0002	790.053	-20.5464	790.053	-3.37511	790.053	654.073
-276.56	20.4659	794.636	91.6525	794.636	--	794.636	194.674	-276.56	201.347	-276.56	-6.05408	-276.56	62.9473			794.636	26.8357	794.636	-4.50714	794.636	1.1254	794.636	19.6282	794.636	-25.9417	794.636	602.291
-271.413	9.69481	799.216	71.2463	799.216	130.267	799.216	171.675	-271.413	217.084	-271.413	-4.44771	-271.413	44.8986			799.216	30.0572	799.216	12.6439	799.216	-1.94803	799.216	-21.1962	799.216	-8.90812	799.216	602.35
-266.269	18.7238	803.794	79.0399	803.794	146.382	803.794	192.677	-266.269	206.822	-266.269	-4.94063	-266.269	60.7527			803.794	29.079	803.794	4.59587	803.794	9.97947	803.794	4.5803	803.794	-8.37433	803.794	594.849
-261.127	27.453	808.37	72.4337	808.37	116.897	808.37	180.678	-261.127	204.559	-261.127	7.46753	-261.127	53.5095			808.37	11.3017	808.37	1.74836	808.37	2.70787	808.37	-39.2423	808.37	-10.2403	808.37	593.348
-255.989	22.6823	812.943	61.6273	812.943	101.813	812.943	191.68	-255.989	246.297	-255.989	25.8766	-255.989	65.1687			812.943	19.9253	812.943	-18.6979	812.943	23.6377	812.943	17.1362	812.943	-19.0061	812.943	590.048
-250.854	33.2117	817.514	76.021	817.514	116.128	817.514	145.681	-250.854	244.035	-250.854	19.6866	-250.854	83.431			817.514	23.1497	817.514	1.25637	817.514	14.5681	817.514	15.9155	817.514	-5.27163	817.514	595.028
-245.721	32.0414	822.082	81.4149	822.082	89.6432	822.082	165.683	-245.721	223.773	-245.721	17.6974	-245.721	69.8957			822.082	19.1751	822.082	-4.38841	822.082	22.2994	822.082	-6.90429	822.082	-9.23708	822.082	574.208
-240.591	30.8712	826.648	67.0084	826.648	97.9585	826.648	153.685	-240.591	268.511	-240.591	26.8094	-240.591	86.6629			826.648	15.8008	826.648	-2.83238	826.648	2.43177	826.648	-12.9232	826.648	-14.1023	826.648	584.109
-235.464	24.6012	831.212	68.2023	831.212	97.8739	831.212	188.686	-235.464	278.25	-235.464	29.0221	-235.464	94.1333			831.212	14.2276	831.212	-8.0753	831.212	-31.2348	831.212	-2.7411	831.212	-12.6672	831.212	577.21
-230.34	25.5313	835.774	61.596	835.774	103.789	835.774	143.688	-230.34	281.989	-230.34	25.5359	-230.34	102.806			835.774	13.8553	835.774	3.08251	835.774	3.49937	835.774	-3.35799	835.774	-18.7322	835.774	572.111
-225.218	45.9615	840.333	69.3898	840.333	112.705	840.333	167.689	-225.218	300.728	-225.218	54.4504	-225.218	139.981			840.333	21.2837	840.333	0.24092	840.333	22.0348	840.333	-4.57418	840.333	-10.6969	840.333	578.413
-220.099	50.7919	844.889	53.1835	844.889	98.2203	844.889	129.69	-220.099	326.466	-220.099	62.0661	-220.099	138.459			844.889	32.3132	844.889	-14.1994	844.889	29.171	844.889	-9.98913	844.889	-8.96132	844.889	556.995
-214.984	55.3224	849.444	50.1772	849.444	102.336	849.444	141.692	-214.984	357.205	-214.984	96.3826	-214.984	140.54			849.444	11.5431	849.444	-10.6392	849.444	11.1081	849.444	7.99659	849.444	-13.8256	849.444	574.937
-209.871	60.4532	853.996	55.5709	853.996	86.6514	853.996	139.693	-209.871	384.945	-209.871	80.3	-209.871	179.823			853.996	8.77391	853.996	-10.2781	853.996	26.0462	853.996	7.38342	853.996	-12.0897	853.996	567.92
-204.761	61.684	858.546	55.5646	858.546	88.967	858.546	130.695	-204.761	375.683	-204.761	79.5184	-204.761	164.21			858.546	31.2056	858.546	-35.9161	858.546	34.3853	858.546	-1.02892	858.546	-20.5536	858.546	576.743
-199.653	65.3149	863.093	57.9583	863.093	85.2826	863.093	104.696	-199.653	433.423	-199.653	85.0375	-199.653	179.798			863.093	28.438	863.093	0.44672	863.093	19.3253	863.093	-1.04039	863.093	-9.51741	863.093	584.966
-194.549	74.946	867.638	50.1522	867.638	85.7984	867.638	139.698	-194.549	425.162	-194.549	96.8577	-194.549	156.389			867.638	34.6711	867.638	-6.78972	867.638	-5.33363	867.638	3.74919	867.638	-10.1809	867.638	583.95
-189.447	111.877	872.181	50.746	872.181	94.7141	872.181	127.699	-189.447	448.902	-189.447	87.9789	-189.447	171.683			872.181	42.7054	872.181	-8.42525	872.181	-6.59148	872.181	12.7396	872.181	-1.54425	872.181	587.854
-184.348	116.409	876.722	47.1397	876.722	74.23	876.722	133.701	-184.348	446.642	-184.348	107.301	-184.348	164.48			876.722	56.7401	876.722	2.34023	876.722	9.55142	876.722	11.531	876.722	-13.9074	876.722	579.158
-179.252	91.2403	881.26	38.1334	881.26	84.3459	881.26	108.703	-179.252	454.382	-179.252	101.424	-179.252	201.379			881.26	10.1758	881.26	-17.6938	881.26	4.09505	881.26	-11.2767	881.26	-7.07052	881.26	588.223
-174.158	85.5721	885.796	43.5272	885.796	86.6617	885.796	102.704	-174.158	485.122	-174.158	122.848	-174.158	195.981			885.796	41.6123	885.796	3.07339	885.796	25.0398	885.796	-3.48341	885.796	-8.03318	885.796	589.608
-169.068	98.5038	890.329	57.321	890.329	78.7776	890.329	135.705	-169.068	503.862	-169.068	156.573	-169.068	231.385			890.329	16.0495	890.329	-7.75899	890.329	18.3856	890.329	-17.2893	890.329	-13.1959	890.329	591.833
-163.98	93.7358	894.86	39.9147	894.86	80.4936	894.86	77.7068	-163.98	539.603	-163.98	213.998	-163.98	283.293			894.86	22.2875	894.86	13.0098	894.86	8.73233	894.86	5.50586	894.86	-14.7582	894.86	604.379
-158.895	115.368	899.389	45.3086	899.389	78.0097	899.389	99.7084	-158.895	604.343	-158.895	249.525	-158.895	357.402			899.389	29.7263	899.389	-0.22077	899.389	28.4798	899.389	1.30191	899.389	-10.9206	899.389	594.485
-153.813	140.6	903.916	42.3024	903.916	75.5256	903.916	87.7098	-153.813	1455.08	-153.813	349.553	-153.813	487.914			903.916	24.5661	903.916	6.14954	903.916	19.4287	903.916	-13.1012	903.916	-15.7827	903.916	612.071
-148.733	200.933	908.44	50.6961	908.44	83.8418	908.44	95.7112	-148.733	1190.82	-148.733	516.181	-148.733	741.43			908.44	32.0066	908.44	-5.07914	908.44	10.3782	908.44	-13.1034	908.44	-7.14454	908.44	608.778
-143.657	259.165	912.962	40.4898	912.962	64.5579	912.962	90.7127	-143.657	1039.57	-143.657	687.31	-143.657	967.647			912.962	41.2478	912.962	-14.7072	912.962	-9.47138	912.962	-2.90466	912.962	-5.10627	912.962	615.085
-138.583	325.798	917.482	56.6837	917.482	76.4741	917.482	83.7147	-138.583	1302.31	-138.583	835.641	-138.583	1135.07			917.482	55.8899	917.482	-3.93443	917.482	3.07982	917.482	25.8951	917.482	-3.66767	917.482	616.472
[truncated: 620 more rows]

## Sheet: Figure 3g - MS
Figure 3f - MS
[truncated: 586 more rows]

## Sheet: Figure 4a
Figure 4a
[truncated: 12 more rows]

[truncated: 3 more sheets: Figure 4b, Figure 4c, Figure 4d]
