# Supplementary material for: Synthesis of core@shell catalysts guided by Tammann temperature
Source: Nat Commun. 2024 Jan 10;15:420. doi: 10.1038/s41467-024-44705-5 (PMC10782006; doi:10.1038/s41467-024-44705-5)
Supplement: Supplementary file 7 — Source Data [file 41467_2024_44705_MOESM7_ESM.zip › Source Data/Source Data - Supplementary information.xlsx]

## Sheet: Figure S6a
Supplementary Figure 6a
Temperature (°C)	Time keep at 800 °C (min)	MS signals (arb. units)
		H2O (m/z = 18)	CO (m/z = 28)	CO2 (m/z = 44)
49.3931		1.2205e-08	1.8251e-10	1.3196e-10
54.1788		1.2184e-08	1.8735e-10	2.3363e-10
57.6372		1.2219e-08	2.0399e-10	4.4508e-10
60.0881		1.2188e-08	2.0708e-10	6.7322e-10
61.8416		1.2172e-08	2.2828e-10	7.7004e-10
63.2269		1.2195e-08	2.2552e-10	7.0825e-10
64.1278		1.213e-08	2.2076e-10	6.1589e-10
64.8156		1.211e-08	2.137e-10	5.2297e-10
65.7262		1.2047e-08	2.0567e-10	4.3971e-10
69.8725		1.2083e-08	2.0463e-10	3.7627e-10
76.5181		1.2075e-08	1.963e-10	3.548e-10
82.2047		1.2162e-08	2.2104e-10	6.0345e-10
86.3606		1.2176e-08	2.4526e-10	1.3415e-09
89.17		1.2201e-08	3.0296e-10	1.9285e-09
91.3012		1.2229e-08	3.2782e-10	2.0855e-09
92.58		1.2256e-08	3.1614e-10	1.8915e-09
93.4325		1.2228e-08	3.0072e-10	1.5971e-09
96.0384		1.2266e-08	2.7527e-10	1.2843e-09
101.512		1.235e-08	2.7029e-10	1.0646e-09
106.453		1.2418e-08	2.6995e-10	1.2705e-09
110.017		1.2434e-08	3.2162e-10	2.1825e-09
112.468		1.2594e-08	3.9006e-10	2.9606e-09
114.009		1.2572e-08	4.0273e-10	2.9907e-09
116.188		1.2661e-08	3.7859e-10	2.5852e-09
120.761		1.274e-08	3.398e-10	2.0841e-09
125.072		1.2852e-08	3.2669e-10	1.962e-09
128.211		1.2966e-08	3.6567e-10	2.6353e-09
130.39		1.3091e-08	4.248e-10	3.4225e-09
133.103		1.3163e-08	4.3912e-10	3.4432e-09
137.249		1.3268e-08	4.0888e-10	2.9827e-09
140.814		1.3364e-08	3.9839e-10	2.8725e-09
143.575		1.3528e-08	4.303e-10	3.6305e-09
146.607		1.3571e-08	4.8666e-10	4.1581e-09
150.327		1.3666e-08	5.0105e-10	4.031e-09
153.941		1.383e-08	4.807e-10	4.0275e-09
157.137		1.3978e-08	5.0453e-10	4.5111e-09
160.325		1.4153e-08	5.3163e-10	4.9384e-09
163.938		1.4255e-08	5.5425e-10	5.0556e-09
167.348		1.4344e-08	5.6206e-10	5.2951e-09
170.535		1.4488e-08	5.9867e-10	5.9297e-09
173.994		1.4641e-08	6.5909e-10	6.5291e-09
177.559		1.4778e-08	6.8458e-10	7.0167e-09
180.959		1.4924e-08	7.1619e-10	7.6328e-09
184.04		1.5012e-08	7.6807e-10	8.4576e-09
187.237		1.522e-08	8.2056e-10	9.1419e-09
190.375		1.5323e-08	8.5896e-10	9.6323e-09
193.776		1.5467e-08	8.9612e-10	1.0414e-08
196.595		1.5659e-08	9.3607e-10	1.0853e-08
199.782		1.5799e-08	9.5702e-10	1.1399e-08
203.085		1.6011e-08	9.8972e-10	1.1691e-08
205.904		1.6134e-08	9.9609e-10	1.198e-08
208.878		1.6156e-08	1.0205e-09	1.2299e-08
211.911		1.6285e-08	1.0571e-09	1.2629e-08
214.623		1.6513e-08	1.0875e-09	1.3052e-08
217.597		1.6724e-08	1.1316e-09	1.3671e-08
220.688		1.6863e-08	1.1516e-09	1.4088e-08
223.603		1.7052e-08	1.1899e-09	1.4573e-08
226.481		1.724e-08	1.1901e-09	1.5403e-08
229.406		1.7452e-08	1.2714e-09	1.595e-08
232.119		1.7705e-08	1.3124e-09	1.6358e-08
234.773		1.8045e-08	1.3029e-09	1.6687e-08
237.805		1.8317e-08	1.3295e-09	1.6906e-08
240.683		1.8677e-08	1.3203e-09	1.712e-08
243.443		1.9097e-08	1.3705e-09	1.7605e-08
246.311		1.941e-08	1.4029e-09	1.7839e-08
249.343		1.9786e-08	1.3733e-09	1.7815e-08
252.269		2.0194e-08	1.371e-09	1.7573e-08
255.194		2.0588e-08	1.3634e-09	1.7166e-08
258.285		2.099e-08	1.3006e-09	1.5967e-08
261.307		2.1444e-08	1.2001e-09	1.4063e-08
264.446		2.1816e-08	1.0368e-09	1.188e-08
267.323		2.2183e-08	9.0503e-10	1.0176e-08
270.723		2.2524e-08	8.0862e-10	8.5146e-09
273.804		2.2945e-08	7.3043e-10	7.4845e-09
276.894		2.3213e-08	6.7765e-10	6.6462e-09
279.975		2.3576e-08	6.3379e-10	5.8406e-09
283.172		2.3977e-08	5.7521e-10	5.2067e-09
286.408		2.4312e-08	5.5119e-10	4.8084e-09
289.546		2.4611e-08	5.3026e-10	4.5196e-09
292.472		2.4936e-08	5.2288e-10	4.4222e-09
295.717		2.5258e-08	5.2127e-10	4.4133e-09
298.749		2.5639e-08	5.2502e-10	4.4862e-09
301.782		2.5957e-08	5.4075e-10	4.6799e-09
305.133		2.6204e-08	5.6459e-10	4.9768e-09
308.214		2.6505e-08	5.9425e-10	5.3063e-09
311.082		2.6745e-08	6.1475e-10	5.6742e-09
314.114		2.686e-08	6.4172e-10	6.1952e-09
317.311		2.6937e-08	6.8762e-10	6.7897e-09
320.449		2.7144e-08	7.3797e-10	7.424e-09
323.423		2.7277e-08	7.8562e-10	8.2996e-09
326.562		2.7283e-08	8.5605e-10	9.2433e-09
329.643		2.7295e-08	9.2498e-10	1.055e-08
332.675		2.7445e-08	1.0021e-09	1.1961e-08
335.756		2.747e-08	1.1149e-09	1.3411e-08
338.894		2.7484e-08	1.2319e-09	1.4942e-08
341.713		2.7324e-08	1.3333e-09	1.6915e-08
344.697		2.7279e-08	1.5052e-09	1.9024e-08
347.671		2.7262e-08	1.6704e-09	2.1607e-08
350.335		2.7247e-08	1.8384e-09	2.4546e-08
353.048		2.7075e-08	2.0792e-09	2.79e-08
355.915		2.6939e-08	2.2807e-09	3.0541e-08
358.415		2.6937e-08	2.4534e-09	3.367e-08
361.127		2.6864e-08	2.7101e-09	3.754e-08
363.733		2.6704e-08	2.9773e-09	4.1353e-08
366.446		2.6571e-08	3.2258e-09	4.4786e-08
369.158		2.6497e-08	3.449e-09	4.8591e-08
371.599		2.6409e-08	3.7564e-09	5.2967e-08
374.312		2.6321e-08	4.0363e-09	5.6901e-08
377.024		2.6239e-08	4.3096e-09	6.0994e-08
379.311		2.6106e-08	4.6059e-09	6.5197e-08
382.023		2.6074e-08	4.9061e-09	6.9678e-08
384.581		2.6067e-08	5.1793e-09	7.3244e-08
387.448		2.5957e-08	5.4984e-09	7.7693e-08
390.054		2.5877e-08	5.8228e-09	8.3077e-08
392.66		2.5801e-08	6.2269e-09	8.8995e-08
395.217		2.5741e-08	6.6771e-09	9.5636e-08
397.978		2.5676e-08	7.1387e-09	1.0535e-07
400.478		2.5643e-08	7.7696e-09	1.1449e-07
403.239		2.5652e-08	8.4494e-09	1.2416e-07
405.69		2.5586e-08	9.1986e-09	1.3513e-07
408.131		2.5581e-08	1.003e-08	1.4727e-07
410.902		2.5555e-08	1.1189e-08	1.591e-07
413.343		2.5525e-08	1.199e-08	1.6931e-07
415.794		2.5539e-08	1.2715e-08	1.7802e-07
418.342		2.5529e-08	1.3344e-08	1.8458e-07
420.686		2.5437e-08	1.3831e-08	1.8791e-07
423.292		2.5431e-08	1.4039e-08	1.8651e-07
425.733		2.5402e-08	1.3984e-08	1.8071e-07
428.126		2.544e-08	1.3615e-08	1.7049e-07
430.625		2.5428e-08	1.3073e-08	1.5598e-07
433.076		2.5383e-08	1.2115e-08	1.3695e-07
435.682		2.543e-08	1.08e-08	1.1363e-07
438.23		2.5499e-08	9.1805e-09	8.3645e-08
440.894		2.5441e-08	6.852e-09	5.5354e-08
443.393		2.5418e-08	4.9494e-09	3.5649e-08
446.106		2.5402e-08	3.6697e-09	2.5844e-08
448.605		2.5359e-08	3.0043e-09	2.0647e-08
451.531		2.5279e-08	2.5716e-09	1.6608e-08
454.35		2.5223e-08	2.2515e-09	1.324e-08
457.062		2.5233e-08	1.9351e-09	1.0757e-08
460.095		2.5144e-08	1.7896e-09	8.7023e-09
462.749		2.5111e-08	1.6432e-09	7.3894e-09
465.462		2.5008e-08	1.5594e-09	6.3669e-09
468.329		2.4878e-08	1.4803e-09	5.5078e-09
471.148		2.4896e-08	1.4597e-09	4.8258e-09
474.074		2.4804e-08	1.4186e-09	4.2541e-09
476.786		2.472e-08	1.4062e-09	3.8055e-09
479.877		2.4634e-08	1.379e-09	3.388e-09
482.793		2.4624e-08	1.3999e-09	3.0168e-09
485.825		2.4579e-08	1.3882e-09	2.7016e-09
488.808		2.4454e-08	1.4081e-09	2.4437e-09
491.996		2.4402e-08	1.4012e-09	2.1971e-09
494.921		2.4275e-08	1.3985e-09	1.9822e-09
497.895		2.4232e-08	1.4146e-09	1.778e-09
501.092		2.4216e-08	1.3833e-09	1.5965e-09
503.853		2.4083e-08	1.3963e-09	1.4446e-09
507.05		2.4108e-08	1.3751e-09	1.2956e-09
509.762		2.411e-08	1.3773e-09	1.1754e-09
512.785		2.3987e-08	1.3207e-09	1.0711e-09
515.497		2.391e-08	1.311e-09	9.7306e-10
518.801		2.3911e-08	1.2858e-09	8.5862e-10
521.988		2.3822e-08	1.2071e-09	7.7239e-10
525.069		2.3711e-08	1.1671e-09	7.0005e-10
528.207		2.358e-08	1.1217e-09	6.2239e-10
531.24		2.3565e-08	1.0394e-09	5.8342e-10
534.437		2.3551e-08	9.8675e-10	5.3088e-10
537.459		2.3464e-08	9.5263e-10	4.7151e-10
540.549		2.3387e-08	9.1951e-10	4.4085e-10
543.843		2.3288e-08	8.3471e-10	4.1141e-10
547.253		2.3213e-08	7.7845e-10	3.7408e-10
550.44		2.3081e-08	7.3541e-10	3.5257e-10
553.792		2.3071e-08	7.0403e-10	3.2826e-10
557.086		2.3012e-08	6.6301e-10	3.0663e-10
560.438		2.2957e-08	6.3711e-10	3.0255e-10
563.518		2.2852e-08	6.1415e-10	2.7837e-10
566.764		2.2758e-08	5.8288e-10	2.6804e-10
570.222		2.2703e-08	5.6969e-10	2.6786e-10
573.196		2.2596e-08	5.6041e-10	2.5049e-10
576.655		2.256e-08	5.4883e-10	2.4947e-10
580.055		2.2503e-08	5.3021e-10	2.4602e-10
583.194		2.2444e-08	5.1459e-10	2.322e-10
586.391		2.2331e-08	5.1583e-10	2.2723e-10
589.578		2.2346e-08	5.0399e-10	2.3056e-10
593.143		2.2248e-08	5.0459e-10	2.1672e-10
596.437		2.218e-08	4.9961e-10	2.1779e-10
599.575		2.2169e-08	4.9694e-10	2.0866e-10
602.714		2.211e-08	4.8805e-10	1.9877e-10
605.901		2.2019e-08	4.8009e-10	2.0377e-10
609.418		2.1902e-08	4.9479e-10	2.0174e-10
612.44		2.1927e-08	4.7325e-10	2.0167e-10
615.85		2.1864e-08	4.6891e-10	1.9292e-10
618.989		2.1716e-08	4.7693e-10	1.8598e-10
622.331		2.1681e-08	4.6617e-10	1.8427e-10
625.577		2.1713e-08	4.5612e-10	1.7749e-10
628.88		2.156e-08	4.7054e-10	1.7233e-10
632.019		2.1517e-08	4.5558e-10	1.7479e-10
635.419		2.1467e-08	4.3816e-10	1.706e-10
638.819		2.1437e-08	4.5571e-10	1.6781e-10
641.852		2.1393e-08	4.4667e-10	1.5813e-10
644.99		2.1389e-08	4.3517e-10	1.7591e-10
648.236		2.1345e-08	4.3396e-10	1.6742e-10
651.587		2.1286e-08	4.3243e-10	1.5254e-10
654.823		2.1257e-08	4.2889e-10	1.5786e-10
658.02		2.1165e-08	4.4829e-10	1.6126e-10
661.478		2.113e-08	4.2758e-10	1.5556e-10
664.666		2.1055e-08	4.3333e-10	1.536e-10
668.018		2.1087e-08	4.2922e-10	1.5407e-10
671.524		2.107e-08	4.2379e-10	1.5927e-10
674.45		2.0999e-08	4.2466e-10	1.5097e-10
677.695		2.099e-08	4.2195e-10	1.5168e-10
680.669		2.0908e-08	4.2991e-10	1.4546e-10
684.079		2.087e-08	4.3163e-10	1.512e-10
687.267		2.0833e-08	4.2518e-10	1.4779e-10
690.56		2.0846e-08	4.3394e-10	1.3908e-10
693.97		2.075e-08	4.2794e-10	1.4641e-10
696.896		2.0803e-08	4.2849e-10	1.4698e-10
700.19		2.0684e-08	4.2517e-10	1.3752e-10
703.377		2.0589e-08	4.4058e-10	1.624e-10
706.68		2.0607e-08	4.3119e-10	1.4315e-10
710.023		2.0516e-08	4.3159e-10	1.3015e-10
712.948		2.0494e-08	4.3076e-10	1.3885e-10
716.3		2.0512e-08	4.4522e-10	1.3762e-10
719.487		2.0443e-08	4.2681e-10	1.4333e-10
722.897		2.0406e-08	4.3558e-10	1.2843e-10
726.036		2.0321e-08	4.2606e-10	1.395e-10
729.175		2.0326e-08	4.2369e-10	1.327e-10
732.575		2.0257e-08	4.2538e-10	1.3157e-10
735.869		1.9942e-08	4.3312e-10	1.2561e-10
739.114		1.9773e-08	4.3211e-10	1.2365e-10
742.727		1.9551e-08	4.2504e-10	1.2699e-10
745.866		1.9513e-08	4.3439e-10	1.169e-10
748.957		1.9665e-08	4.2611e-10	1.2305e-10
752.299		1.9728e-08	4.3833e-10	1.1302e-10
755.544		1.981e-08	4.4449e-10	1.2085e-10
758.789		1.9779e-08	4.7298e-10	1.2552e-10
762.035		1.9881e-08	4.8076e-10	1.0559e-10
765.387		1.9847e-08	4.8303e-10	1.1695e-10
768.632		1.9858e-08	4.9496e-10	1.2526e-10
771.761		1.9892e-08	5.0317e-10	1.2401e-10
774.958		1.9865e-08	5.0647e-10	1.2948e-10
778.203		1.9818e-08	5.0996e-10	1.2838e-10
781.448		1.9766e-08	5.2257e-10	1.2381e-10
784.529		1.9757e-08	5.1247e-10	1.2262e-10
788.094		1.9768e-08	5.2178e-10	1.1945e-10
791.233		1.9734e-08	5.2094e-10	1.1829e-10
794.362		1.9747e-08	5.3449e-10	1.1213e-10
797.985		1.9699e-08	5.3904e-10	1.2395e-10
800.911		1.9623e-08	5.4069e-10	1.292e-10
801.54		1.9651e-08	5.4195e-10	1.2569e-10
	1.64e-07	1.9526e-08	5.3799e-10	1.2162e-10
	0.67665	1.9569e-08	5.364e-10	1.2298e-10
	1.35323	1.9521e-08	4.9163e-10	1.2638e-10
	2.02987	1.9445e-08	4.8547e-10	1.3081e-10
	2.70649	1.9347e-08	4.6893e-10	1.2409e-10
	3.38313	1.9355e-08	4.4191e-10	1.0627e-10
	4.05975	1.9335e-08	4.2792e-10	1.1454e-10
	4.73636	1.9288e-08	4.2675e-10	1.2069e-10
	5.41298	1.9304e-08	4.1834e-10	1.1903e-10
	6.08959	1.93e-08	4.1325e-10	1.2032e-10
	6.7662	1.9214e-08	4.0354e-10	1.1721e-10
	7.44282	1.928e-08	3.9416e-10	1.1295e-10
	8.11943	1.9234e-08	3.9319e-10	1.2831e-10
	8.79608	1.9235e-08	3.7699e-10	1.0597e-10
	9.47266	1.9144e-08	3.8829e-10	1.14e-10
	10.1493	1.9158e-08	3.7696e-10	1.1251e-10
	10.8259	1.907e-08	3.7468e-10	1.1041e-10
	11.5025	1.9097e-08	3.7288e-10	1.1779e-10
	12.1791	1.9026e-08	3.6182e-10	1.1511e-10
	12.8558	1.9035e-08	3.5803e-10	1.1644e-10
	13.5324	1.8946e-08	3.5467e-10	1.0737e-10
	14.209	1.8937e-08	3.5677e-10	1.1417e-10
	14.8856	1.8997e-08	3.5002e-10	1.0103e-10
	15.5622	1.9058e-08	3.4302e-10	1.242e-10
	16.2389	1.9034e-08	3.3493e-10	9.6234e-11
	16.9155	1.8946e-08	3.5136e-10	9.8634e-11
	17.5921	1.8958e-08	3.4002e-10	1.0574e-10
	18.2687	1.8937e-08	3.3898e-10	1.0825e-10
	18.9454	1.894e-08	3.3824e-10	1.1758e-10
	19.622	1.8944e-08	3.3021e-10	9.9506e-11
	20.2986	1.894e-08	3.4085e-10	1.1473e-10
	20.9752	1.8917e-08	3.2665e-10	1.071e-10
	21.6518	1.885e-08	3.3187e-10	1.0372e-10
	22.3285	1.8793e-08	3.3551e-10	1.1106e-10
	23.0051	1.8794e-08	3.1572e-10	1.1343e-10
	23.6817	1.8824e-08	3.1752e-10	1.0419e-10
	24.3583	1.8749e-08	3.2702e-10	1.0635e-10
	25.035	1.8784e-08	3.1708e-10	1.0309e-10
	25.7116	1.8758e-08	3.3189e-10	9.7739e-11
	26.3882	1.8763e-08	3.2154e-10	1.1228e-10
	27.0648	1.8677e-08	3.1896e-10	9.6183e-11
	27.7414	1.871e-08	3.1272e-10	1.0778e-10
	28.418	1.8619e-08	3.0431e-10	9.4272e-11
	29.0947	1.8624e-08	2.994e-10	9.8149e-11
	29.7713	1.8594e-08	3.121e-10	1.0936e-10
	30.4479	1.8643e-08	3.1811e-10	1.0023e-10
	31.1245	1.853e-08	3.0177e-10	9.7543e-11
	31.8011	1.8523e-08	3.0251e-10	1.0626e-10
	32.4777	1.8531e-08	3.029e-10	1.0872e-10
	33.1543	1.8504e-08	3.0929e-10	9.7106e-11
	33.831	1.846e-08	3.1245e-10	9.6238e-11
	34.5076	1.8538e-08	2.9856e-10	1.0631e-10
	35.1842	1.8472e-08	3.0797e-10	9.1492e-11
	35.8609	1.8602e-08	2.9919e-10	9.7004e-11
	36.5375	1.8544e-08	3.0268e-10	1.0248e-10
	37.2141	1.8454e-08	3.0103e-10	9.8329e-11
	37.8908	1.8458e-08	2.8596e-10	1.0236e-10
	38.5674	1.8454e-08	2.8573e-10	9.6629e-11
	39.244	1.846e-08	3.0383e-10	1.0137e-10
	39.9206	1.837e-08	2.9369e-10	1.008e-10
	40.5972	1.8407e-08	3.0145e-10	1.1039e-10
	41.2738	1.8401e-08	2.9808e-10	9.9611e-11
	41.9504	1.835e-08	3.0503e-10	1.0379e-10
	42.627	1.8307e-08	2.9049e-10	1.0239e-10
	43.3037	1.8299e-08	2.8088e-10	1.0979e-10
	43.9803	1.8251e-08	2.9068e-10	9.5276e-11
	44.6569	1.8245e-08	2.9218e-10	1.0528e-10
	45.3335	1.8266e-08	2.8692e-10	1.0675e-10
	46.0101	1.8309e-08	2.9299e-10	9.9752e-11
	46.6868	1.8251e-08	2.9944e-10	9.5198e-11
	47.3634	1.8229e-08	2.8759e-10	9.8822e-11
	48.04	1.8245e-08	2.8666e-10	9.8689e-11
	48.7166	1.8189e-08	2.9174e-10	9.7325e-11
	49.3933	1.8226e-08	2.9276e-10	9.6793e-11
	50.0699	1.8185e-08	2.9312e-10	9.9572e-11
	50.7465	1.8193e-08	2.902e-10	1.003e-10
	51.4231	1.8147e-08	2.794e-10	1.0491e-10
	52.0997	1.8147e-08	2.6699e-10	9.4182e-11
	52.7763	1.8157e-08	2.7798e-10	9.3896e-11
	53.4529	1.7934e-08	2.8723e-10	1.0537e-10
	54.1296	1.752e-08	2.803e-10	1.0386e-10
	54.8062	1.7443e-08	2.8153e-10	9.7313e-11
	55.4828	1.7693e-08	2.8394e-10	9.5601e-11
	56.1594	1.7716e-08	2.7837e-10	1.0164e-10
	56.8361	1.7553e-08	2.7704e-10	9.8853e-11
	57.5127	1.7172e-08	2.8315e-10	9.2329e-11
	58.1893	1.7269e-08	2.7812e-10	1.0169e-10
	58.8659	1.7168e-08	2.799e-10	8.6215e-11
	59.5425	1.7404e-08	2.747e-10	9.9596e-11
	60.2191	1.7729e-08	2.7647e-10	1.0278e-10
	60.8957	1.7938e-08	2.7946e-10	9.6578e-11
	61.5724	1.8059e-08	2.6907e-10	1.015e-10
	62.249	1.8087e-08	2.8739e-10	9.3083e-11
	62.9256	1.8089e-08	2.8649e-10	9.7442e-11
	63.6023	1.8127e-08	2.7846e-10	1.0242e-10
	64.2789	1.8124e-08	2.8673e-10	9.7504e-11
	64.9555	1.8127e-08	2.7646e-10	9.7012e-11
	65.6321	1.8103e-08	2.8213e-10	1.0152e-10
	66.3087	1.809e-08	2.769e-10	9.9983e-11
	66.9853	1.819e-08	2.702e-10	1.1244e-10
	67.662	1.8155e-08	2.8671e-10	9.3079e-11
	68.3386	1.8067e-08	2.8777e-10	1.0272e-10
	69.0152	1.8069e-08	2.8004e-10	1.0016e-10
	69.6919	1.8081e-08	2.8364e-10	9.8228e-11
	70.3685	1.8044e-08	2.825e-10	9.349e-11
	71.0451	1.7962e-08	2.7781e-10	8.7779e-11
	71.7217	1.8106e-08	2.8922e-10	9.5863e-11
	72.3983	1.7971e-08	2.8545e-10	9.9873e-11
	73.0749	1.7961e-08	2.8678e-10	9.7231e-11
	73.7515	1.7991e-08	2.808e-10	9.3228e-11
	74.4282	1.7973e-08	2.804e-10	9.4655e-11
	75.1048	1.7942e-08	2.7857e-10	9.417e-11
	75.7815	1.7979e-08	2.8347e-10	8.7607e-11
	76.4581	1.7953e-08	2.8004e-10	8.7763e-11
	77.1347	1.799e-08	2.8118e-10	1.0128e-10
	77.8113	1.7952e-08	2.9103e-10	9.2348e-11
	78.4879	1.7931e-08	2.9158e-10	1.008e-10
	79.1645	1.7904e-08	2.7634e-10	9.9381e-11
	79.8411	1.7836e-08	2.8269e-10	9.7532e-11
	80.5177	1.794e-08	2.6828e-10	8.8498e-11
	81.1944	1.7878e-08	2.8546e-10	8.7216e-11
	81.871	1.7856e-08	2.8298e-10	8.1098e-11
	82.5476	1.784e-08	2.7683e-10	9.1539e-11
	83.2242	1.7827e-08	2.8416e-10	1.063e-10
	83.9009	1.784e-08	2.883e-10	9.7985e-11
	84.5775	1.787e-08	2.7728e-10	8.9014e-11
	85.2541	1.7889e-08	2.7825e-10	1.0392e-10
	85.9307	1.7883e-08	2.8328e-10	1.0304e-10
	86.6073	1.7931e-08	2.813e-10	9.5167e-11
	87.284	1.7933e-08	2.7029e-10	9.4158e-11
	87.9606	1.7817e-08	2.7098e-10	1.0647e-10
	88.6372	1.7854e-08	2.7218e-10	9.297e-11
	89.3138	1.7918e-08	2.8169e-10	9.7442e-11
	89.9904	1.7908e-08	2.8866e-10	9.7891e-11
	90.667	1.7856e-08	2.7397e-10	9.1316e-11
	91.3436	1.783e-08	2.7618e-10	9.1942e-11
	92.0203	1.7873e-08	2.7006e-10	9.8118e-11
	92.6969	1.7819e-08	2.7737e-10	9.761e-11
	93.3736	1.7804e-08	2.8061e-10	8.9749e-11
	94.0502	1.7801e-08	2.8088e-10	9.3533e-11
	94.7268	1.7701e-08	2.7308e-10	9.0828e-11
	95.4034	1.7695e-08	2.7867e-10	9.4408e-11
	96.08	1.7714e-08	2.7414e-10	1.0107e-10
	96.7567	1.7742e-08	2.7118e-10	1.0062e-10
	97.4333	1.7744e-08	2.7621e-10	9.3576e-11
	98.1099	1.7676e-08	2.8368e-10	1.0687e-10
	98.7865	1.7647e-08	2.7037e-10	1.0511e-10
	99.4631	1.7613e-08	2.762e-10	9.2599e-11
	100.14	1.7654e-08	2.7334e-10	9.3177e-11
	100.816	1.7654e-08	2.7049e-10	9.5999e-11
	101.493	1.7668e-08	2.7468e-10	9.9932e-11
	102.17	1.7658e-08	2.7324e-10	9.1477e-11
	102.846	1.7692e-08	2.7598e-10	9.2391e-11
	103.523	1.7718e-08	2.7177e-10	9.2298e-11
	104.199	1.771e-08	2.757e-10	1.0277e-10
	104.876	1.7706e-08	2.8044e-10	1.0757e-10
	105.553	1.7748e-08	2.7891e-10	9.0296e-11
	106.229	1.7713e-08	2.6646e-10	9.1825e-11
	106.906	1.7712e-08	2.836e-10	8.7564e-11
	107.583	1.7737e-08	2.7459e-10	9.3044e-11
	108.259	1.7694e-08	2.7707e-10	9.4158e-11
	108.936	1.7725e-08	2.776e-10	1.0342e-10
	109.612	1.7654e-08	2.8141e-10	9.9983e-11
	110.289	1.7701e-08	2.8908e-10	9.5851e-11
	110.966	1.7661e-08	2.7593e-10	1.0122e-10
	111.642	1.7615e-08	2.7975e-10	8.693e-11
	112.319	1.7659e-08	2.8091e-10	9.2258e-11
	112.995	1.7621e-08	2.8145e-10	9.295e-11
	113.672	1.7633e-08	2.8031e-10	1.0191e-10
	114.349	1.7631e-08	2.7513e-10	9.4827e-11
	115.025	1.7599e-08	2.6647e-10	9.8325e-11
	115.702	1.7573e-08	2.7138e-10	8.548e-11
	116.379	1.7592e-08	2.7658e-10	9.0026e-11
	117.055	1.7583e-08	2.8698e-10	9.5464e-11
	117.732	1.7597e-08	2.6712e-10	9.8853e-11
	118.408	1.7552e-08	2.7304e-10	9.0097e-11
	119.085	1.7537e-08	2.7696e-10	8.781e-11
	119.762	1.744e-08	2.8116e-10	9.2309e-11
	120.438	1.751e-08	2.755e-10	9.2184e-11
	121.115	1.7514e-08	2.6545e-10	9.2192e-11
	121.791	1.7509e-08	2.7541e-10	9.2122e-11
	122.468	1.7541e-08	2.7894e-10	9.3365e-11
	123.145	1.7531e-08	2.64e-10	8.0191e-11
	123.821	1.7505e-08	2.8163e-10	8.9921e-11
	124.498	1.7545e-08	2.6991e-10	9.2204e-11
	125.175	1.7522e-08	2.6509e-10	9.8188e-11
	125.851	1.7516e-08	2.7755e-10	9.2083e-11
	126.528	1.748e-08	2.666e-10	1.0286e-10
	127.205	1.7568e-08	2.7034e-10	9.2755e-11
	127.881	1.7507e-08	2.6545e-10	9.8716e-11
	128.558	1.7518e-08	2.7911e-10	9.1207e-11
	129.234	1.7506e-08	2.644e-10	1.0227e-10
	129.911	1.7483e-08	2.7798e-10	9.4491e-11
	130.588	1.7494e-08	2.6782e-10	9.0601e-11
	131.264	1.7477e-08	2.7132e-10	9.5265e-11
	131.941	1.7522e-08	2.7699e-10	9.6308e-11
	132.617	1.7547e-08	2.7318e-10	1.1021e-10
	133.294	1.7523e-08	2.8384e-10	1.03e-10
	133.971	1.7465e-08	2.5819e-10	9.7633e-11
	134.647	1.7436e-08	2.7529e-10	8.5891e-11
	135.324	1.7493e-08	2.757e-10	9.4182e-11
	136.001	1.7455e-08	2.7573e-10	8.9467e-11
	136.677	1.7378e-08	2.6419e-10	9.8403e-11
	137.354	1.7338e-08	2.7547e-10	9.4463e-11
	138.03	1.7461e-08	2.6596e-10	9.3326e-11
	138.707	1.741e-08	2.7864e-10	8.9233e-11
	139.384	1.7439e-08	2.8281e-10	1.013e-10
	140.06	1.7486e-08	2.6725e-10	9.9041e-11
	140.737	1.7452e-08	2.7798e-10	9.1625e-11
	141.413	1.7432e-08	2.768e-10	8.8686e-11
	142.09	1.7428e-08	2.81e-10	8.6152e-11
	142.767	1.7417e-08	2.6733e-10	9.322e-11
	143.443	1.7417e-08	2.8831e-10	8.6739e-11
	144.12	1.7417e-08	2.7271e-10	8.6758e-11
	144.797	1.7435e-08	2.672e-10	9.4698e-11
	145.473	1.7366e-08	2.6936e-10	9.7942e-11
	146.15	1.7381e-08	2.7782e-10	9.2583e-11
	146.826	1.7426e-08	2.7955e-10	9.7782e-11
	147.503	1.7449e-08	2.7699e-10	8.6301e-11
	148.18	1.7451e-08	2.8945e-10	9.2325e-11
	148.856	1.7361e-08	2.7179e-10	9.3009e-11
	149.533	1.7309e-08	2.8166e-10	9.4174e-11
	150.21	1.7345e-08	2.7566e-10	9.7133e-11
	150.886	1.7336e-08	2.7123e-10	9.5499e-11
	151.563	1.7358e-08	2.6014e-10	8.9628e-11
	152.239	1.7389e-08	2.7041e-10	8.2114e-11
	152.916	1.7371e-08	2.7151e-10	9.0366e-11
	153.593	1.7436e-08	2.7874e-10	8.9233e-11
	154.269	1.7395e-08	2.7575e-10	9.5007e-11
	154.946	1.7307e-08	2.7386e-10	1.0397e-10
	155.623	1.7385e-08	2.7161e-10	1.0009e-10
	156.299	1.7346e-08	2.7252e-10	8.8748e-11
	156.976	1.7405e-08	2.7209e-10	9.3619e-11
	157.652	1.7428e-08	2.7216e-10	8.8611e-11
	158.329	1.7441e-08	2.6513e-10	8.5457e-11
	159.006	1.7448e-08	2.7878e-10	8.8072e-11
	159.682	1.7398e-08	2.699e-10	8.8639e-11
	160.359	1.7365e-08	2.809e-10	9.2931e-11
	161.036	1.742e-08	2.7457e-10	8.8048e-11
	161.712	1.7333e-08	2.7244e-10	8.9014e-11
	162.389	1.7387e-08	2.7597e-10	9.7493e-11
	163.065	1.7311e-08	2.7402e-10	9.7102e-11
	163.742	1.7301e-08	2.6002e-10	9.7657e-11
	164.419	1.7344e-08	2.6758e-10	1.0029e-10
	165.095	1.7357e-08	2.741e-10	8.627e-11
	165.772	1.7259e-08	2.866e-10	9.4041e-11
	166.448	1.7269e-08	2.7569e-10	8.8725e-11
	167.125	1.7228e-08	2.7223e-10	1.0049e-10
	167.802	1.7253e-08	2.666e-10	8.8842e-11
	168.478	1.7286e-08	2.6796e-10	9.6906e-11
	169.155	1.725e-08	2.7033e-10	8.3326e-11
	169.832	1.7289e-08	2.8074e-10	7.844e-11
	170.508	1.724e-08	2.6162e-10	9.3744e-11
	171.185	1.7242e-08	2.7039e-10	9.8884e-11
	171.861	1.7263e-08	2.7122e-10	8.6106e-11
	172.538	1.7295e-08	2.695e-10	9.969e-11
	173.215	1.732e-08	2.7693e-10	9.9256e-11
	173.891	1.7305e-08	2.8048e-10	9.7672e-11
	174.568	1.731e-08	2.8038e-10	1.0707e-10
	175.245	1.7297e-08	2.7232e-10	8.5089e-11
	175.921	1.726e-08	2.6823e-10	1.0134e-10
	176.598	1.7256e-08	2.7421e-10	9.8239e-11
	177.274	1.732e-08	2.7332e-10	9.0566e-11
	177.951	1.7253e-08	2.7884e-10	9.9619e-11
	178.628	1.7269e-08	2.7884e-10	9.0363e-11
	179.304	1.7234e-08	2.7339e-10	9.6441e-11
	179.981	1.725e-08	2.6638e-10	8.8748e-11
	180.658	1.7192e-08	2.8302e-10	9.3412e-11
	181.334	1.723e-08	2.6011e-10	1.0848e-10

## Sheet: Figure S6b
Supplementary Figure 6b
Temperature (°C)	Time keep at 800 °C (min)	MS signals (arb. units)
		H2O (m/z = 18)	CO (m/z = 28)	CO2 (m/z = 44)
45.46		9.8121e-09	1.671e-10	8.9319e-11
51.3694		9.8087e-09	1.6551e-10	1.058e-10
55.4575		9.7832e-09	1.631e-10	1.0164e-10
58.3347		9.7738e-09	1.6016e-10	1.105e-10
60.8341		9.7603e-09	1.5925e-10	1.0189e-10
62.4228		9.7979e-09	1.6476e-10	1.0565e-10
63.5466		9.7435e-09	1.6939e-10	1.1644e-10
64.4959		9.7744e-09	1.5773e-10	1.021e-10
65.1934		9.7885e-09	1.6382e-10	1.0486e-10
67.6347		9.7429e-09	1.569e-10	1.2428e-10
73.5925		9.7617e-09	1.7807e-10	1.1035e-10
79.6569		9.7845e-09	1.579e-10	1.1395e-10
84.1713		9.759e-09	1.6607e-10	1.0261e-10
87.3681		9.8094e-09	1.6757e-10	1.1155e-10
89.5962		9.7899e-09	1.7575e-10	1.2003e-10
90.9816		9.7845e-09	1.5458e-10	1.0413e-10
92.2603		9.7489e-09	1.5642e-10	1.0612e-10
95.9319		9.8208e-09	1.628e-10	1.1612e-10
101.618		9.7704e-09	1.6009e-10	1.1118e-10
106.084		9.8369e-09	1.6292e-10	1.1741e-10
109.01		9.8329e-09	1.6149e-10	1.2432e-10
111.035		9.8013e-09	1.7515e-10	1.1801e-10
113.263		9.7738e-09	1.6186e-10	1.2163e-10
117.467		9.7664e-09	1.5697e-10	1.1323e-10
122.088		9.7576e-09	1.6419e-10	1.1989e-10
125.392		9.7758e-09	1.6064e-10	1.2086e-10
127.678		9.7812e-09	1.5962e-10	1.0744e-10
131.136		9.7677e-09	1.6383e-10	1.1031e-10
135.438		9.7825e-09	1.6217e-10	1.0725e-10
138.683		9.7919e-09	1.5958e-10	1.2157e-10
141.715		9.7724e-09	1.5747e-10	1.182e-10
145.387		9.7912e-09	1.5608e-10	1.1797e-10
149.048		9.7502e-09	1.7164e-10	1.1658e-10
152.507		9.7798e-09	1.7031e-10	1.2805e-10
155.752		9.7711e-09	1.7046e-10	1.3714e-10
159.366		9.7872e-09	1.669e-10	1.239e-10
163.037		9.7919e-09	1.6364e-10	1.1078e-10
166.496		9.7966e-09	1.708e-10	1.1676e-10
170.061		9.8268e-09	1.661e-10	1.2221e-10
173.567		9.7859e-09	1.7886e-10	1.2466e-10
177.181		9.8416e-09	1.5421e-10	1.1919e-10
180.804		9.7872e-09	1.6364e-10	1.2802e-10
184.466		9.7818e-09	1.5985e-10	1.2758e-10
187.924		9.8383e-09	1.6002e-10	1.2561e-10
191.596		9.8074e-09	1.6445e-10	1.1547e-10
195.103		9.8322e-09	1.6408e-10	1.2864e-10
198.716		9.7973e-09	1.6064e-10	1.2426e-10
201.855		9.7556e-09	1.5448e-10	1.1571e-10
205.527		9.8161e-09	1.5851e-10	1.1712e-10
209.14		9.8e-09	1.7062e-10	1.2328e-10
212.55		9.8268e-09	1.624e-10	1.2318e-10
216.057		9.8047e-09	1.715e-10	1.1895e-10
219.728		9.8336e-09	1.7697e-10	1.3006e-10
223.129		9.7758e-09	1.7186e-10	1.1981e-10
226.8		9.7885e-09	1.6349e-10	1.2767e-10
230.414		9.7731e-09	1.668e-10	1.1991e-10
233.766		9.7966e-09	1.6981e-10	1.4322e-10
237.273		9.847e-09	1.7778e-10	1.3737e-10
240.731		9.8289e-09	1.7039e-10	1.3024e-10
244.296		9.8322e-09	1.7525e-10	1.4681e-10
247.648		9.7899e-09	1.9389e-10	1.2731e-10
251.31		9.8201e-09	1.7177e-10	1.4035e-10
254.981		9.8524e-09	1.7907e-10	1.3251e-10
258.44		9.8349e-09	1.8036e-10	1.484e-10
261.792		9.9014e-09	1.8388e-10	1.4749e-10
265.357		9.8598e-09	1.8547e-10	1.5365e-10
268.97		9.888e-09	1.89e-10	1.5252e-10
272.535		9.8396e-09	1.9137e-10	1.5291e-10
276.255		9.886e-09	1.9921e-10	1.7975e-10
279.868		9.9155e-09	1.92e-10	1.8101e-10
283.375		9.849e-09	1.967e-10	1.7704e-10
286.892		9.8954e-09	2.0224e-10	1.89e-10
290.292		9.8947e-09	1.9855e-10	1.7961e-10
293.586		9.9491e-09	2.1439e-10	2.0036e-10
296.996		9.8692e-09	2.1623e-10	2.176e-10
300.561		9.89e-09	2.2126e-10	2.2446e-10
304.01		9.8309e-09	2.233e-10	2.1278e-10
307.362		9.9182e-09	2.2437e-10	2.205e-10
310.975		9.9048e-09	2.1634e-10	2.3261e-10
314.433		9.9028e-09	2.329e-10	2.2853e-10
317.892		9.8907e-09	2.4285e-10	2.4637e-10
321.505		9.9175e-09	2.446e-10	2.6044e-10
325.235		9.9478e-09	2.525e-10	2.5752e-10
328.742		9.9115e-09	2.6436e-10	2.6647e-10
332.036		9.9679e-09	2.5238e-10	2.7719e-10
335.552		9.9968e-09	2.6871e-10	2.7033e-10
339.001		9.9794e-09	2.6319e-10	2.9749e-10
342.624		9.9364e-09	2.6846e-10	3.0044e-10
345.966		9.974e-09	2.6834e-10	3.0799e-10
349.318		1.0032e-08	2.7364e-10	3.1352e-10
352.67		1.0035e-08	2.7971e-10	3.1377e-10
356.283		1.0061e-08	2.7751e-10	3.3904e-10
359.587		1.0074e-08	2.7397e-10	3.1456e-10
362.939		1.0076e-08	2.7036e-10	2.9552e-10
366.446		1.0092e-08	2.6678e-10	2.9377e-10
370.011		1.008e-08	2.7169e-10	2.8866e-10
373.304		1.0126e-08	2.5974e-10	2.8007e-10
376.811		1.0139e-08	2.6257e-10	2.895e-10
380.376		1.0115e-08	2.622e-10	2.8778e-10
383.883		1.0188e-08	2.659e-10	2.6943e-10
387.187		1.0187e-08	2.4586e-10	2.798e-10
390.48		1.0189e-08	2.5722e-10	2.7328e-10
394.045		1.0173e-08	2.4759e-10	2.7338e-10
397.397		1.0141e-08	2.6119e-10	2.621e-10
400.478		1.0223e-08	2.5664e-10	2.6121e-10
404.198		1.0228e-08	2.4139e-10	2.6602e-10
407.55		1.0249e-08	2.5128e-10	2.5662e-10
411.008		1.0245e-08	2.5698e-10	2.6552e-10
414.302		1.0286e-08	2.5228e-10	2.6418e-10
417.499		1.0263e-08	2.4172e-10	2.4711e-10
420.947		1.0241e-08	2.5354e-10	2.4805e-10
424.358		1.0245e-08	2.5079e-10	2.505e-10
427.816		1.0292e-08	2.4962e-10	2.4662e-10
431.265		1.0283e-08	2.4162e-10	2.3873e-10
434.355		1.0303e-08	2.5533e-10	2.4263e-10
437.804		1.0307e-08	2.5854e-10	2.4077e-10
441.156		1.0342e-08	2.4981e-10	2.4409e-10
444.294		1.0327e-08	2.5661e-10	2.2514e-10
448.014		1.0294e-08	2.6011e-10	2.2649e-10
451.211		1.0332e-08	2.6129e-10	2.2682e-10
454.612		1.0363e-08	2.6909e-10	2.1478e-10
457.905		1.0405e-08	2.7589e-10	2.1503e-10
461.257		1.0336e-08	2.7597e-10	2.0734e-10
464.609		1.037e-08	2.7739e-10	2.0458e-10
467.796		1.0346e-08	2.8747e-10	1.904e-10
471.206		1.043e-08	2.8341e-10	1.9128e-10
474.558		1.0422e-08	2.8769e-10	1.899e-10
477.852		1.041e-08	3.1013e-10	1.9126e-10
481.359		1.0423e-08	3.0989e-10	2.0522e-10
484.769		1.0417e-08	3.1213e-10	1.8562e-10
487.956		1.0472e-08	3.216e-10	1.9805e-10
491.356		1.0458e-08	3.2913e-10	2.1127e-10
494.602		1.0442e-08	3.3872e-10	2.0429e-10
497.847		1.0468e-08	3.5142e-10	2.1393e-10
501.247		1.0481e-08	3.7836e-10	2.2727e-10
504.706		1.0532e-08	3.793e-10	2.3367e-10
507.999		1.0522e-08	3.9741e-10	2.376e-10
511.245		1.0523e-08	4.0868e-10	2.5134e-10
514.597		1.0529e-08	4.429e-10	2.6343e-10
517.677		1.0538e-08	4.571e-10	2.8597e-10
520.981		1.0516e-08	4.77e-10	2.9372e-10
524.332		1.0527e-08	4.9644e-10	3.1719e-10
527.781		1.0503e-08	5.2032e-10	3.3439e-10
530.872		1.0538e-08	5.5611e-10	3.5629e-10
534.117		1.0495e-08	5.8579e-10	3.8957e-10
537.256		1.0554e-08	6.1866e-10	4.0885e-10
540.549		1.0542e-08	6.5078e-10	4.6576e-10
543.843		1.0509e-08	6.9561e-10	5.0346e-10
547.195		1.052e-08	7.365e-10	5.5225e-10
550.547		1.0522e-08	7.9137e-10	6.1787e-10
554.005		1.0598e-08	8.4799e-10	6.9779e-10
557.192		1.0555e-08	9.0714e-10	7.7428e-10
560.331		1.0552e-08	9.7757e-10	8.7108e-10
563.732		1.0553e-08	1.0298e-09	9.8661e-10
567.083		1.0606e-08	1.1072e-09	1.1024e-09
569.747		1.0601e-08	1.1865e-09	1.2443e-09
572.828		1.0584e-08	1.2762e-09	1.4113e-09
575.754		1.0612e-08	1.3267e-09	1.5853e-09
578.515		1.0654e-08	1.4185e-09	1.7836e-09
581.334		1.0666e-08	1.4616e-09	2.0159e-09
584.424		1.0638e-08	1.5369e-09	2.2626e-09
587.185		1.0647e-08	1.6103e-09	2.5569e-09
590.111		1.0692e-08	1.6855e-09	2.901e-09
593.036		1.0649e-08	1.7685e-09	3.2563e-09
595.749		1.0706e-08	1.8352e-09	3.6158e-09
598.616		1.0701e-08	1.9501e-09	4.0279e-09
601.435		1.0735e-08	2.0777e-09	4.4925e-09
604.526		1.07e-08	2.1698e-09	4.9743e-09
607.655		1.0718e-08	2.3499e-09	5.4847e-09
610.532		1.072e-08	2.5158e-09	6.0578e-09
613.457		1.0727e-08	2.7043e-09	6.7036e-09
616.17		1.0664e-08	2.9439e-09	7.3938e-09
618.931		1.0691e-08	3.205e-09	8.0487e-09
621.643		1.0739e-08	3.4285e-09	8.7623e-09
624.462		1.0715e-08	3.726e-09	9.5564e-09
627.223		1.0722e-08	4.0577e-09	1.0669e-08
629.936		1.0733e-08	4.4295e-09	1.1581e-08
632.648		1.0766e-08	4.8317e-09	1.249e-08
635.419		1.0705e-08	5.2342e-09	1.3556e-08
638.073		1.0738e-08	5.7142e-09	1.4638e-08
640.786		1.0698e-08	6.2213e-09	1.5821e-08
643.498		1.0762e-08	6.7869e-09	1.7074e-08
646.211		1.0787e-08	7.4455e-09	1.8523e-08
648.662		1.0757e-08	8.1049e-09	1.9877e-08
651.103		1.0741e-08	8.7279e-09	2.128e-08
653.389		1.0727e-08	9.4857e-09	2.2729e-08
656.102		1.0818e-08	1.0556e-08	2.4455e-08
658.553		1.0829e-08	1.1339e-08	2.6082e-08
661.052		1.0851e-08	1.2298e-08	2.7839e-08
663.6		1.0813e-08	1.3286e-08	2.969e-08
666.206		1.0876e-08	1.4261e-08	3.1636e-08
668.55		1.0882e-08	1.5434e-08	3.3774e-08
671.205		1.0875e-08	1.6581e-08	3.5942e-08
673.336		1.0942e-08	1.7795e-08	3.813e-08
675.777		1.0902e-08	1.9075e-08	4.0459e-08
678.335		1.0967e-08	2.0313e-08	4.2918e-08
680.621		1.0999e-08	2.1704e-08	4.5426e-08
683.382		1.1033e-08	2.308e-08	4.8046e-08
685.833		1.0993e-08	2.4441e-08	5.0862e-08
688.226		1.1095e-08	2.5947e-08	5.3902e-08
690.725		1.1122e-08	2.7353e-08	5.6933e-08
693.06		1.1167e-08	2.8766e-08	5.9735e-08
695.559		1.1193e-08	3.0214e-08	6.3001e-08
698.117		1.1271e-08	3.182e-08	6.6569e-08
700.558		1.1314e-08	3.358e-08	7.0199e-08
702.951		1.138e-08	3.5319e-08	7.3853e-08
705.557		1.15e-08	3.7022e-08	7.7419e-08
708.163		1.1541e-08	3.8889e-08	8.1021e-08
710.555		1.166e-08	4.0667e-08	8.4695e-08
712.842		1.1736e-08	4.2571e-08	8.989e-08
715.341		1.1785e-08	4.7004e-08	9.2715e-08
717.734		1.1887e-08	4.8193e-08	9.5904e-08
720.34		1.1985e-08	4.9715e-08	9.9633e-08
722.626		1.217e-08	5.1384e-08	1.0556e-07
725.445		1.2265e-08	5.3112e-08	1.0933e-07
727.683		1.239e-08	5.4727e-08	1.1373e-07
730.395		1.2582e-08	5.651e-08	1.1825e-07
732.682		1.2697e-08	5.8357e-08	1.2255e-07
734.968		1.289e-08	6.0158e-08	1.2685e-07
737.409		1.313e-08	6.1936e-08	1.3083e-07
739.86		1.3299e-08	6.3577e-08	1.3416e-07
742.727		1.3528e-08	6.531e-08	1.3781e-07
744.801		1.3744e-08	6.6945e-08	1.4115e-07
747.784		1.3943e-08	6.8352e-08	1.4383e-07
749.644		1.4161e-08	6.9488e-08	1.4631e-07
752.086		1.4387e-08	7.0556e-08	1.477e-07
754.692		1.4601e-08	7.1385e-08	1.4835e-07
756.871		1.4858e-08	7.1811e-08	1.477e-07
759.477		1.5077e-08	7.2186e-08	1.4545e-07
762.035		1.5312e-08	7.1706e-08	1.4029e-07
764.428		1.5495e-08	7.0029e-08	1.3029e-07
766.394		1.5713e-08	6.697e-08	1.132e-07
769		1.5947e-08	6.1604e-08	8.5137e-08
771.819		1.6189e-08	5.1193e-08	4.5515e-08
774.212		1.6433e-08	2.854e-08	3.9858e-09
777.399		1.6687e-08	1.2482e-09	1.1149e-09
780.644		1.6949e-08	1.2891e-09	8.4083e-10
783.357		1.7204e-08	1.1532e-09	6.5009e-10
787.183		1.7446e-08	7.6619e-10	5.4669e-10
790.274		1.7795e-08	6.0085e-10	4.6838e-10
793.781		1.8122e-08	5.5825e-10	4.204e-10
796.706		1.8328e-08	5.3244e-10	3.8006e-10
800.058		1.8558e-08	5.0378e-10	3.5038e-10
801.54		1.8647e-08	5.285e-10	3.2125e-10
799.312		1.881e-08	5.1284e-10	2.9733e-10
	0.67661	1.8918e-08	4.9551e-10	2.8862e-10
	1.35326	1.8926e-08	4.3592e-10	2.6927e-10
	2.02987	1.8976e-08	4.0438e-10	2.5668e-10
	2.70648	1.9006e-08	3.8763e-10	2.4899e-10
	3.38313	1.8914e-08	3.6736e-10	2.4495e-10
	4.05975	1.8892e-08	3.5699e-10	2.3422e-10
	4.73636	1.8798e-08	3.5051e-10	2.2473e-10
	5.41297	1.8737e-08	3.3519e-10	2.1754e-10
	6.08965	1.8645e-08	3.3146e-10	2.0639e-10
	6.76627	1.8609e-08	3.2078e-10	2.1152e-10
	7.44291	1.8473e-08	3.1191e-10	2.0321e-10
	8.11953	1.8356e-08	3.1196e-10	2.0024e-10
	8.79617	1.8258e-08	3.1353e-10	1.9531e-10
	9.47279	1.8116e-08	3.0017e-10	1.8578e-10
	10.1494	1.7969e-08	2.9174e-10	1.9003e-10
	10.826	1.7889e-08	2.9701e-10	1.8128e-10
	11.5026	1.773e-08	2.8734e-10	1.7544e-10
	12.1792	1.7643e-08	2.8721e-10	1.7149e-10
	12.8559	1.7553e-08	2.814e-10	1.7083e-10
	13.5325	1.7439e-08	2.761e-10	1.6646e-10
	14.2091	1.7344e-08	3.0836e-10	1.5668e-10
	14.8857	1.7218e-08	2.7728e-10	1.5928e-10
	15.5623	1.7065e-08	2.6347e-10	1.6034e-10
	16.239	1.7016e-08	2.8051e-10	1.5306e-10
	16.9156	1.6918e-08	2.7007e-10	1.6392e-10
	17.5922	1.6826e-08	2.6998e-10	1.536e-10
	18.2688	1.6675e-08	2.581e-10	1.4905e-10
	18.9454	1.6589e-08	2.6081e-10	1.6143e-10
	19.6221	1.6497e-08	2.5862e-10	1.524e-10
	20.2987	1.6447e-08	2.5881e-10	1.5695e-10
	20.9753	1.6343e-08	2.5391e-10	1.5005e-10
	21.6519	1.6288e-08	2.5239e-10	1.5287e-10
	22.3285	1.6093e-08	2.5956e-10	1.5383e-10
	23.0051	1.6042e-08	2.5086e-10	1.3669e-10
	23.6817	1.5992e-08	2.5338e-10	1.4217e-10
	24.3584	1.5888e-08	2.5131e-10	1.4355e-10
	25.035	1.5781e-08	2.4035e-10	1.4221e-10
	25.7117	1.5745e-08	2.4378e-10	1.3991e-10
	26.3883	1.5702e-08	2.5112e-10	1.3841e-10
	27.0649	1.5639e-08	2.341e-10	1.3867e-10
	27.7416	1.5606e-08	2.4781e-10	1.3663e-10
	28.4182	1.5501e-08	2.4603e-10	1.3826e-10
	29.0948	1.5413e-08	2.4688e-10	1.4111e-10
	29.7715	1.5415e-08	2.4406e-10	1.2909e-10
	30.4481	1.5393e-08	2.4229e-10	1.3931e-10
	31.1247	1.531e-08	2.425e-10	1.291e-10
	31.8013	1.5303e-08	2.4455e-10	1.2649e-10
	32.4779	1.5164e-08	2.392e-10	1.3104e-10
	33.1546	1.5177e-08	2.3916e-10	1.3256e-10
	33.8312	1.5086e-08	2.5171e-10	1.2327e-10
	34.5078	1.503e-08	2.4155e-10	1.224e-10
	35.1844	1.5014e-08	2.353e-10	1.2892e-10
	35.861	1.4973e-08	2.3919e-10	1.2659e-10
	36.5377	1.4884e-08	2.4204e-10	1.2051e-10
	37.2143	1.4831e-08	2.3482e-10	1.3138e-10
	37.8909	1.4767e-08	2.3166e-10	1.2274e-10
	38.5675	1.4763e-08	2.4221e-10	1.2119e-10
	39.2441	1.4681e-08	2.3813e-10	1.2494e-10
	39.9208	1.4709e-08	2.329e-10	1.4042e-10
	40.5974	1.4613e-08	2.3533e-10	1.3057e-10
	41.274	1.4595e-08	2.3836e-10	1.17e-10
	41.9506	1.4532e-08	2.4123e-10	1.1944e-10
	42.6272	1.4443e-08	2.2428e-10	1.2548e-10
	43.3039	1.439e-08	2.2115e-10	1.1736e-10
	43.9805	1.4382e-08	2.3641e-10	1.1979e-10
	44.6571	1.4331e-08	2.3639e-10	1.2436e-10
	45.3338	1.4326e-08	2.276e-10	1.1707e-10
	46.0104	1.4281e-08	2.2215e-10	1.2194e-10
	46.687	1.426e-08	2.3391e-10	1.2524e-10
	47.3636	1.4262e-08	2.3157e-10	1.1579e-10
	48.0402	1.4203e-08	2.3048e-10	1.1815e-10
	48.7168	1.4178e-08	2.2461e-10	1.0097e-10
	49.3935	1.4173e-08	2.304e-10	1.3012e-10
	50.0701	1.4164e-08	2.2831e-10	1.1906e-10
	50.7467	1.4138e-08	2.4173e-10	1.0861e-10
	51.4233	1.4084e-08	2.3111e-10	1.2264e-10
	52.0999	1.4061e-08	2.3446e-10	1.2234e-10
	52.7766	1.4038e-08	2.2737e-10	1.2578e-10
	53.4532	1.4058e-08	2.2903e-10	1.1988e-10
	54.1298	1.4013e-08	2.2586e-10	1.1506e-10
	54.8064	1.399e-08	2.1341e-10	1.2375e-10
	55.483	1.3962e-08	2.388e-10	1.1159e-10
	56.1597	1.3979e-08	2.2151e-10	1.2006e-10
	56.8363	1.3913e-08	2.1759e-10	1.1928e-10
	57.5129	1.3838e-08	2.2609e-10	1.1349e-10
	58.1895	1.3824e-08	2.2918e-10	1.2757e-10
	58.8662	1.3799e-08	2.2789e-10	1.2206e-10
	59.5428	1.3792e-08	2.3187e-10	1.2414e-10
	60.2194	1.3757e-08	2.2157e-10	1.1284e-10
	60.896	1.3716e-08	2.2537e-10	1.0923e-10
	61.5727	1.3607e-08	2.2337e-10	1.1652e-10
	62.2493	1.3641e-08	2.2672e-10	1.137e-10
	62.9259	1.3663e-08	2.249e-10	1.2041e-10
	63.6025	1.3593e-08	2.326e-10	1.1875e-10
	64.2792	1.3526e-08	2.2313e-10	1.1545e-10
	64.9558	1.3626e-08	2.2684e-10	1.1617e-10
	65.6324	1.3566e-08	2.1521e-10	1.1161e-10
	66.309	1.3521e-08	2.2291e-10	1.0852e-10
	66.9856	1.3522e-08	2.3126e-10	1.0764e-10
	67.6622	1.3526e-08	2.1592e-10	1.1785e-10
	68.3389	1.3438e-08	2.233e-10	1.0104e-10
	69.0155	1.345e-08	2.2951e-10	1.0804e-10
	69.6921	1.3507e-08	2.1799e-10	1.098e-10
	70.3687	1.3489e-08	2.2828e-10	1.1108e-10
	71.0453	1.3461e-08	2.1649e-10	1.1597e-10
	71.722	1.3411e-08	2.2442e-10	1.1517e-10
	72.3986	1.3436e-08	2.2167e-10	1.1473e-10
	73.0752	1.3394e-08	2.3199e-10	1.1409e-10
	73.7518	1.3442e-08	2.1582e-10	1.0994e-10
	74.4284	1.3456e-08	2.3115e-10	1.1559e-10
	75.105	1.3436e-08	2.2284e-10	1.2089e-10
	75.7817	1.3362e-08	2.3313e-10	1.0941e-10
	76.4583	1.3328e-08	2.2564e-10	1.1646e-10
	77.1349	1.3309e-08	2.1985e-10	1.15e-10
	77.8115	1.3315e-08	2.1646e-10	1.1405e-10
	78.4881	1.3288e-08	2.2334e-10	1.0883e-10
	79.1648	1.3262e-08	2.2193e-10	1.1047e-10
	79.8414	1.3168e-08	2.1316e-10	9.9447e-11
	80.518	1.316e-08	2.1833e-10	1.1382e-10
	81.1946	1.3168e-08	2.247e-10	1.0813e-10
	81.8712	1.3134e-08	2.2121e-10	1.0863e-10
	82.5478	1.3143e-08	2.2211e-10	1.0666e-10
	83.2245	1.312e-08	2.2077e-10	1.0999e-10
	83.9011	1.3119e-08	2.1434e-10	1.108e-10
	84.5777	1.3075e-08	2.1398e-10	1.0533e-10
	85.2543	1.3094e-08	2.0802e-10	1.0963e-10
	85.9309	1.3098e-08	2.2038e-10	1.1271e-10
	86.6075	1.3104e-08	2.1785e-10	1.1353e-10
	87.2842	1.3043e-08	2.4326e-10	1.09e-10
	87.9608	1.31e-08	2.2111e-10	1.222e-10
	88.6374	1.3059e-08	2.1508e-10	1.0428e-10
	89.314	1.3053e-08	2.2041e-10	1.1194e-10
	89.9907	1.3086e-08	2.1902e-10	1.0767e-10
	90.6673	1.3099e-08	2.2653e-10	1.017e-10
	91.3439	1.3042e-08	2.277e-10	1.1293e-10
	92.0205	1.3034e-08	2.2341e-10	1.0314e-10
	92.6971	1.3028e-08	2.1381e-10	1.0154e-10
	93.3737	1.3037e-08	2.2059e-10	9.8599e-11
	94.0503	1.2975e-08	2.2285e-10	1.1361e-10
	94.727	1.3012e-08	2.1606e-10	1.1135e-10
	95.4036	1.2942e-08	2.2524e-10	1.1638e-10
	96.0802	1.2908e-08	2.1249e-10	1.1408e-10
	96.7568	1.2928e-08	2.193e-10	9.6457e-11
	97.4334	1.2928e-08	2.144e-10	1.1373e-10
	98.1101	1.2979e-08	2.1569e-10	1.1182e-10
	98.7867	1.2872e-08	2.1863e-10	1.141e-10
	99.4633	1.2883e-08	2.119e-10	1.1267e-10
	100.14	1.2873e-08	2.1944e-10	1.0751e-10
	100.817	1.2854e-08	2.1821e-10	1.0444e-10
	101.493	1.2861e-08	2.218e-10	1.0734e-10
	102.17	1.2823e-08	2.2201e-10	1.0942e-10
	102.846	1.2815e-08	2.0969e-10	1.0354e-10
	103.523	1.2851e-08	2.2088e-10	1.0614e-10
	104.2	1.2867e-08	2.2205e-10	1.0717e-10
	104.876	1.2815e-08	2.1587e-10	1.1016e-10
	105.553	1.2815e-08	2.2557e-10	1.1221e-10
	106.23	1.2887e-08	2.1276e-10	1.1391e-10
	106.906	1.2828e-08	2.2039e-10	9.4545e-11
	107.583	1.285e-08	2.2066e-10	1.0271e-10
	108.259	1.2845e-08	2.1446e-10	1.0992e-10
	108.936	1.2868e-08	2.1873e-10	1.1842e-10
	109.613	1.2773e-08	2.1398e-10	1.1296e-10
	110.289	1.2817e-08	2.0269e-10	1.0758e-10
	110.966	1.2835e-08	2.2194e-10	1.0938e-10
	111.642	1.2791e-08	2.169e-10	9.9697e-11
	112.319	1.2733e-08	2.2219e-10	1.1003e-10
	112.996	1.2734e-08	2.1134e-10	9.8083e-11
	113.672	1.2721e-08	2.1475e-10	1.1313e-10
	114.349	1.2733e-08	2.0884e-10	1.0878e-10
	115.026	1.2675e-08	2.1634e-10	1.0715e-10
	115.702	1.274e-08	2.0302e-10	1.0538e-10
	116.379	1.2698e-08	2.0771e-10	1.0461e-10
	117.055	1.2719e-08	2.1796e-10	1.1163e-10
	117.732	1.2668e-08	2.1367e-10	1.1443e-10
	118.409	1.2618e-08	2.0867e-10	1.0469e-10
	119.085	1.2608e-08	2.17e-10	1.0813e-10
	119.762	1.2635e-08	2.0946e-10	1.0584e-10
	120.438	1.2632e-08	2.1002e-10	9.9807e-11
	121.115	1.2668e-08	2.1191e-10	1.0286e-10
	121.792	1.2642e-08	2.1407e-10	1.1696e-10
	122.468	1.267e-08	2.246e-10	1.0574e-10
	123.145	1.2664e-08	2.1529e-10	1.0243e-10
	123.822	1.2618e-08	2.1244e-10	1.1037e-10
	124.498	1.2632e-08	2.1221e-10	1.0509e-10
	125.175	1.2601e-08	2.1442e-10	1.1005e-10
	125.851	1.2631e-08	2.2402e-10	1.011e-10
	126.528	1.2649e-08	2.0768e-10	1.0091e-10
	127.205	1.2609e-08	2.0161e-10	1.0709e-10
	127.881	1.2658e-08	2.1667e-10	1.0035e-10
	128.558	1.2634e-08	2.0908e-10	1.0042e-10
	129.235	1.2659e-08	2.0973e-10	1.0431e-10
	129.911	1.2611e-08	2.1493e-10	1.188e-10
	130.588	1.258e-08	2.2597e-10	1.0637e-10
	131.264	1.2586e-08	2.143e-10	1.1027e-10
	131.941	1.2551e-08	2.0705e-10	1.0048e-10
	132.618	1.2541e-08	2.1027e-10	1.018e-10
	133.294	1.2549e-08	2.195e-10	1.0149e-10
	133.971	1.2557e-08	2.11e-10	1.072e-10
	134.647	1.2508e-08	2.159e-10	1.1173e-10
	135.324	1.2518e-08	2.0719e-10	9.9518e-11
	136.001	1.2504e-08	2.2152e-10	1.0403e-10
	136.677	1.2498e-08	2.1748e-10	1.0816e-10
	137.354	1.2506e-08	2.0982e-10	1.0316e-10
	138.031	1.2504e-08	2.2458e-10	1.1577e-10
	138.707	1.2502e-08	2.1679e-10	1.0575e-10
	139.384	1.2506e-08	2.1548e-10	1.0758e-10
	140.06	1.2498e-08	2.2098e-10	1.0409e-10
	140.737	1.2461e-08	2.0991e-10	9.7528e-11
	141.414	1.2459e-08	2.05e-10	1.0633e-10
	142.09	1.2501e-08	2.067e-10	9.836e-11
	142.767	1.2505e-08	2.0623e-10	1.011e-10
	143.444	1.2455e-08	2.0491e-10	9.5261e-11
	144.12	1.2443e-08	2.109e-10	1.1679e-10
	144.797	1.2472e-08	1.9604e-10	1.0574e-10
	145.474	1.249e-08	2.1776e-10	1.0208e-10
	146.15	1.2555e-08	2.1773e-10	9.7168e-11
	146.827	1.2463e-08	1.9527e-10	1.1343e-10
	147.503	1.244e-08	2.129e-10	1.0441e-10
	148.18	1.2485e-08	2.128e-10	9.4467e-11
	148.857	1.2401e-08	2.1887e-10	9.5745e-11
	149.533	1.2453e-08	2.2572e-10	1.0797e-10
	150.21	1.2448e-08	2.1468e-10	9.94e-11
	150.886	1.246e-08	2.088e-10	1.0095e-10
	151.563	1.247e-08	2.096e-10	1.0964e-10
	152.24	1.244e-08	2.1131e-10	9.8282e-11
	152.916	1.2409e-08	2.1257e-10	1.0224e-10
	153.593	1.2383e-08	2.1515e-10	1.0034e-10
	154.27	1.2411e-08	2.161e-10	9.883e-11
	154.946	1.2375e-08	2.11e-10	9.143e-11
	155.623	1.2421e-08	2.0483e-10	1.2279e-10
	156.299	1.242e-08	2.1356e-10	9.9146e-11
	156.976	1.2375e-08	2.0984e-10	9.7297e-11
	157.653	1.2369e-08	2.1039e-10	1.0773e-10
	158.329	1.2345e-08	2.0439e-10	1.0587e-10
	159.006	1.2359e-08	2.064e-10	9.7977e-11
	159.683	1.2408e-08	2.179e-10	9.5866e-11
	160.359	1.2396e-08	2.109e-10	1.0617e-10
	161.036	1.2384e-08	2.1324e-10	9.4338e-11
	161.712	1.2379e-08	2.0873e-10	9.6003e-11
	162.389	1.2397e-08	2.174e-10	9.2301e-11
	163.066	1.2359e-08	2.1626e-10	9.7719e-11
	163.742	1.2395e-08	2.1091e-10	9.9557e-11
	164.419	1.2363e-08	2.0436e-10	9.6414e-11
	165.095	1.2366e-08	2.0862e-10	1.0764e-10
	165.772	1.2356e-08	2.1732e-10	1.029e-10
	166.449	1.2405e-08	2.1441e-10	9.4311e-11
	167.125	1.241e-08	2.1296e-10	9.6629e-11
	167.802	1.2397e-08	2.16e-10	1.0715e-10
	168.479	1.2396e-08	2.1271e-10	9.8704e-11
	169.155	1.2392e-08	2.0947e-10	1.0734e-10
	169.832	1.2348e-08	2.1359e-10	1.0457e-10
	170.508	1.2352e-08	2.1266e-10	1.0574e-10
	171.185	1.2338e-08	2.172e-10	9.4967e-11
	171.862	1.2344e-08	2.1594e-10	1.0705e-10
	172.538	1.2285e-08	2.1491e-10	9.8744e-11
	173.215	1.2289e-08	2.1762e-10	1.0059e-10
	173.892	1.2248e-08	2.0747e-10	1.0267e-10
	174.568	1.2322e-08	2.0696e-10	1.1213e-10
	175.245	1.2301e-08	2.0696e-10	1.0145e-10
	175.922	1.2336e-08	2.066e-10	9.8732e-11
	176.598	1.2284e-08	2.1441e-10	9.9682e-11
	177.275	1.2281e-08	2.1427e-10	9.4084e-11
	177.951	1.2298e-08	2.1263e-10	9.7422e-11
	178.628	1.2274e-08	2.1769e-10	1.0227e-10
	179.305	1.2268e-08	2.0382e-10	1.0177e-10
	179.981	1.2353e-08	2.1417e-10	9.9295e-11
	180.658	1.2258e-08	2.02e-10	9.4553e-11
	181.334	1.2301e-08	2.0946e-10	9.6203e-11

## Sheet: Figure S6c
Supplementary Figure 6c
Temperature (°C)	Time keep at 800 °C (min)	MS signals (arb. units)
		H2O (m/z = 18)	CO (m/z = 28)	CO2 (m/z = 44)
49.68		1.8751e-08	3.1591e-10	2.4015e-10
94.1		1.8744e-08	3.2684e-10	2.426e-10
101.4		1.8755e-08	3.2621e-10	2.4882e-10
104.2		1.868e-08	3.2709e-10	2.4325e-10
106.95		1.8609e-08	3.2153e-10	2.4762e-10
109.31		1.8614e-08	3.2048e-10	2.5225e-10
111.34		1.8619e-08	3.225e-10	2.4539e-10
113.53		1.8593e-08	3.1343e-10	2.5177e-10
117.65		1.8581e-08	3.239e-10	2.5212e-10
122.26		1.8586e-08	3.1751e-10	2.5945e-10
126.1		1.8546e-08	3.225e-10	2.4072e-10
128.85		1.8466e-08	3.2108e-10	2.5336e-10
130.93		1.8456e-08	3.1387e-10	2.3817e-10
133.68		1.8403e-08	3.18e-10	2.477e-10
138.34		1.8368e-08	3.2053e-10	2.3982e-10
142.63		1.8326e-08	3.2578e-10	2.5825e-10
145.7		1.8295e-08	3.1558e-10	2.6271e-10
148.17		1.8294e-08	3.2806e-10	2.6042e-10
151.08		1.826e-08	3.2631e-10	2.3987e-10
155.47		1.8194e-08	3.2487e-10	2.475e-10
159.42		1.8186e-08	3.2578e-10	2.453e-10
162.11		1.8145e-08	3.3266e-10	2.4547e-10
165.19		1.8125e-08	3.3827e-10	2.581e-10
169.41		1.8133e-08	3.4995e-10	2.4476e-10
173.09		1.8112e-08	3.5599e-10	2.526e-10
176.06		1.809e-08	3.5473e-10	2.4536e-10
179.46		1.8087e-08	3.644e-10	2.6042e-10
183.52		1.8093e-08	3.7987e-10	2.5096e-10
187.2		1.8086e-08	3.7723e-10	2.4932e-10
190.38		1.8018e-08	3.7517e-10	2.6e-10
193.9		1.8019e-08	3.8311e-10	2.6095e-10
197.52		1.8012e-08	4.0315e-10	2.5043e-10
200.92		1.8028e-08	3.8543e-10	2.6664e-10
204.38		1.7966e-08	3.8915e-10	2.4764e-10
208.06		1.7955e-08	3.987e-10	2.7427e-10
211.63		1.7886e-08	3.9883e-10	2.5709e-10
215.2		1.7925e-08	3.8121e-10	2.4711e-10
218.98		1.7903e-08	3.8886e-10	2.6216e-10
222.61		1.7945e-08	4.049e-10	2.7521e-10
226.12		1.7918e-08	3.954e-10	2.6535e-10
229.85		1.7848e-08	3.8415e-10	2.6798e-10
233.53		1.7875e-08	3.8429e-10	2.5681e-10
237.1		1.7891e-08	3.7916e-10	2.6775e-10
240.72		1.781e-08	3.7171e-10	2.7034e-10
244.34		1.7878e-08	3.7259e-10	2.6232e-10
247.91		1.7819e-08	3.6505e-10	2.7667e-10
251.53		1.7809e-08	3.6161e-10	2.74e-10
255.27		1.7791e-08	3.5743e-10	2.7846e-10
258.95		1.7758e-08	3.5517e-10	2.7942e-10
262.57		1.7726e-08	3.5714e-10	2.7478e-10
266.3		1.7709e-08	3.5581e-10	2.789e-10
270.09		1.7649e-08	3.3777e-10	2.7251e-10
273.66		1.767e-08	3.4663e-10	2.6305e-10
277.11		1.7598e-08	3.5559e-10	2.6763e-10
280.74		1.762e-08	3.4711e-10	2.5316e-10
284.14		1.7647e-08	3.5175e-10	2.6239e-10
287.93		1.7594e-08	3.5534e-10	2.6874e-10
291.39		1.7627e-08	3.4619e-10	2.6148e-10
295.17		1.7596e-08	3.5315e-10	2.6393e-10
298.96		1.7611e-08	3.4417e-10	2.5717e-10
302.53		1.7578e-08	3.5277e-10	2.7021e-10
306.1		1.7563e-08	3.7083e-10	2.6389e-10
309.56		1.7605e-08	3.6884e-10	2.6694e-10
313.12		1.7578e-08	3.5336e-10	2.6234e-10
316.86		1.7509e-08	3.5831e-10	2.6037e-10
320.43		1.7526e-08	3.5009e-10	2.5291e-10
324.16		1.7523e-08	3.6312e-10	2.6183e-10
327.67		1.7581e-08	3.4554e-10	2.6805e-10
331.46		1.7548e-08	3.4317e-10	2.6646e-10
335.14		1.7498e-08	3.3343e-10	2.4999e-10
338.87		1.7524e-08	3.3623e-10	2.5795e-10
342.38		1.75e-08	3.356e-10	2.6685e-10
345.95		1.7503e-08	3.3555e-10	2.578e-10
349.68		1.7461e-08	3.4073e-10	2.6235e-10
353.2		1.7436e-08	3.4729e-10	2.732e-10
356.77		1.7448e-08	3.3759e-10	2.629e-10
360.44		1.7435e-08	3.3459e-10	2.6977e-10
364.07		1.74e-08	3.3351e-10	2.7416e-10
367.69		1.7357e-08	3.4304e-10	2.7737e-10
371.2		1.7391e-08	3.4189e-10	2.7993e-10
375.15		1.7376e-08	3.4425e-10	2.7907e-10
378.67		1.7412e-08	3.3703e-10	2.8408e-10
382.51		1.738e-08	3.3963e-10	2.8455e-10
386.13		1.7329e-08	3.4415e-10	2.9118e-10
389.81		1.7348e-08	3.4349e-10	2.8831e-10
393.27		1.7359e-08	3.5333e-10	2.9e-10
396.78		1.7358e-08	3.598e-10	2.9426e-10
400.35		1.7369e-08	3.482e-10	3.0605e-10
403.75		1.741e-08	3.617e-10	3.0045e-10
407.38		1.7379e-08	3.4402e-10	3.0745e-10
411.16		1.7385e-08	3.5434e-10	3.2571e-10
414.79		1.7386e-08	3.6158e-10	2.9806e-10
418.08		1.7377e-08	3.5869e-10	2.9966e-10
421.81		1.736e-08	3.6155e-10	2.9707e-10
425.38		1.7334e-08	3.4753e-10	3.1144e-10
428.84		1.7405e-08	3.47e-10	2.9437e-10
432.19		1.7387e-08	3.5678e-10	2.9736e-10
435.76		1.7361e-08	3.4895e-10	2.7904e-10
439.38		1.7363e-08	3.4159e-10	2.914e-10
443		1.7357e-08	3.4896e-10	2.8953e-10
446.74		1.7365e-08	3.5615e-10	2.8076e-10
450.19		1.7307e-08	3.552e-10	2.9434e-10
453.54		1.7293e-08	3.5626e-10	2.8584e-10
457		1.7312e-08	3.5561e-10	2.8429e-10
460.57		1.731e-08	3.697e-10	2.7833e-10
464.08		1.7259e-08	3.6028e-10	2.7924e-10
467.7		1.7189e-08	3.7539e-10	2.7525e-10
471.22		1.7229e-08	3.8424e-10	2.806e-10
474.73		1.7257e-08	3.7448e-10	2.7884e-10
478.19		1.7273e-08	3.6353e-10	2.6338e-10
481.59		1.728e-08	3.7532e-10	2.777e-10
485.11		1.7249e-08	3.615e-10	2.7282e-10
488.51		1.7262e-08	3.6191e-10	2.536e-10
492.13		1.7209e-08	3.884e-10	2.6683e-10
495.81		1.7189e-08	3.8997e-10	2.5942e-10
499.16		1.7209e-08	3.9409e-10	2.591e-10
502.67		1.7267e-08	4.019e-10	2.7017e-10
506.24		1.7338e-08	4.036e-10	2.5051e-10
509.59		1.7264e-08	4.0626e-10	2.5225e-10
513.16		1.7255e-08	4.2026e-10	2.492e-10
516.61		1.7268e-08	4.293e-10	2.5716e-10
520.07		1.7307e-08	4.4376e-10	2.4855e-10
523.53		1.7348e-08	4.5535e-10	2.5733e-10
527.04		1.7421e-08	4.6786e-10	2.4927e-10
530.5		1.7434e-08	4.7689e-10	2.4152e-10
533.8		1.7582e-08	4.9431e-10	2.4675e-10
537.09		1.7576e-08	5.1241e-10	2.3544e-10
540.66		1.7629e-08	5.2158e-10	2.3686e-10
544.06		1.7678e-08	5.5125e-10	2.3697e-10
547.41		1.7688e-08	5.6745e-10	2.4682e-10
550.87		1.7819e-08	5.8584e-10	2.3731e-10
554		1.7889e-08	6.2662e-10	2.3853e-10
557.24		1.8016e-08	6.4471e-10	2.4121e-10
560.47		1.8046e-08	6.9088e-10	2.3213e-10
563.71		1.8078e-08	7.2048e-10	2.3292e-10
567.01		1.8131e-08	7.5183e-10	2.3248e-10
570.03		1.8189e-08	7.9804e-10	2.3104e-10
573.32		1.8212e-08	8.4235e-10	2.3217e-10
576.61		1.8326e-08	8.9269e-10	2.3374e-10
579.96		1.8387e-08	9.3781e-10	2.3576e-10
583.25		1.8407e-08	9.9333e-10	2.3335e-10
586.77		1.8421e-08	1.0579e-09	2.265e-10
589.46		1.8473e-08	1.116e-09	2.3466e-10
592.48		1.8444e-08	1.1761e-09	2.315e-10
595.5		1.8476e-08	1.2633e-09	2.3664e-10
598.35		1.8555e-08	1.335e-09	2.2831e-10
601.59		1.8526e-08	1.4313e-09	2.3063e-10
604.44		1.8518e-08	1.5411e-09	2.2727e-10
607.46		1.8518e-08	1.6491e-09	2.41e-10
610.54		1.8576e-08	1.788e-09	2.2302e-10
613.39		1.859e-08	1.9016e-09	2.3069e-10
616.41		1.8532e-08	2.0457e-09	2.3015e-10
619.37		1.8526e-08	2.2144e-09	2.4487e-10
622.28		1.8549e-08	2.4135e-09	2.251e-10
625.19		1.8538e-08	2.6215e-09	2.3525e-10
628.1		1.8556e-08	2.8361e-09	2.2678e-10
631.23		1.863e-08	3.0919e-09	2.1548e-10
634.14		1.8583e-08	3.3637e-09	2.4797e-10
637.11		1.8514e-08	3.6747e-09	2.1976e-10
639.9		1.8475e-08	4.0151e-09	2.2947e-10
642.76		1.8465e-08	4.3365e-09	2.3024e-10
645.67		1.8416e-08	4.7361e-09	2.1617e-10
648.74		1.8429e-08	5.1377e-09	2.2549e-10
651.87		1.8403e-08	5.556e-09	2.3487e-10
654.73		1.844e-08	6.0296e-09	2.3891e-10
657.53		1.8413e-08	6.554e-09	2.3085e-10
660.6		1.8395e-08	7.1424e-09	2.2949e-10
663.67		1.8352e-08	7.675e-09	2.37e-10
666.53		1.8362e-08	8.2606e-09	2.2356e-10
669.33		1.8291e-08	8.8949e-09	2.3021e-10
672.4		1.8281e-08	9.5604e-09	2.2597e-10
675.53		1.8259e-08	1.0479e-08	2.2964e-10
678.27		1.8243e-08	1.1103e-08	2.2983e-10
681.51		1.8225e-08	1.1845e-08	2.2515e-10
684.42		1.818e-08	1.2512e-08	2.3151e-10
687.17		1.8265e-08	1.3188e-08	2.3175e-10
690.02		1.8143e-08	1.3822e-08	2.3425e-10
692.55		1.8147e-08	1.4505e-08	2.4037e-10
695.51		1.8133e-08	1.5011e-08	2.395e-10
698.42		1.8173e-08	1.5579e-08	2.345e-10
701.17		1.8136e-08	1.6089e-08	2.3809e-10
703.8		1.8124e-08	1.6608e-08	2.4316e-10
706.82		1.8077e-08	1.693e-08	2.4822e-10
709.4		1.8048e-08	1.7295e-08	2.5101e-10
711.92		1.8035e-08	1.7527e-08	2.568e-10
714.67		1.7996e-08	1.7808e-08	2.4477e-10
717.41		1.7975e-08	1.7891e-08	2.5491e-10
720.21		1.7986e-08	1.8196e-08	2.5104e-10
722.85		1.7898e-08	1.8662e-08	2.5873e-10
725.7		1.7875e-08	1.9263e-08	2.6281e-10
728.12		1.7846e-08	2.015e-08	2.5964e-10
730.86		1.7843e-08	2.1515e-08	2.6638e-10
733.61		1.7827e-08	2.3513e-08	2.6465e-10
736.46		1.7814e-08	2.6051e-08	2.8509e-10
739.32		1.778e-08	3.0062e-08	2.8473e-10
742.17		1.7723e-08	3.4864e-08	2.8561e-10
744.92		1.7633e-08	3.9759e-08	3.0209e-10
747.66		1.7625e-08	4.3525e-08	3.0252e-10
750.24		1.7657e-08	4.5796e-08	3.0851e-10
752.98		1.7641e-08	4.6857e-08	3.2222e-10
755.95		1.7612e-08	4.7942e-08	3.2347e-10
758.86		1.7553e-08	4.9248e-08	3.4088e-10
761.49		1.7558e-08	5.0274e-08	3.5279e-10
764.18		1.7606e-08	5.0931e-08	3.5932e-10
766.98		1.7572e-08	5.1296e-08	3.7145e-10
769.78		1.7576e-08	5.1373e-08	3.8517e-10
772.58		1.7551e-08	5.2013e-08	3.9898e-10
775.44		1.7588e-08	5.2189e-08	4.1954e-10
778.13		1.751e-08	5.1632e-08	4.5022e-10
780.87		1.755e-08	4.9892e-08	4.5165e-10
783.67		1.7532e-08	4.7076e-08	4.8736e-10
786.41		1.7473e-08	4.3741e-08	5.0846e-10
789.27		1.7508e-08	4.0538e-08	5.4287e-10
791.96		1.7505e-08	3.7862e-08	5.54e-10
794.76		1.7503e-08	3.5627e-08	5.7444e-10
797.45		1.7536e-08	3.414e-08	6.1665e-10
800.3		1.7488e-08	3.3117e-08	6.4438e-10
803.16		1.7577e-08	3.2415e-08	6.8713e-10
805.68		1.7578e-08	3.1993e-08	7.0033e-10
808.65		1.7571e-08	3.1968e-08	7.592e-10
811.17		1.7537e-08	3.1922e-08	7.9782e-10
813.97		1.7495e-08	3.2005e-08	8.2927e-10
816.77		1.7479e-08	3.2144e-08	8.8647e-10
819.79		1.7452e-08	3.2048e-08	9.3023e-10
822.64		1.7486e-08	3.2044e-08	9.8256e-10
825.39		1.7467e-08	3.213e-08	1.0614e-09
828.08		1.7412e-08	3.2162e-08	1.1007e-09
830.55		1.7474e-08	3.2223e-08	1.1654e-09
833.18		1.7515e-08	3.2155e-08	1.2265e-09
835.87		1.7537e-08	3.2024e-08	1.3061e-09
838.62		1.7502e-08	3.1929e-08	1.3627e-09
841.09		1.752e-08	3.2113e-08	1.4677e-09
843.83		1.7582e-08	3.2083e-08	1.5381e-09
846.36		1.7583e-08	3.1988e-08	1.6482e-09
848.77		1.7617e-08	3.2124e-08	1.7222e-09
851.52		1.7683e-08	3.1994e-08	1.8421e-09
854.15		1.7669e-08	3.1874e-08	1.9281e-09
856.62		1.7703e-08	3.1784e-08	2.0326e-09
859.09		1.7797e-08	3.1842e-08	2.1568e-09
861.62		1.7733e-08	3.1842e-08	2.2828e-09
864.31		1.7814e-08	3.1724e-08	2.3972e-09
866.83		1.7829e-08	3.1729e-08	2.5562e-09
869.58		1.792e-08	3.1821e-08	2.6626e-09
872.16		1.7932e-08	3.1885e-08	2.8537e-09
874.63		1.7928e-08	3.1958e-08	3.0219e-09
877.21		1.8049e-08	3.2148e-08	3.1843e-09
879.62		1.8132e-08	3.2285e-08	3.3505e-09
882.42		1.8145e-08	3.2234e-08	3.5361e-09
885.06		1.8149e-08	3.2398e-08	3.7684e-09
	4.096e-06	1.8153e-08	3.2681e-08	3.9498e-09
	0.52041	1.8181e-08	3.2893e-08	4.1694e-09
	1.04089	1.828e-08	3.3125e-08	4.3791e-09
	1.56134	1.8301e-08	3.1704e-08	4.283e-09
	2.13598	1.8409e-08	2.9773e-08	4.1235e-09
	2.69326	1.8472e-08	2.8614e-08	4.0672e-09
	3.2506	1.8555e-08	2.8035e-08	4.0215e-09
	3.80788	1.8618e-08	2.7409e-08	4.0013e-09
	4.36516	1.8665e-08	2.6933e-08	3.976e-09
	4.92247	1.8757e-08	2.6544e-08	3.9682e-09
	5.47971	1.8829e-08	2.619e-08	3.9416e-09
	6.03699	1.8915e-08	2.5805e-08	3.9477e-09
	6.5944	1.898e-08	2.5495e-08	3.9081e-09
	7.15168	1.9179e-08	2.5227e-08	3.9068e-09
	7.70896	1.9246e-08	2.5043e-08	3.894e-09
	8.26624	1.9242e-08	2.4877e-08	3.9018e-09
	8.82351	1.9357e-08	2.4641e-08	3.8747e-09
	9.38079	1.9488e-08	2.4369e-08	3.8352e-09
	9.93807	1.9536e-08	2.4132e-08	3.8188e-09
	10.4954	1.9619e-08	2.3976e-08	3.8162e-09
	11.0527	1.9701e-08	2.3907e-08	3.8017e-09
	11.61	1.9828e-08	2.3835e-08	3.7972e-09
	12.1672	1.9918e-08	2.3576e-08	3.7837e-09
	12.7245	2.0017e-08	2.341e-08	3.775e-09
	13.2818	2.0093e-08	2.332e-08	3.7464e-09
	13.8391	2.0155e-08	2.3156e-08	3.7263e-09
	14.3964	2.0244e-08	2.3074e-08	3.7351e-09
	14.9537	2.0328e-08	2.2927e-08	3.7209e-09
	15.5109	2.0396e-08	2.2833e-08	3.7072e-09
	16.0682	2.0485e-08	2.2704e-08	3.6683e-09
	16.6255	2.054e-08	2.2521e-08	3.6621e-09
	17.1828	2.0671e-08	2.242e-08	3.6432e-09
	17.7401	2.0688e-08	2.2331e-08	3.6155e-09
	18.2974	2.0797e-08	2.2259e-08	3.6216e-09
	18.8546	2.086e-08	2.2179e-08	3.6166e-09
	19.4119	2.0888e-08	2.2095e-08	3.5881e-09
	19.9692	2.096e-08	2.1901e-08	3.559e-09
	20.5265	2.0905e-08	2.1773e-08	3.5489e-09
	21.0838	2.0985e-08	2.172e-08	3.5417e-09
	21.641	2.1133e-08	2.1605e-08	3.5007e-09
	22.1984	2.1198e-08	2.1494e-08	3.4788e-09
	22.7556	2.1241e-08	2.1338e-08	3.4883e-09
	23.3129	2.1237e-08	2.1209e-08	3.4593e-09
	23.8702	2.1267e-08	2.1096e-08	3.429e-09
	24.4275	2.1353e-08	2.0872e-08	3.3877e-09
	24.9848	2.14e-08	2.0814e-08	3.3754e-09
	25.542	2.147e-08	2.0728e-08	3.3693e-09
	26.0993	2.1483e-08	2.0579e-08	3.3161e-09
	26.6566	2.1599e-08	2.0457e-08	3.2918e-09
	27.2139	2.1651e-08	2.0293e-08	3.2786e-09
	27.7712	2.1683e-08	2.0102e-08	3.2476e-09
	28.3285	2.1786e-08	1.9983e-08	3.2125e-09
	28.8858	2.1829e-08	1.9759e-08	3.165e-09
	29.4431	2.1822e-08	1.9652e-08	3.1337e-09
	30.0003	2.1893e-08	1.9525e-08	3.1031e-09
	30.5576	2.1927e-08	1.9385e-08	3.041e-09
	31.1149	2.1915e-08	1.9098e-08	3.0237e-09
	31.6722	2.2061e-08	1.8915e-08	2.9643e-09
	32.2294	2.2087e-08	1.8746e-08	2.9325e-09
	32.7867	2.2144e-08	1.852e-08	2.882e-09
	33.344	2.2129e-08	1.837e-08	2.8455e-09
	33.9013	2.2133e-08	1.8142e-08	2.7904e-09
	34.4586	2.2231e-08	1.7907e-08	2.7093e-09
	35.0158	2.223e-08	1.7674e-08	2.6609e-09
	35.5731	2.2284e-08	1.7396e-08	2.5974e-09
	36.1304	2.2298e-08	1.7152e-08	2.501e-09
	36.6877	2.2373e-08	1.6903e-08	2.4322e-09
	37.245	2.2365e-08	1.6534e-08	2.3498e-09
	37.8023	2.2429e-08	1.6196e-08	2.2381e-09
	38.3596	2.2443e-08	1.6005e-08	2.1591e-09
	38.9169	2.2406e-08	1.5641e-08	2.0792e-09
	39.4743	2.2421e-08	1.5309e-08	1.9821e-09
	40.0315	2.2537e-08	1.4992e-08	1.8725e-09
	40.5888	2.2523e-08	1.4556e-08	1.7648e-09
	41.1461	2.2505e-08	1.4202e-08	1.6773e-09
	41.7034	2.2459e-08	1.3786e-08	1.5421e-09
	42.2606	2.2463e-08	1.3328e-08	1.4299e-09
	42.8179	2.2472e-08	1.2873e-08	1.2882e-09
	43.3752	2.2443e-08	1.2288e-08	1.1483e-09
	43.9325	2.2455e-08	1.1701e-08	1.0008e-09
	44.4898	2.2409e-08	1.1089e-08	8.6178e-10
	45.1012	2.2496e-08	1.0303e-08	6.8212e-10
	45.6953	2.2437e-08	9.3868e-09	4.8761e-10
	46.2895	2.2468e-08	7.7193e-09	3.2564e-10
	46.9009	2.2539e-08	6.5508e-09	2.5927e-10
	47.5039	2.2547e-08	6.1113e-09	2.2295e-10
	48.161	2.2498e-08	6.5126e-09	2.1062e-10
	48.8008	2.2498e-08	7.1709e-09	2.0644e-10
	49.4406	2.2456e-08	7.4237e-09	1.9983e-10
	50.0804	2.2361e-08	7.5247e-09	2.1396e-10
	50.7202	2.2377e-08	7.6118e-09	2.0923e-10
	51.36	2.238e-08	7.6596e-09	2.0241e-10
	51.9998	2.2311e-08	7.6526e-09	1.9144e-10
	52.6396	2.23e-08	7.6118e-09	2.0473e-10
	53.2793	2.2195e-08	7.5486e-09	2.0406e-10
	53.9192	2.2146e-08	7.479e-09	2.0213e-10
	54.5589	2.2056e-08	7.444e-09	1.9521e-10
	55.1987	2.2002e-08	7.3906e-09	2.0423e-10
	55.8385	2.1908e-08	7.386e-09	2.0022e-10
	56.4783	2.187e-08	7.35e-09	1.901e-10
	57.1181	2.1811e-08	7.3231e-09	1.8698e-10
	57.7578	2.1769e-08	7.3594e-09	1.9834e-10
	58.3976	2.1631e-08	7.3484e-09	1.9917e-10
	59.0374	2.1448e-08	7.3496e-09	1.9915e-10
	59.6772	2.137e-08	7.3949e-09	1.9877e-10
	60.317	2.1243e-08	7.3914e-09	1.9463e-10
	60.9568	2.1234e-08	7.3798e-09	1.8879e-10
	61.5966	2.1067e-08	7.3256e-09	1.9261e-10
	62.2364	2.1063e-08	7.3262e-09	1.8972e-10
	62.8761	2.095e-08	7.2394e-09	1.9621e-10
	63.5159	2.0892e-08	7.183e-09	1.9686e-10
	64.1557	2.0791e-08	7.1545e-09	1.9027e-10
	64.7955	2.0799e-08	7.1372e-09	1.8782e-10
	65.4352	2.0665e-08	7.0958e-09	1.9966e-10
	66.0751	2.0616e-08	7.0483e-09	1.9478e-10
	66.7148	2.0621e-08	7.0191e-09	1.9669e-10
	67.3546	2.0592e-08	6.976e-09	1.8772e-10
	67.9945	2.0436e-08	6.9512e-09	1.9494e-10
	68.6342	2.0348e-08	6.9086e-09	1.9002e-10
	69.2741	2.0311e-08	6.9025e-09	1.8164e-10
	69.9138	2.0241e-08	6.8468e-09	1.8822e-10
	70.5536	2.0236e-08	6.8378e-09	1.8746e-10
	71.1934	2.0242e-08	6.7978e-09	1.8849e-10
	71.8332	2.0146e-08	6.7369e-09	1.9182e-10
	72.473	2.0107e-08	6.6919e-09	1.9485e-10
	73.1127	2.0049e-08	6.6087e-09	1.9165e-10
	73.7525	2.0025e-08	6.5654e-09	1.9368e-10
	74.3923	1.9907e-08	6.5073e-09	1.9188e-10
	75.0321	1.9848e-08	6.4533e-09	1.8859e-10
	75.6719	1.9797e-08	6.3866e-09	1.856e-10
	76.3117	1.9755e-08	6.3327e-09	1.8767e-10
	76.9515	1.9705e-08	6.2737e-09	1.8725e-10
	77.5913	1.9639e-08	6.199e-09	1.8433e-10
	78.231	1.9579e-08	6.1794e-09	2.0198e-10
	78.8708	1.9524e-08	6.1272e-09	1.8662e-10
	79.5106	1.946e-08	6.0737e-09	1.8692e-10
	80.1504	1.9399e-08	6.0149e-09	1.7965e-10
	80.7901	1.9387e-08	5.9467e-09	1.9371e-10
	81.43	1.9331e-08	5.9128e-09	1.9103e-10
	82.0698	1.9282e-08	5.8637e-09	1.8595e-10
	82.7096	1.9216e-08	5.8045e-09	1.7699e-10
	83.3494	1.9213e-08	5.7788e-09	1.9252e-10
	83.9891	1.9204e-08	5.7043e-09	1.8235e-10
	84.6289	1.9133e-08	5.6861e-09	1.8887e-10
	85.2687	1.9162e-08	5.6218e-09	1.7171e-10
	85.9085	1.911e-08	5.5936e-09	1.8481e-10
	86.5483	1.9082e-08	5.5105e-09	1.8191e-10
	87.1881	1.9032e-08	5.4769e-09	1.8366e-10
	87.8279	1.8973e-08	5.4448e-09	1.8628e-10
	88.4676	1.8976e-08	5.4067e-09	1.8107e-10
	89.1075	1.886e-08	5.3671e-09	1.7923e-10
	89.7472	1.8921e-08	5.3339e-09	1.8275e-10
	90.387	1.8863e-08	5.2729e-09	1.8056e-10
	91.0268	1.8893e-08	5.2408e-09	1.8195e-10
	91.6666	1.8836e-08	5.2136e-09	1.7915e-10
	92.3064	1.8759e-08	5.1523e-09	1.7834e-10
	92.9461	1.8788e-08	5.0993e-09	1.7608e-10
	93.5859	1.8747e-08	5.0837e-09	1.8039e-10
	94.2258	1.8579e-08	5.0362e-09	1.7856e-10
	94.8655	1.8611e-08	4.999e-09	1.824e-10
	95.5053	1.856e-08	4.9658e-09	1.8847e-10
	96.1451	1.8526e-08	4.9058e-09	1.7999e-10
	96.7849	1.8544e-08	4.8819e-09	1.8087e-10
	97.4247	1.8431e-08	4.8268e-09	1.7909e-10
	98.0644	1.8374e-08	4.7956e-09	1.7599e-10
	98.7042	1.836e-08	4.7799e-09	1.8285e-10
	99.344	1.8349e-08	4.7029e-09	1.7764e-10
	99.9838	1.8279e-08	4.6895e-09	1.8716e-10
	100.624	1.8293e-08	4.6123e-09	1.6757e-10
	101.263	1.835e-08	4.5768e-09	1.8045e-10
	101.903	1.8257e-08	4.5451e-09	1.7653e-10
	102.543	1.8291e-08	4.5035e-09	1.7155e-10
	103.183	1.8216e-08	4.4895e-09	1.8263e-10
	103.823	1.8157e-08	4.4443e-09	1.7746e-10
	104.462	1.8174e-08	4.3891e-09	1.7401e-10
	105.102	1.809e-08	4.3239e-09	1.8286e-10
	105.742	1.8157e-08	4.2969e-09	1.8392e-10
	106.382	1.8145e-08	4.2451e-09	1.7323e-10
	107.022	1.8051e-08	4.1961e-09	1.8679e-10
	107.661	1.8005e-08	4.1454e-09	1.8482e-10
	108.301	1.8016e-08	4.1315e-09	1.8438e-10
	108.941	1.8024e-08	4.077e-09	1.7349e-10
	109.581	1.7985e-08	4.016e-09	1.7277e-10
	110.22	1.7955e-08	3.9482e-09	1.7443e-10
	110.86	1.7973e-08	3.9049e-09	1.7823e-10
	111.5	1.7914e-08	3.8753e-09	1.8273e-10
	112.14	1.7933e-08	3.8042e-09	1.8872e-10
	112.78	1.7901e-08	3.7473e-09	1.8855e-10
	113.419	1.7826e-08	3.7283e-09	1.7905e-10
	114.059	1.7858e-08	3.6622e-09	1.7405e-10
	114.699	1.7811e-08	3.6259e-09	1.7916e-10
	115.339	1.7764e-08	3.5588e-09	1.8896e-10
	115.979	1.7786e-08	3.5152e-09	1.7841e-10
	116.618	1.776e-08	3.4966e-09	1.8312e-10
	117.258	1.77e-08	3.4478e-09	1.8829e-10
	117.898	1.7586e-08	3.4087e-09	1.7159e-10
	118.538	1.7611e-08	3.3595e-09	1.7655e-10
	119.177	1.7629e-08	3.3069e-09	1.8175e-10
	119.817	1.7495e-08	3.2556e-09	1.7264e-10
	120.457	1.7593e-08	3.2025e-09	1.8146e-10
	121.097	1.7635e-08	3.1601e-09	1.7062e-10
	121.737	1.7568e-08	3.1046e-09	1.7899e-10
	122.376	1.7478e-08	3.1015e-09	1.7488e-10
	123.016	1.7465e-08	3.0354e-09	1.7689e-10
	123.656	1.7516e-08	2.9915e-09	1.7598e-10
	124.296	1.7475e-08	2.9201e-09	1.8058e-10
	124.936	1.7488e-08	2.8793e-09	1.8132e-10
	125.575	1.7422e-08	2.8219e-09	1.6845e-10
	126.215	1.7428e-08	2.7983e-09	1.7863e-10
	126.855	1.7341e-08	2.769e-09	1.8071e-10
	127.495	1.7392e-08	2.704e-09	1.7036e-10
	128.135	1.7357e-08	2.6488e-09	1.7763e-10
	128.774	1.7349e-08	2.6171e-09	1.7915e-10
	129.414	1.7397e-08	2.5458e-09	1.6799e-10
	130.054	1.7343e-08	2.5135e-09	1.7207e-10
	130.694	1.7326e-08	2.4457e-09	1.7173e-10
	131.334	1.7293e-08	2.3984e-09	1.7925e-10
	131.973	1.7289e-08	2.3585e-09	1.7757e-10
	132.613	1.7262e-08	2.2865e-09	1.8058e-10
	133.253	1.7269e-08	2.2731e-09	1.7008e-10
	133.893	1.7231e-08	2.2164e-09	1.7027e-10
	134.533	1.7232e-08	2.1909e-09	1.7699e-10
	135.172	1.7185e-08	2.1298e-09	1.875e-10
	135.812	1.7265e-08	2.0752e-09	1.7023e-10
	136.452	1.7114e-08	2.0165e-09	1.7243e-10
	137.092	1.7082e-08	1.9586e-09	1.6992e-10
	137.731	1.7077e-08	1.8993e-09	1.8111e-10
	138.371	1.7052e-08	1.8696e-09	1.6919e-10
	139.011	1.7039e-08	1.8006e-09	1.7646e-10
	139.651	1.7038e-08	1.782e-09	1.7687e-10
	140.291	1.699e-08	1.7001e-09	1.7036e-10
	140.93	1.6994e-08	1.6964e-09	1.7282e-10
	141.57	1.6982e-08	1.5944e-09	1.7889e-10
	142.21	1.6969e-08	1.6055e-09	1.7746e-10
	142.85	1.6984e-08	1.5743e-09	1.6794e-10
	143.49	1.6941e-08	1.5118e-09	1.7832e-10
	144.129	1.6947e-08	1.4978e-09	1.7639e-10
	144.769	1.693e-08	1.4671e-09	1.6801e-10
	145.409	1.6898e-08	1.4157e-09	1.7239e-10
	146.049	1.6917e-08	1.4013e-09	1.7887e-10
	146.689	1.6879e-08	1.3501e-09	1.6932e-10
	147.328	1.687e-08	1.3419e-09	1.8076e-10
	147.968	1.6902e-08	1.3043e-09	1.7252e-10
	148.608	1.6872e-08	1.284e-09	1.7866e-10
	149.248	1.6839e-08	1.2551e-09	1.8859e-10
	149.887	1.6888e-08	1.2098e-09	1.6239e-10
	150.527	1.6837e-08	1.1807e-09	1.7298e-10
	151.167	1.6842e-08	1.1674e-09	1.6619e-10
	151.807	1.6782e-08	1.1426e-09	1.6146e-10
	152.447	1.6758e-08	1.0761e-09	1.7064e-10
	153.086	1.6783e-08	1.0961e-09	1.7113e-10
	153.726	1.6744e-08	1.0592e-09	1.9233e-10
	154.366	1.6756e-08	1.0454e-09	1.7686e-10
	155.006	1.6652e-08	1.0348e-09	1.7177e-10
	155.646	1.6639e-08	1.0133e-09	1.741e-10
	156.285	1.6632e-08	1.0216e-09	1.6618e-10
	156.925	1.6643e-08	9.7316e-10	1.6313e-10
	157.565	1.6548e-08	9.5127e-10	1.6899e-10
	158.205	1.6529e-08	9.5546e-10	1.6242e-10
	158.844	1.6529e-08	9.2541e-10	1.6131e-10
	159.484	1.6574e-08	9.1116e-10	1.6795e-10
	160.124	1.6478e-08	8.8646e-10	1.6952e-10
	160.818	1.6544e-08	8.775e-10	1.6881e-10
	161.495	1.6506e-08	8.6291e-10	1.6851e-10
	162.171	1.6517e-08	8.5008e-10	1.6616e-10
	162.848	1.6533e-08	8.3719e-10	1.6357e-10
	163.524	1.6511e-08	8.3808e-10	1.7451e-10
	164.201	1.645e-08	8.1689e-10	1.6756e-10
	164.878	1.6462e-08	8.015e-10	1.704e-10
	165.554	1.6438e-08	8.0243e-10	1.7275e-10
	166.231	1.6461e-08	7.9557e-10	1.6861e-10
	166.908	1.6428e-08	7.8088e-10	1.7442e-10
	167.584	1.6441e-08	7.6547e-10	1.7834e-10
	168.261	1.6536e-08	7.5842e-10	1.6684e-10
	168.937	1.6466e-08	7.5155e-10	1.7594e-10
	169.614	1.644e-08	7.4634e-10	1.7314e-10
	170.291	1.6479e-08	7.4252e-10	1.7486e-10
	170.967	1.6419e-08	7.2777e-10	1.6222e-10
	171.644	1.6364e-08	7.2327e-10	1.612e-10
	172.321	1.6341e-08	7.1515e-10	1.5962e-10
	172.997	1.6307e-08	7.2534e-10	1.6573e-10
	173.674	1.6319e-08	6.9214e-10	1.8904e-10
	174.35	1.6314e-08	6.8472e-10	1.7233e-10
	175.027	1.6253e-08	6.8717e-10	1.7065e-10
	175.704	1.6218e-08	6.7424e-10	1.7238e-10
	176.38	1.6181e-08	6.7418e-10	1.714e-10
	177.057	1.6172e-08	6.607e-10	1.6267e-10
	177.734	1.619e-08	6.5627e-10	1.7146e-10
	178.41	1.6159e-08	6.4258e-10	1.7553e-10
	179.087	1.6142e-08	6.4847e-10	1.7433e-10
	179.763	1.6149e-08	6.3434e-10	1.6469e-10
	180.44	1.6187e-08	6.3378e-10	1.6747e-10
	181.117	1.6149e-08	6.3231e-10	1.7747e-10
	181.793	1.6135e-08	5.9709e-10	1.703e-10
	182.47	1.6147e-08	5.7128e-10	1.6892e-10

## Sheet: Figure S6d
Supplementary Figure 6d
Temperature (°C)	Time keep at 950 °C (min)	MS signals (arb. units)
		H2O (m/z = 18)	CO (m/z = 28)	CO2 (m/z = 44)
48.98		3.3012e-09	5.9556e-10	1.6771e-10
51.67		3.2863e-09	5.9283e-10	1.4707e-10
54.91		3.2583e-09	5.8426e-10	1.6434e-10
57.93		3.2949e-09	5.9235e-10	1.68e-10
60.95		3.2599e-09	5.8955e-10	1.6525e-10
64.19		3.2583e-09	5.9073e-10	1.6158e-10
67.1		3.2482e-09	5.8722e-10	1.5634e-10
70.01		3.25e-09	5.806e-10	1.6071e-10
73.08		3.236e-09	5.9306e-10	1.7116e-10
74.62		3.2303e-09	5.9114e-10	1.7087e-10
74.07		3.2249e-09	5.8126e-10	1.7035e-10
76.32		3.2135e-09	5.9107e-10	1.7256e-10
79.83		3.2307e-09	5.9217e-10	1.5909e-10
80.38		3.2029e-09	5.8406e-10	1.6344e-10
81.65		3.2002e-09	5.783e-10	1.5711e-10
83.68		3.2079e-09	5.7803e-10	1.6815e-10
86.26		3.1764e-09	5.858e-10	1.7565e-10
90.98		3.1648e-09	5.9299e-10	1.4676e-10
95.59		3.1743e-09	6.03e-10	1.7168e-10
99.93		3.1682e-09	5.9592e-10	1.6376e-10
104.32		3.1287e-09	5.8687e-10	1.6899e-10
107.17		3.1699e-09	5.9522e-10	1.6046e-10
109.92		3.1506e-09	5.8672e-10	1.6064e-10
113.05		3.1484e-09	5.8673e-10	1.5499e-10
116.5		3.1541e-09	5.8477e-10	1.6111e-10
120.57		3.1382e-09	5.8089e-10	1.5109e-10
126.6		3.1312e-09	6.0009e-10	1.6166e-10
132.09		3.1482e-09	5.8892e-10	1.5912e-10
136.43		3.1444e-09	5.7203e-10	1.6399e-10
140.27		3.1105e-09	5.8896e-10	1.5985e-10
145.1		3.1393e-09	5.9421e-10	1.5941e-10
149.55		3.0932e-09	5.8708e-10	1.6069e-10
153.28		3.1183e-09	5.8566e-10	1.6286e-10
156.85		3.1104e-09	5.9704e-10	1.5349e-10
160.53		3.0956e-09	5.8759e-10	1.6715e-10
163.88		3.0992e-09	5.7743e-10	1.4648e-10
167.39		3.0987e-09	5.8758e-10	1.6847e-10
170.85		3.0718e-09	5.9852e-10	1.6593e-10
174.14		3.0802e-09	5.9636e-10	1.6842e-10
177.6		3.099e-09	5.9849e-10	1.6464e-10
181.11		3.086e-09	5.9014e-10	1.5353e-10
184.57		3.0768e-09	5.8846e-10	1.548e-10
188.3		3.0853e-09	5.9437e-10	1.5662e-10
191.87		3.0716e-09	5.8215e-10	1.6146e-10
195.28		3.0585e-09	5.808e-10	1.6073e-10
198.73		3.054e-09	5.784e-10	1.5968e-10
202.41		3.0406e-09	5.7769e-10	1.6949e-10
206.14		3.031e-09	5.846e-10	1.6058e-10
209.55		3.0292e-09	5.7893e-10	1.6367e-10
213.23		3.0318e-09	5.7321e-10	1.6265e-10
216.74		3.0257e-09	5.686e-10	1.6289e-10
220.25		3.0157e-09	5.7082e-10	1.5575e-10
223.82		3.0244e-09	5.9201e-10	1.6079e-10
227.44		3.0245e-09	5.7455e-10	1.5673e-10
230.96		3.0169e-09	5.7883e-10	1.6329e-10
234.47		2.9943e-09	5.7884e-10	1.6923e-10
238.15		2.997e-09	5.7902e-10	1.596e-10
241.66		2.9948e-09	5.7433e-10	1.7128e-10
245.23		2.9848e-09	5.6567e-10	1.6349e-10
249.02		2.9679e-09	5.8211e-10	1.6954e-10
252.64		2.9799e-09	5.7605e-10	1.7027e-10
256.15		2.9838e-09	5.7283e-10	1.6828e-10
259.83		2.9659e-09	5.8379e-10	1.6228e-10
263.4		2.956e-09	5.8685e-10	1.7008e-10
266.86		2.9412e-09	5.825e-10	1.6557e-10
270.53		2.9555e-09	5.7844e-10	1.6819e-10
274.21		2.941e-09	5.9326e-10	1.6993e-10
277.62		2.9548e-09	5.7483e-10	1.6921e-10
281.24		2.9188e-09	5.8646e-10	1.5976e-10
284.75		2.9388e-09	5.9054e-10	1.6711e-10
288.32		2.9391e-09	5.8798e-10	1.6501e-10
291.83		2.9066e-09	5.7089e-10	1.6582e-10
295.78		2.8846e-09	5.8135e-10	1.6922e-10
299.46		2.8899e-09	5.7836e-10	1.6211e-10
303.31		2.9001e-09	5.7112e-10	1.5939e-10
307.09		2.889e-09	5.784e-10	1.6966e-10
310.88		2.8824e-09	5.9093e-10	1.6977e-10
314.78		2.8588e-09	5.7563e-10	1.6223e-10
318.4		2.8813e-09	5.7313e-10	1.6204e-10
322.3		2.8602e-09	5.8086e-10	1.6624e-10
325.98		2.8737e-09	5.9849e-10	1.6575e-10
329.82		2.8692e-09	5.7382e-10	1.7249e-10
333.61		2.8545e-09	5.9145e-10	1.5824e-10
337.23		2.8359e-09	5.9733e-10	1.7411e-10
341.02		2.8415e-09	5.9567e-10	1.7153e-10
344.97		2.8342e-09	5.674e-10	1.6716e-10
348.65		2.8355e-09	5.7977e-10	1.7636e-10
352.27		2.8343e-09	5.8715e-10	1.6965e-10
356		2.823e-09	5.7713e-10	1.6643e-10
359.79		2.8306e-09	5.8009e-10	1.7051e-10
363.63		2.814e-09	5.8872e-10	1.6287e-10
367.53		2.8148e-09	5.9076e-10	1.6412e-10
371.32		2.7981e-09	5.7865e-10	1.5613e-10
375.16		2.8022e-09	5.7228e-10	1.6833e-10
378.95		2.7996e-09	5.7435e-10	1.638e-10
382.79		2.817e-09	5.7767e-10	1.6888e-10
386.47		2.796e-09	5.8305e-10	1.5665e-10
390.26		2.7869e-09	5.6896e-10	1.7772e-10
393.93		2.7912e-09	5.7128e-10	1.6791e-10
397.67		2.7876e-09	5.7016e-10	1.7084e-10
401.51		2.775e-09	5.843e-10	1.641e-10
405.3		2.7747e-09	5.812e-10	1.5696e-10
408.92		2.7527e-09	5.7073e-10	1.5494e-10
412.54		2.7642e-09	5.7594e-10	1.5401e-10
416.33		2.7643e-09	5.6927e-10	1.5604e-10
420.17		2.7524e-09	5.6435e-10	1.624e-10
423.96		2.7618e-09	5.7109e-10	1.5254e-10
427.97		2.7213e-09	5.6536e-10	1.6243e-10
431.7		2.7277e-09	5.6765e-10	1.6044e-10
435.49		2.7246e-09	5.6642e-10	1.5716e-10
439.17		2.7082e-09	5.6819e-10	1.5425e-10
442.84		2.7315e-09	5.6812e-10	1.598e-10
446.58		2.7266e-09	5.6948e-10	1.7522e-10
450.31		2.6954e-09	5.6421e-10	1.5686e-10
454.15		2.6885e-09	5.5872e-10	1.5702e-10
457.88		2.7277e-09	5.6883e-10	1.5659e-10
461.56		2.6994e-09	5.8034e-10	1.5107e-10
465.24		2.6723e-09	5.7639e-10	1.5258e-10
468.92		2.7041e-09	5.8129e-10	1.5231e-10
472.65		2.6766e-09	5.816e-10	1.5041e-10
476.49		2.6629e-09	5.9686e-10	1.5265e-10
480.23		2.6802e-09	5.9332e-10	1.4922e-10
483.79		2.6569e-09	5.9845e-10	1.5368e-10
487.58		2.6513e-09	6.0249e-10	1.4707e-10
491.31		2.6768e-09	6.0078e-10	1.5216e-10
494.99		2.6478e-09	6.0796e-10	1.406e-10
498.67		2.664e-09	6.0509e-10	1.4364e-10
502.35		2.6507e-09	6.3148e-10	1.4914e-10
506.25		2.6284e-09	6.1765e-10	1.4833e-10
509.92		2.6403e-09	6.077e-10	1.4266e-10
513.66		2.6364e-09	6.1357e-10	1.3869e-10
517.06		2.6593e-09	6.1635e-10	1.4079e-10
521.01		2.6362e-09	6.0729e-10	1.493e-10
524.69		2.623e-09	6.1264e-10	1.4418e-10
528.48		2.6388e-09	6.0605e-10	1.4e-10
532.1		2.6054e-09	6.2939e-10	1.4806e-10
535.89		2.6093e-09	6.1659e-10	1.4403e-10
539.57		2.6537e-09	6.1566e-10	1.383e-10
543.3		2.6106e-09	6.2194e-10	1.46e-10
546.76		2.6192e-09	6.0416e-10	1.4595e-10
550.49		2.6022e-09	6.1816e-10	1.5019e-10
554.22		2.6489e-09	6.0339e-10	1.4216e-10
557.85		2.5883e-09	6.137e-10	1.3233e-10
561.85		2.6026e-09	6.2263e-10	1.265e-10
565.42		2.5912e-09	5.9861e-10	1.4823e-10
569.1		2.5919e-09	6.1205e-10	1.4165e-10
572.78		2.5832e-09	6.2872e-10	1.2749e-10
576.51		2.5821e-09	6.4458e-10	1.3282e-10
580.3		2.5686e-09	6.3256e-10	1.3858e-10
583.86		2.5766e-09	6.2871e-10	1.2526e-10
587.43		2.5725e-09	6.3962e-10	1.3871e-10
591.11		2.5715e-09	6.3738e-10	1.3128e-10
595.06		2.5594e-09	6.4606e-10	1.3252e-10
598.8		2.5633e-09	6.2718e-10	1.4029e-10
602.25		2.5543e-09	6.3734e-10	1.3385e-10
606.04		2.5566e-09	6.3512e-10	1.3899e-10
609.61		2.5459e-09	6.3808e-10	1.3786e-10
613.34		2.5303e-09	6.379e-10	1.355e-10
617.13		2.5144e-09	6.3708e-10	1.3827e-10
620.75		2.5399e-09	6.4086e-10	1.3538e-10
624.43		2.5458e-09	6.3762e-10	1.4127e-10
628.16		2.5259e-09	6.6082e-10	1.3729e-10
631.79		2.5417e-09	6.6888e-10	1.3217e-10
635.57		2.5121e-09	6.9388e-10	1.2983e-10
639.25		2.5218e-09	6.9731e-10	1.3631e-10
642.87		2.5161e-09	7.1264e-10	1.3475e-10
646.44		2.5253e-09	7.2752e-10	1.3779e-10
650.29		2.5284e-09	7.4437e-10	1.4169e-10
653.96		2.5143e-09	7.5868e-10	1.3346e-10
657.59		2.518e-09	7.9385e-10	1.377e-10
661.1		2.5096e-09	8.1211e-10	1.3293e-10
664.94		2.5217e-09	8.4576e-10	1.433e-10
668.73		2.4964e-09	8.751e-10	1.4149e-10
672.24		2.4776e-09	9.1377e-10	1.4375e-10
675.81		2.4784e-09	9.5653e-10	1.328e-10
679.65		2.4864e-09	9.9716e-10	1.3923e-10
683.39		2.4999e-09	1.063e-09	1.3518e-10
686.9		2.4741e-09	1.0978e-09	1.3681e-10
690.36		2.4804e-09	1.1613e-09	1.3993e-10
694.04		2.4842e-09	1.2332e-09	1.4022e-10
697.44		2.4682e-09	1.2993e-09	1.3758e-10
701.06		2.4634e-09	1.3828e-09	1.415e-10
704.74		2.4727e-09	1.4198e-09	1.4899e-10
708.09		2.4599e-09	1.5034e-09	1.3484e-10
711.66		2.4642e-09	1.5841e-09	1.4046e-10
715.55		2.4709e-09	1.6357e-09	1.554e-10
718.63		2.4725e-09	1.7423e-09	1.4318e-10
721.87		2.4392e-09	1.8175e-09	1.4738e-10
725.43		2.4571e-09	1.9192e-09	1.5648e-10
728.95		2.4565e-09	2.0084e-09	1.6199e-10
732.79		2.4572e-09	2.1168e-09	1.6183e-10
736.19		2.4431e-09	2.2355e-09	1.6274e-10
739.6		2.4478e-09	2.3318e-09	1.5966e-10
743		2.4408e-09	2.4576e-09	1.7787e-10
746.73		2.4388e-09	2.5823e-09	1.8126e-10
750.3		2.4451e-09	2.6783e-09	1.7991e-10
753.65		2.4149e-09	2.7852e-09	1.8334e-10
757.05		2.4271e-09	2.9055e-09	1.9408e-10
760.73		2.4285e-09	2.9368e-09	1.9323e-10
764.24		2.4155e-09	2.9054e-09	1.8816e-10
767.54		2.4387e-09	2.7296e-09	1.7734e-10
771.27		2.4308e-09	2.5811e-09	1.5758e-10
774.67		2.4444e-09	2.5222e-09	1.5864e-10
778.24		2.4742e-09	2.5999e-09	1.6468e-10
781.75		2.482e-09	2.7509e-09	1.6415e-10
785.1		2.4832e-09	2.898e-09	1.7604e-10
788.51		2.5014e-09	3.0164e-09	1.6899e-10
792.24		2.4883e-09	3.1489e-09	1.9515e-10
795.7		2.5127e-09	3.2918e-09	1.8907e-10
798.83		2.503e-09	3.392e-09	1.9721e-10
802.45		2.5248e-09	3.5514e-09	1.9971e-10
806.07		2.5779e-09	3.67e-09	2.0509e-10
809.48		2.5772e-09	3.7954e-09	2.0269e-10
812.82		2.5634e-09	3.9399e-09	2.1602e-10
816.39		2.5952e-09	4.0536e-09	2.3159e-10
819.91		2.5949e-09	4.1882e-09	2.3878e-10
823.2		2.6198e-09	4.2807e-09	2.3764e-10
826.82		2.6706e-09	4.4133e-09	2.4929e-10
830.28		2.6763e-09	4.5261e-09	2.6454e-10
833.63		2.6886e-09	4.6329e-09	2.746e-10
837.25		2.7975e-09	4.7243e-09	2.8714e-10
840.77		2.8318e-09	4.8203e-09	2.9479e-10
844.06		2.9238e-09	4.8998e-09	3.0425e-10
847.63		3.013e-09	4.9646e-09	3.1931e-10
851.14		3.1325e-09	5.0562e-09	3.3227e-10
854.71		3.2259e-09	5.1153e-09	3.573e-10
858.17		3.317e-09	5.1601e-09	3.7363e-10
861.73		3.4433e-09	5.201e-09	3.8136e-10
865.47		3.6229e-09	5.263e-09	4.0438e-10
868.54		3.755e-09	5.2931e-09	4.2881e-10
871.78		3.9359e-09	5.3364e-09	4.445e-10
874.96		4.0572e-09	5.4077e-09	4.8371e-10
878.37		4.2225e-09	5.4157e-09	5.0012e-10
881.55		4.4022e-09	5.5343e-09	5.2279e-10
885.12		4.5552e-09	5.6353e-09	5.5351e-10
888.8		4.7154e-09	5.8078e-09	5.8009e-10
891.71		4.9123e-09	5.9841e-09	6.2508e-10
894.84		5.0676e-09	6.1948e-09	6.6777e-10
898.07		5.217e-09	6.4295e-09	6.8716e-10
901.3		5.388e-09	6.6556e-09	7.3923e-10
904.53		5.5001e-09	6.9278e-09	7.8693e-10
907.76		5.6407e-09	7.2322e-09	8.3734e-10
910.99		5.7597e-09	7.5208e-09	8.8951e-10
914.22		5.8634e-09	7.8505e-09	9.3141e-10
917.45		6.0025e-09	7.7734e-09	9.4763e-10
920.68		6.148e-09	7.5309e-09	9.3325e-10
923.91		6.2591e-09	7.3922e-09	9.2809e-10
927.14		6.3135e-09	7.3789e-09	9.0844e-10
930.37		6.3188e-09	7.3719e-09	8.9949e-10
933.6		6.2998e-09	7.3335e-09	8.9526e-10
936.83		6.2961e-09	7.2879e-09	8.9461e-10
940.06		6.3227e-09	7.2519e-09	8.9554e-10
943.29		6.2745e-09	7.1448e-09	8.6157e-10
946.52		6.3024e-09	6.8654e-09	8.2662e-10
949.75		6.3109e-09	6.575e-09	7.7424e-10
	5.2e-07	6.116e-09	6.1507e-09	7.0808e-10
	0.65275	5.8687e-09	5.1546e-09	4.145e-10
	1.30556	5.186e-09	3.1278e-09	2.2347e-10
	1.95837	4.3761e-09	2.7795e-09	2.0534e-10
	2.61112	3.9707e-09	2.5997e-09	1.8053e-10
	3.26393	3.7612e-09	2.5519e-09	1.7766e-10
	3.91675	3.6275e-09	2.487e-09	1.8512e-10
	4.56949	3.5315e-09	2.4647e-09	1.7424e-10
	5.2223	3.4704e-09	2.4156e-09	1.7496e-10
	5.87505	3.4242e-09	2.3481e-09	1.7465e-10
	6.52786	3.3291e-09	2.2928e-09	1.7324e-10
	7.18068	3.2886e-09	2.2196e-09	1.5978e-10
	7.83342	3.2278e-09	2.1857e-09	1.615e-10
	8.48624	3.1978e-09	2.1401e-09	1.5694e-10
	9.19318	3.1615e-09	2.1019e-09	1.5379e-10
	9.8828	3.1055e-09	2.0576e-09	1.5725e-10
	10.5724	3.0802e-09	2.0073e-09	1.4185e-10
	11.262	3.049e-09	1.9886e-09	1.5102e-10
	11.9517	2.9905e-09	1.9855e-09	1.3731e-10
	12.6413	2.9824e-09	1.9575e-09	1.41e-10
	13.3309	2.9806e-09	1.9081e-09	1.4951e-10
	14.0206	2.9599e-09	1.8636e-09	1.4053e-10
	14.7102	2.9328e-09	1.8093e-09	1.3854e-10
	15.3998	2.9073e-09	1.7899e-09	1.4298e-10
	16.0894	2.8445e-09	1.7898e-09	1.4093e-10
	16.7791	2.8385e-09	1.7855e-09	1.3771e-10
	17.4687	2.8431e-09	1.7005e-09	1.3891e-10
	18.1583	2.8208e-09	1.678e-09	1.3188e-10
	18.8479	2.7768e-09	1.694e-09	1.2926e-10
	19.5376	2.7667e-09	1.6394e-09	1.3251e-10
	20.2272	2.784e-09	1.6459e-09	1.3565e-10
	20.9168	2.7499e-09	1.6306e-09	1.3224e-10
	21.6064	2.7438e-09	1.6311e-09	1.405e-10
	22.2961	2.7256e-09	1.6424e-09	1.359e-10
	22.9857	2.7343e-09	1.5878e-09	1.2807e-10
	23.6753	2.7077e-09	1.5775e-09	1.3095e-10
	24.365	2.6795e-09	1.5514e-09	1.2621e-10
	25.0546	2.6852e-09	1.5553e-09	1.3061e-10
	25.7442	2.6847e-09	1.5356e-09	1.2724e-10
	26.4339	2.6647e-09	1.5349e-09	1.3472e-10
	27.1235	2.6616e-09	1.5431e-09	1.4086e-10
	27.8131	2.6621e-09	1.485e-09	1.2197e-10
	28.5027	2.6808e-09	1.4807e-09	1.3163e-10
	29.1924	2.6447e-09	1.4602e-09	1.2377e-10
	29.882	2.6211e-09	1.4533e-09	1.1781e-10
	30.5716	2.6299e-09	1.4293e-09	1.2402e-10
	31.2612	2.6068e-09	1.4286e-09	1.3353e-10
	31.9509	2.6002e-09	1.3863e-09	1.2876e-10
	32.6405	2.6022e-09	1.3936e-09	1.293e-10
	33.3301	2.5912e-09	1.203e-09	1.2567e-10
	34.0198	2.5744e-09	1.0184e-09	1.1555e-10
	34.7094	2.5211e-09	1.1185e-09	1.1627e-10
	35.399	2.4789e-09	1.1323e-09	1.2443e-10
	36.0886	2.434e-09	1.016e-09	1.2655e-10
	36.7782	2.406e-09	9.5322e-10	1.1551e-10
	37.4679	2.3663e-09	8.8518e-10	1.1461e-10
	38.2117	2.345e-09	8.2814e-10	1.1538e-10
	38.9381	2.3412e-09	7.6468e-10	1.2089e-10
	39.6646	2.3229e-09	7.3104e-10	1.2499e-10
	40.3911	2.2937e-09	6.9609e-10	1.1252e-10
	41.1176	2.272e-09	6.9347e-10	1.098e-10
	41.844	2.2742e-09	6.4572e-10	1.0937e-10
	42.5705	2.2594e-09	6.1832e-10	1.1242e-10
	43.297	2.2651e-09	6.0434e-10	1.1492e-10
	44.0234	2.2405e-09	5.8449e-10	1.1124e-10
	44.75	2.2365e-09	5.7e-10	1.139e-10
	45.4764	2.2249e-09	5.6677e-10	1.1018e-10
	46.2029	2.2183e-09	5.4035e-10	1.1734e-10
	46.9293	2.2202e-09	5.414e-10	1.1707e-10
	47.6557	2.2223e-09	5.2681e-10	1.1574e-10
	48.3822	2.2106e-09	5.4381e-10	1.1295e-10
	49.1086	2.2049e-09	5.2139e-10	1.2058e-10
	49.8351	2.2034e-09	5.2667e-10	1.1682e-10
	50.5615	2.1889e-09	5.2896e-10	1.0871e-10
	51.288	2.1932e-09	5.3413e-10	1.2427e-10
	52.0145	2.2086e-09	5.2914e-10	1.1271e-10
	52.7409	2.1928e-09	5.3305e-10	9.6031e-11
	53.4674	2.1874e-09	5.2677e-10	1.1432e-10
	54.1939	2.1835e-09	5.2177e-10	1.1805e-10
	54.9204	2.1969e-09	5.2074e-10	1.1251e-10
	55.6469	2.172e-09	5.3222e-10	1.195e-10
	56.3733	2.188e-09	5.2199e-10	1.0301e-10
	57.0998	2.1776e-09	5.295e-10	1.1169e-10
	57.8262	2.1949e-09	5.3726e-10	1.1029e-10
	58.5526	2.1459e-09	5.1917e-10	1.0883e-10
	59.2791	2.1745e-09	5.2612e-10	1.1381e-10
	60.0056	2.1669e-09	5.2292e-10	1.1098e-10
	60.732	2.1601e-09	5.1907e-10	1.1171e-10
	61.4585	2.1718e-09	5.2051e-10	1.0668e-10
	62.185	2.1595e-09	5.2081e-10	1.0986e-10
	62.9114	2.1804e-09	5.3913e-10	1.0572e-10
	63.6379	2.1773e-09	5.2858e-10	1.0282e-10
	64.3644	2.1635e-09	5.2109e-10	1.0735e-10
	65.0908	2.1536e-09	5.339e-10	1.0784e-10
	65.8173	2.1471e-09	5.3334e-10	1.1023e-10
	66.5437	2.1541e-09	5.2883e-10	1.1533e-10
	67.2702	2.1341e-09	5.2669e-10	1.1304e-10
	67.9966	2.1202e-09	5.3685e-10	1.133e-10
	68.7231	2.1555e-09	5.2965e-10	1.0833e-10
	69.4495	2.1479e-09	5.2553e-10	1.1368e-10
	70.176	2.132e-09	5.3743e-10	1.0103e-10
	70.9025	2.1358e-09	5.3631e-10	1.1008e-10
	71.6289	2.1271e-09	5.4393e-10	1.0259e-10
	72.3554	2.1251e-09	5.509e-10	1.082e-10
	73.0818	2.1285e-09	5.4138e-10	1.1297e-10
	73.8083	2.1111e-09	5.323e-10	1.082e-10
	74.5348	2.1063e-09	5.3333e-10	1.1725e-10
	75.2612	2.1002e-09	5.3126e-10	1.0708e-10
	75.9877	2.1031e-09	5.325e-10	1.1019e-10
	76.7142	2.0998e-09	5.3278e-10	1.084e-10
	77.4406	2.1003e-09	5.3341e-10	1.0268e-10
	78.1671	2.1248e-09	5.4774e-10	1.0518e-10
	78.8936	2.0909e-09	5.427e-10	1.0452e-10
	79.62	2.0785e-09	5.3981e-10	1.041e-10
	80.3465	2.0923e-09	5.4446e-10	1.0001e-10
	81.073	2.0955e-09	5.4245e-10	1.1745e-10
	81.7994	2.0848e-09	5.4632e-10	1.0929e-10
	82.5259	2.0838e-09	5.414e-10	1.0517e-10
	83.2523	2.0957e-09	5.6522e-10	1.1204e-10
	83.9788	2.0825e-09	5.4183e-10	1.0357e-10
	84.7053	2.0679e-09	5.53e-10	1.0259e-10
	85.4317	2.1004e-09	5.3771e-10	1.0628e-10
	86.1582	2.0845e-09	5.4839e-10	1.1713e-10
	86.8847	2.0859e-09	5.4719e-10	1.1119e-10
	87.6111	2.0724e-09	5.4501e-10	1.0811e-10
	88.3376	2.069e-09	5.5043e-10	9.8138e-11
	89.064	2.0853e-09	5.4004e-10	1.0909e-10
	89.7905	2.0671e-09	5.5285e-10	1.1427e-10
	90.5169	2.0337e-09	5.5008e-10	1.0324e-10
	91.2434	2.0712e-09	5.4372e-10	1.1096e-10
	91.9698	2.0641e-09	5.4127e-10	1.0017e-10
	92.6964	2.0679e-09	5.3388e-10	1.0135e-10
	93.4228	2.0445e-09	5.4508e-10	9.8912e-11
	94.1493	2.0461e-09	5.4099e-10	1.1114e-10
	94.8757	2.0486e-09	5.3957e-10	1.1628e-10
	95.6022	2.051e-09	5.3593e-10	1.0631e-10
	96.3286	2.0384e-09	5.359e-10	1.1291e-10
	97.0551	2.0645e-09	5.4071e-10	1.0561e-10
	97.7816	2.0454e-09	5.3827e-10	1.0774e-10
	98.508	2.0528e-09	5.4147e-10	1.0667e-10
	99.2344	2.0302e-09	5.4511e-10	1.0061e-10
	99.9609	2.0254e-09	5.3885e-10	1.1153e-10
	100.687	2.0272e-09	5.4105e-10	1.1319e-10
	101.414	2.0223e-09	5.4973e-10	1.1361e-10
	102.14	2.0433e-09	5.5011e-10	1.1367e-10
	102.867	2.0244e-09	5.454e-10	1.1449e-10
	103.593	1.9928e-09	5.4093e-10	1.0582e-10
	104.32	2.0184e-09	5.4818e-10	1.0032e-10
	105.046	2.0454e-09	5.5194e-10	1.0383e-10
	105.773	2.017e-09	5.4406e-10	1.011e-10
	106.499	2.039e-09	5.4974e-10	1.0737e-10
	107.225	2.0199e-09	5.5035e-10	1.0367e-10
	107.952	2.0111e-09	5.4268e-10	1.0976e-10
	108.678	2.0191e-09	5.4279e-10	1.1311e-10
	109.405	2.0052e-09	5.566e-10	1.1065e-10
	110.131	2.0412e-09	5.5843e-10	1.0509e-10
	110.858	2.0163e-09	5.523e-10	1.0227e-10
	111.584	2.0119e-09	5.6744e-10	1.0666e-10
	112.311	2.0025e-09	5.5429e-10	1.0927e-10
	113.037	2.0168e-09	5.5059e-10	1.0939e-10
	113.764	2.0083e-09	5.4652e-10	1.0276e-10
	114.49	2.0043e-09	5.4925e-10	1.1014e-10
	115.217	2.0192e-09	5.5653e-10	1.1158e-10
	115.943	2.0041e-09	5.6792e-10	1.0189e-10
	116.67	1.9978e-09	5.6024e-10	9.7102e-11
	117.396	1.9772e-09	5.5432e-10	1.0742e-10
	118.122	1.9932e-09	5.5917e-10	1.0702e-10
	118.849	1.9933e-09	5.6527e-10	9.7207e-11
	119.575	2.0059e-09	5.5986e-10	9.7633e-11
	120.302	1.9927e-09	5.609e-10	1.0218e-10
	121.028	2.001e-09	5.5974e-10	1.0203e-10
	121.755	2.0023e-09	5.5982e-10	9.2137e-11
	122.481	2.0161e-09	5.5178e-10	1.0201e-10
	123.208	1.9832e-09	5.4469e-10	9.7626e-11
	123.934	1.9864e-09	5.5935e-10	1.0572e-10
	124.661	1.9873e-09	5.4916e-10	9.3541e-11
	125.387	1.9964e-09	5.5432e-10	9.9561e-11
	126.114	1.9982e-09	5.4669e-10	1.0316e-10
	126.84	1.995e-09	5.4582e-10	9.9756e-11
	127.566	1.9872e-09	5.4879e-10	1.0748e-10
	128.293	1.9887e-09	5.5083e-10	1.0703e-10
	129.019	1.9824e-09	5.5301e-10	1.0535e-10
	129.746	1.992e-09	5.5794e-10	9.5003e-11
	130.472	1.9785e-09	5.4915e-10	1.0194e-10
	131.199	1.9649e-09	5.4182e-10	1.0141e-10
	131.925	1.9663e-09	5.5225e-10	9.9486e-11
	132.652	1.9716e-09	5.5439e-10	9.8493e-11
	133.378	1.9671e-09	5.5219e-10	1.0119e-10
	134.105	1.9674e-09	5.5267e-10	1.0251e-10
	134.831	1.9694e-09	5.5162e-10	1.0824e-10
	135.558	1.9646e-09	5.575e-10	1.038e-10
	136.284	1.9618e-09	5.4536e-10	9.9631e-11
	137.01	1.9678e-09	5.5469e-10	1.0601e-10
	137.737	1.9393e-09	5.5866e-10	9.3181e-11
	138.463	1.9895e-09	5.6241e-10	9.7598e-11
	139.19	1.9683e-09	5.5872e-10	1.0394e-10
	139.916	1.9667e-09	5.5054e-10	1.0933e-10
	140.643	1.9669e-09	5.4151e-10	1.0224e-10
	141.369	1.9934e-09	5.5112e-10	1.2079e-10
	142.096	1.9612e-09	5.5191e-10	1.013e-10
	142.822	1.9686e-09	5.572e-10	1.0209e-10
	143.549	1.9601e-09	5.5168e-10	1.0687e-10
	144.275	1.9563e-09	5.4646e-10	1.0883e-10
	145.002	1.9495e-09	5.5551e-10	9.8173e-11
	145.728	1.9549e-09	5.6428e-10	1.0701e-10
	146.454	1.9637e-09	5.4984e-10	9.9725e-11
	147.181	1.9451e-09	5.5133e-10	9.96e-11
	147.907	1.9301e-09	5.5753e-10	9.8798e-11
	148.634	1.9648e-09	5.5243e-10	1.0556e-10
	149.36	1.9381e-09	5.5079e-10	1.0288e-10
	150.087	1.9314e-09	5.6062e-10	9.1809e-11
	150.813	1.9434e-09	5.5028e-10	1.117e-10
	151.54	1.9376e-09	5.4533e-10	8.478e-11
	152.266	1.9426e-09	5.6018e-10	9.1152e-11
	152.993	1.9257e-09	5.5873e-10	1.0032e-10
	153.719	1.939e-09	5.5753e-10	1.0628e-10
	154.446	1.9362e-09	5.4436e-10	1.0437e-10
	155.172	1.9456e-09	5.513e-10	1.022e-10
	155.898	1.9513e-09	5.4e-10	1.1552e-10
	156.625	1.9393e-09	5.4298e-10	1.0099e-10
	157.351	1.9283e-09	5.4734e-10	1.216e-10
	158.078	1.9285e-09	5.4666e-10	1.0741e-10
	158.804	1.9314e-09	5.4726e-10	1.0151e-10
	159.531	1.9218e-09	5.4964e-10	1.0042e-10
	160.257	1.9409e-09	5.4718e-10	9.6597e-11
	160.984	1.926e-09	5.4918e-10	1.0279e-10
	161.71	1.9159e-09	5.4071e-10	1.0614e-10
	162.437	1.9214e-09	5.4015e-10	9.7332e-11
	163.163	1.893e-09	5.5173e-10	9.6883e-11
	163.89	1.9079e-09	5.4535e-10	1.033e-10
	164.616	1.9407e-09	5.4977e-10	1.0033e-10
	165.343	1.9116e-09	5.4154e-10	9.6038e-11
	166.069	1.9415e-09	5.3984e-10	9.6093e-11
	166.796	1.9327e-09	5.5056e-10	1.0252e-10
	167.522	1.9032e-09	5.3435e-10	1.0119e-10
	168.248	1.9093e-09	5.3653e-10	1.0015e-10
	168.975	1.9042e-09	5.3739e-10	1.1183e-10
	169.701	1.8983e-09	5.3783e-10	1.0828e-10
	170.428	1.9017e-09	5.3233e-10	9.2755e-11
	171.154	1.9375e-09	5.3833e-10	8.9819e-11
	171.881	1.9123e-09	5.5966e-10	1.0754e-10
	172.607	1.91e-09	5.6168e-10	1.0048e-10
	173.334	1.9153e-09	5.4324e-10	9.7426e-11
	174.06	1.9077e-09	5.6124e-10	9.1352e-11
	174.787	1.9161e-09	5.5209e-10	9.9842e-11
	175.513	1.8848e-09	5.5215e-10	9.831e-11
	176.24	1.9102e-09	5.5393e-10	1.0136e-10
	176.966	1.9087e-09	5.5148e-10	1.0403e-10
	177.692	1.8904e-09	5.4424e-10	1.1458e-10
	178.419	1.8967e-09	5.4979e-10	9.8951e-11
	179.145	1.8959e-09	5.4432e-10	1.0743e-10
	179.872	1.8989e-09	5.4419e-10	9.8001e-11
	180.598	1.8859e-09	5.3524e-10	9.7336e-11
	181.325	1.8863e-09	5.4334e-10	9.5784e-11
	182.051	1.8958e-09	5.4837e-10	1.0349e-10
	182.778	1.8852e-09	5.4314e-10	1.0332e-10
	163.179	3.517e-09	6.0198e-09	3.0616e-10
	163.782	3.541e-09	6.0296e-09	3.0326e-10
	164.385	3.472e-09	6.0135e-09	3.2183e-10
	164.988	3.492e-09	5.9804e-09	2.9994e-10
	165.591	3.502e-09	5.9813e-09	3.1082e-10
	166.194	3.468e-09	5.9769e-09	3.0406e-10
	166.796	3.541e-09	5.9636e-09	3.1313e-10
	167.399	3.542e-09	5.929e-09	3.039e-10
	168.002	3.489e-09	5.9281e-09	3.1192e-10
	168.605	3.427e-09	5.9208e-09	3.1043e-10
	169.208	3.464e-09	5.9061e-09	3.0533e-10
	169.811	3.49e-09	5.8979e-09	3.2583e-10
	170.414	3.485e-09	5.8784e-09	2.9431e-10
	171.017	3.471e-09	5.8748e-09	2.9874e-10
	171.62	3.506e-09	5.8734e-09	2.9469e-10
	172.223	3.541e-09	5.8576e-09	2.9629e-10
	172.826	3.491e-09	5.8466e-09	3.0614e-10
	173.429	3.448e-09	5.8374e-09	2.9805e-10
	174.032	3.509e-09	5.8069e-09	3.0659e-10
	174.635	3.49e-09	5.8056e-09	3.0139e-10
	175.238	3.453e-09	5.7823e-09	2.9373e-10
	175.841	3.493e-09	5.7605e-09	2.8738e-10
	176.444	3.521e-09	5.7594e-09	2.9674e-10
	177.047	3.56e-09	5.723e-09	2.8991e-10
	177.65	3.506e-09	5.7333e-09	2.9081e-10
	178.252	3.481e-09	5.6898e-09	2.8595e-10
	178.855	3.468e-09	5.6694e-09	2.8484e-10
	179.458	3.499e-09	5.6493e-09	2.7075e-10
	180.061	3.537e-09	5.6851e-09	2.9179e-10
	180.664	3.499e-09	5.6616e-09	2.9192e-10
	181.267	3.535e-09	5.4815e-09	2.6819e-10

## Sheet: Figure S6e
Supplementary Figure 6e
Temperature (°C)	Time keep at 950 °C (min)	MS signals (arb. units)
		H2O (m/z = 18)	CO (m/z = 28)	CO2 (m/z = 44)
49.57		5.64775e-10	2.853e-10	7.3948e-11
52.31		5.6265e-10	2.7616e-10	6.5786e-11
55.76		5.58425e-10	2.7575e-10	6.1037e-11
59.32		5.46225e-10	2.7258e-10	6.5657e-11
62.33		5.3145e-10	2.7621e-10	6.3667e-11
65.72		5.26825e-10	2.7762e-10	7.6876e-11
69.06		5.14275e-10	2.8929e-10	7.6235e-11
72.45		5.142e-10	2.7712e-10	7.7584e-11
75.62		5.0715e-10	2.8291e-10	7.5375e-11
78.8		4.981e-10	2.7669e-10	8.317e-11
82.41		5.02175e-10	2.7054e-10	7.8651e-11
86.13		4.9755e-10	2.8045e-10	7.5813e-11
89.53		4.928e-10	2.795e-10	7.8072e-11
92.21		4.90475e-10	2.6618e-10	7.206e-11
96.2		4.927e-10	2.7523e-10	7.8475e-11
99.43		4.88875e-10	2.7695e-10	7.2619e-11
102.93		4.90925e-10	2.8607e-10	7.5856e-11
106.22		4.822e-10	2.8343e-10	7.5813e-11
110.1		4.859e-10	2.8459e-10	7.1638e-11
113.17		4.83675e-10	2.7953e-10	7.8111e-11
116.12		4.873e-10	2.7782e-10	8.6438e-11
119.74		4.79525e-10	2.7402e-10	7.9069e-11
123.29		4.82275e-10	2.7592e-10	8.0261e-11
126.63		4.7595e-10	2.8141e-10	8.0703e-11
129.97		4.76375e-10	2.8131e-10	8.1379e-11
133.58		4.71225e-10	2.8271e-10	9.6171e-11
136.81		4.73475e-10	2.7219e-10	8.7337e-11
140.09		4.739e-10	2.756e-10	8.2587e-11
143.76		4.70075e-10	2.7193e-10	7.0856e-11
147.48		4.69675e-10	2.7808e-10	8.9037e-11
150.99		4.71875e-10	2.7104e-10	8.756e-11
154.49		4.72725e-10	2.8021e-10	9.7614e-11
157.72		4.78575e-10	2.7563e-10	7.8733e-11
161		4.73025e-10	2.8059e-10	7.8799e-11
164.83		4.77575e-10	2.7604e-10	7.5058e-11
168.77		4.78075e-10	2.8525e-10	7.991e-11
172.28		4.7995e-10	2.7974e-10	8.1364e-11
175.61		4.838e-10	2.7928e-10	8.1938e-11
179.55		4.91075e-10	2.8304e-10	7.0067e-11
183.17		4.8695e-10	2.7627e-10	7.896e-11
187		4.95825e-10	2.8701e-10	7.441e-11
190.28		5.0325e-10	2.7702e-10	7.9828e-11
194.39		5.02475e-10	2.7516e-10	8.9718e-11
198.6		5.08e-10	2.7787e-10	8.2748e-11
202.27		5.18925e-10	2.7793e-10	9.4745e-11
206.48		5.23675e-10	2.7922e-10	1.0505e-10
209.76		5.3105e-10	2.8925e-10	9.8095e-11
213.43		5.4225e-10	2.8281e-10	1.0728e-10
217.26		5.5715e-10	2.856e-10	1.0669e-10
221.09		5.61275e-10	2.9159e-10	1.039e-10
224.21		5.778e-10	2.8718e-10	1.0607e-10
228.48		5.94025e-10	2.9493e-10	1.1493e-10
232.75		6.06625e-10	2.879e-10	1.2178e-10
236.58		6.2195e-10	3.0259e-10	1.1719e-10
240.36		6.513e-10	3.02e-10	1.347e-10
244.74		6.942e-10	2.9902e-10	1.2606e-10
248.95		7.26575e-10	3.0141e-10	1.3465e-10
252.89		7.70475e-10	3.0795e-10	1.4651e-10
256.83		8.28525e-10	2.9655e-10	1.3765e-10
261.21		8.76675e-10	2.9355e-10	1.4533e-10
265.59		9.34225e-10	2.9089e-10	1.4113e-10
268.38		9.99075e-10	2.8944e-10	1.4901e-10
271.61		1.07243e-09	3.0136e-10	1.5234e-10
275.27		1.11995e-09	2.8076e-10	1.5063e-10
280.86		1.1582e-09	2.8509e-10	1.4471e-10
284.58		1.18715e-09	2.956e-10	1.4473e-10
288.57		1.21883e-09	2.819e-10	1.5002e-10
292.18		1.24463e-09	2.8804e-10	1.4661e-10
296.34		1.2426e-09	2.886e-10	1.6094e-10
301.11		1.2188e-09	2.8164e-10	1.5507e-10
305.59		1.19815e-09	2.7912e-10	1.5867e-10
310.19		1.1635e-09	2.7782e-10	1.6322e-10
314.29		1.11643e-09	2.817e-10	1.6064e-10
319.38		1.06873e-09	2.9065e-10	1.6713e-10
324.58		1.03668e-09	2.9664e-10	1.8933e-10
329.07		1.06245e-09	3.0738e-10	2.0635e-10
333.94		1.13063e-09	3.2415e-10	2.992e-10
338.38		1.2318e-09	3.6075e-10	4.1997e-10
343.25		1.38048e-09	3.4977e-10	4.4942e-10
348.01		1.56893e-09	3.4564e-10	4.3555e-10
353.26		1.779e-09	3.3296e-10	4.5148e-10
358.19		1.9622e-09	3.3547e-10	4.3456e-10
362.73		2.12823e-09	3.2763e-10	3.9847e-10
367.55		2.25603e-09	2.9529e-10	3.2608e-10
371.92		2.35298e-09	2.8789e-10	2.9552e-10
376.79		2.439e-09	2.9344e-10	2.6102e-10
381.61		2.50875e-09	2.8648e-10	2.4684e-10
384.18		2.5445e-09	2.7922e-10	2.4207e-10
388.29		2.59725e-09	2.8203e-10	2.4123e-10
392.23		2.6305e-09	2.8357e-10	2.2684e-10
386.75		2.6565e-09	2.8898e-10	2.3961e-10
382.76		2.67375e-09	2.907e-10	2.7447e-10
384.18		2.656e-09	3.0622e-10	3.0933e-10
388.07		2.6275e-09	3.0132e-10	2.9588e-10
392.88		2.5845e-09	3.1888e-10	2.8227e-10
397.21		2.49738e-09	3.2972e-10	2.5761e-10
402.02		2.1249e-09	3.3302e-10	2.5046e-10
407		1.51233e-09	3.3739e-10	2.3173e-10
411.27		1.12003e-09	3.4506e-10	2.3296e-10
416.96		9.18325e-10	3.5093e-10	2.4042e-10
422		8.20775e-10	3.455e-10	2.1956e-10
427.25		7.76175e-10	3.4735e-10	2.294e-10
432.84		7.558e-10	3.4896e-10	2.3299e-10
438.2		7.66575e-10	3.4773e-10	2.5478e-10
443.34		7.789e-10	3.5015e-10	2.562e-10
448.65		8.107e-10	3.3587e-10	2.5792e-10
453.85		8.522e-10	3.4715e-10	2.5034e-10
459.05		8.85925e-10	3.3513e-10	2.5791e-10
463.54		9.172e-10	3.4194e-10	2.6474e-10
468.52		9.536e-10	3.4637e-10	2.6844e-10
472.62		9.79425e-10	3.466e-10	2.57e-10
477.06		1.00608e-09	3.3895e-10	2.5025e-10
482.42		1.04133e-09	3.3913e-10	2.5668e-10
487.29		1.06335e-09	3.581e-10	2.6571e-10
491.94		1.08995e-09	3.6073e-10	2.7497e-10
497.25		1.11165e-09	3.6169e-10	2.8143e-10
501.52		1.1294e-09	3.6294e-10	2.9242e-10
507.1		1.1575e-09	3.8592e-10	3.0263e-10
511.86		1.17433e-09	3.9417e-10	3.0492e-10
517.17		1.18503e-09	4.0455e-10	2.981e-10
521.88		1.19723e-09	4.1361e-10	3.0009e-10
526.31		1.20585e-09	4.1834e-10	2.8881e-10
531.18		1.21615e-09	4.3288e-10	2.6697e-10
536.22		1.21025e-09	4.3321e-10	2.4929e-10
541.09		1.21455e-09	4.4767e-10	2.1127e-10
545.69		1.2052e-09	4.3035e-10	1.9077e-10
550.83		1.18533e-09	4.239e-10	1.589e-10
556.03		1.16575e-09	4.1915e-10	1.4142e-10
561.12		1.14485e-09	4.2989e-10	1.3359e-10
565.94		1.1213e-09	4.3225e-10	1.3499e-10
571.35		1.10075e-09	4.3663e-10	1.2581e-10
575.95		1.08773e-09	4.4775e-10	1.2182e-10
581.42		1.0752e-09	4.5496e-10	1.1626e-10
586.57		1.06613e-09	4.7178e-10	1.1731e-10
591.6		1.04043e-09	4.7057e-10	1.119e-10
596.8		1.02968e-09	4.6241e-10	1.2323e-10
602.44		1.01675e-09	4.8105e-10	1.0632e-10
607.69		9.9985e-10	4.9562e-10	1.1288e-10
613.28		9.78475e-10	4.9902e-10	1.1051e-10
618.53		9.47725e-10	4.9366e-10	1.1615e-10
624.55		9.119e-10	5.001e-10	9.9482e-11
630.3		8.7755e-10	5.315e-10	1.003e-10
635.55		8.372e-10	5.2527e-10	1.0172e-10
641.41		8.115e-10	5.4995e-10	1.0536e-10
646.77		7.82925e-10	5.4581e-10	1.1078e-10
652.46		7.56025e-10	5.6772e-10	9.734e-11
658.26		7.3235e-10	5.6425e-10	9.1742e-11
663.35		7.055e-10	5.8565e-10	8.842e-11
668.88		6.87725e-10	6.0077e-10	9.2016e-11
674.73		6.74575e-10	6.1556e-10	9.2188e-11
680.1		6.53725e-10	6.3061e-10	8.9436e-11
685.19		6.40125e-10	6.4904e-10	8.3979e-11
690.55		6.214e-10	6.7786e-10	9.4584e-11
695.91		6.0845e-10	7.065e-10	8.7134e-11
701.11		5.993e-10	7.324e-10	8.8377e-11
706.81		5.82925e-10	7.8327e-10	7.9519e-11
712.33		5.77375e-10	8.1632e-10	8.0891e-11
717.97		5.69225e-10	8.634e-10	8.9549e-11
723.55		5.60875e-10	9.0776e-10	8.034e-11
728.75		5.47925e-10	9.6141e-10	8.8572e-11
734.22		5.5345e-10	1.0529e-09	9.1696e-11
739.75		5.40575e-10	1.102e-09	9.5538e-11
744.46		5.27875e-10	1.1684e-09	8.8811e-11
749.49		5.2205e-10	1.227e-09	8.9886e-11
755.08		5.252e-10	1.2821e-09	9.2251e-11
760.22		5.20175e-10	1.3799e-09	1.0075e-10
764.98		5.21125e-10	1.4532e-09	9.2778e-11
770.29		5.13225e-10	1.5521e-09	9.9525e-11
776.15		5.127e-10	1.6079e-09	9.7309e-11
781.51		5.18225e-10	1.6192e-09	9.9123e-11
786.98		5.17575e-10	1.7268e-09	1.1845e-10
792.07		5.1235e-10	1.9071e-09	1.2011e-10
797.22		5.2075e-10	2.0354e-09	1.183e-10
802.14		5.26675e-10	2.1527e-09	1.2454e-10
807.23		5.19775e-10	2.287e-09	1.1771e-10
812.76		5.24e-10	2.4113e-09	1.2168e-10
817.58		5.20825e-10	2.5587e-09	1.2676e-10
822.5		5.25225e-10	2.76e-09	1.4065e-10
827.43		5.27625e-10	2.9032e-09	1.4909e-10
832.41		5.36725e-10	3.06e-09	1.586e-10
837.88		5.4475e-10	3.2522e-09	1.7493e-10
842.75		5.44e-10	3.4544e-09	1.7825e-10
848.11		5.5285e-10	3.6611e-09	1.9278e-10
853.26		5.569e-10	3.8538e-09	2.0262e-10
857.58		5.63425e-10	4.0364e-09	2.2313e-10
862.73		5.692e-10	4.2692e-09	2.2506e-10
867.32		5.853e-10	4.4257e-09	2.4289e-10
872.41		5.944e-10	4.6623e-09	2.5742e-10
877.5		6.038e-10	4.9222e-09	2.6891e-10
882.1		6.20275e-10	5.1736e-09	3.1251e-10
886.64		6.3515e-10	5.42e-09	3.2191e-10
891.57		6.5085e-10	5.7082e-09	3.3875e-10
896.11		6.59925e-10	5.9534e-09	3.6721e-10
901.09		6.841e-10	6.2032e-09	3.936e-10
906.13		6.9265e-10	6.517e-09	4.2361e-10
909.3		7.109e-10	6.8087e-09	4.5148e-10
908.59		7.3115e-10	7.0038e-09	4.8536e-10
908.15		7.433e-10	6.6968e-09	4.6113e-10
908.26		7.739e-10	6.3124e-09	4.3206e-10
909.08		7.95875e-10	5.9521e-09	4.0309e-10
912.73		7.945e-10	5.4228e-09	3.8039e-10
917.32		7.91675e-10	5.2259e-09	3.3716e-10
922.41		7.96325e-10	4.4411e-09	2.6086e-10
927.5		7.896e-10	3.3633e-09	1.6208e-10
932.1		7.618e-10	1.9569e-09	1.0265e-10
936.64		7.19075e-10	1.4747e-09	8.9577e-11
941.57		6.6555e-10	1.3947e-09	8.8721e-11
946.11		6.242e-10	1.3172e-09	8.813e-11
951.09		5.91225e-10	1.264e-09	7.1673e-11
	0	5.677e-10	1.2213e-09	7.7717e-11
	0.86505	5.45025e-10	1.1799e-09	7.8068e-11
	1.73454	5.309e-10	1.1468e-09	7.8549e-11
	2.60409	5.193e-10	1.1013e-09	8.0672e-11
	3.47361	5.087e-10	1.0759e-09	7.4343e-11
	4.34312	4.94875e-10	1.0777e-09	7.7005e-11
	5.21267	4.871e-10	1.029e-09	6.887e-11
	6.08216	4.8425e-10	9.8977e-10	6.2807e-11
	6.95171	4.7425e-10	1.0175e-09	6.7827e-11
	7.82119	4.7115e-10	9.7081e-10	8.2126e-11
	8.69074	4.61875e-10	9.4476e-10	7.4355e-11
	9.56026	4.60125e-10	9.1588e-10	6.5469e-11
	10.4298	4.5545e-10	9.1894e-10	7.0684e-11
	11.2993	4.54125e-10	8.9251e-10	6.2072e-11
	12.223	4.521e-10	8.8737e-10	7.6169e-11
	13.1293	4.44575e-10	8.618e-10	6.7584e-11
	14.0357	4.47375e-10	8.5558e-10	7.0024e-11
	14.9421	4.41125e-10	8.4429e-10	7.8729e-11
	15.8484	4.43875e-10	8.4225e-10	6.3753e-11
	16.7548	4.367e-10	8.311e-10	6.1525e-11
	17.6611	4.41425e-10	8.1747e-10	6.6419e-11
	18.5675	4.284e-10	8.4516e-10	7.5778e-11
	19.4738	4.325e-10	8.0003e-10	6.7103e-11
	20.3802	4.311e-10	7.9964e-10	6.4344e-11
	21.2865	4.322e-10	7.9673e-10	7.2271e-11
	22.1929	4.29125e-10	8.0446e-10	6.8788e-11
	23.0992	4.28125e-10	7.9725e-10	6.432e-11
	24.0056	4.25e-10	7.9526e-10	6.2276e-11
	24.912	4.316e-10	7.8902e-10	6.7475e-11
	25.8183	4.25525e-10	7.8512e-10	6.4004e-11
	26.7247	4.226e-10	7.8981e-10	7.6814e-11
	27.631	4.2605e-10	7.8226e-10	5.658e-11
	28.5374	4.2345e-10	7.8358e-10	6.081e-11
	29.4438	4.2885e-10	7.7561e-10	6.1228e-11
	30.3501	4.193e-10	7.499e-10	5.9922e-11
	31.2565	4.26175e-10	7.4906e-10	6.4066e-11
	32.1628	4.231e-10	7.4741e-10	7.3166e-11
	33.0692	4.2045e-10	7.5581e-10	6.5849e-11
	33.9755	4.17375e-10	7.5317e-10	7.111e-11
	34.8819	4.18325e-10	7.5936e-10	7.6829e-11
	35.7883	4.20975e-10	7.2641e-10	6.64e-11
	36.6946	4.1675e-10	7.3426e-10	6.7889e-11
	37.601	4.17475e-10	7.4736e-10	6.0872e-11
	38.5073	4.17775e-10	7.1813e-10	6.3077e-11
	39.4137	4.191e-10	7.2107e-10	6.8999e-11
	40.32	4.1935e-10	7.0223e-10	6.3816e-11
	41.2264	4.1935e-10	6.9655e-10	8.127e-11
	42.1327	4.144e-10	7.0005e-10	6.5927e-11
	43.0391	4.16675e-10	6.9747e-10	5.925e-11
	43.9454	4.1335e-10	6.9486e-10	5.1983e-11
	44.8518	4.15225e-10	6.883e-10	6.2323e-11
	45.7581	4.10375e-10	6.9771e-10	6.158e-11
	46.6645	4.15175e-10	6.8554e-10	6.5192e-11
	47.5709	4.166e-10	6.7646e-10	7.8463e-11
	48.4772	4.1585e-10	6.5686e-10	6.9754e-11
	49.3836	4.1715e-10	6.5309e-10	6.7823e-11
	50.2899	4.134e-10	6.6272e-10	6.6744e-11
	51.1963	4.173e-10	6.6699e-10	6.9003e-11
	52.1026	4.11075e-10	6.629e-10	6.2323e-11
	53.009	4.133e-10	6.5757e-10	6.5446e-11
	53.9153	4.1455e-10	6.6081e-10	6.6462e-11
	54.8217	4.163e-10	6.759e-10	6.2506e-11
	55.7281	4.1175e-10	6.6122e-10	7.0176e-11
	56.6344	4.13175e-10	6.6102e-10	6.5348e-11
	57.5408	4.107e-10	6.7371e-10	7.3573e-11
	58.4471	4.13925e-10	6.6644e-10	6.8601e-11
	59.3535	4.11175e-10	6.856e-10	6.5125e-11
	60.2598	4.19825e-10	6.8337e-10	6.1345e-11
	61.1662	4.1205e-10	6.8529e-10	6.0032e-11
	62.0725	4.17825e-10	6.8135e-10	6.776e-11
	62.9789	4.1095e-10	6.8816e-10	6.6419e-11
	63.8852	4.13075e-10	6.9089e-10	6.2796e-11
	64.7916	4.15425e-10	6.9626e-10	5.8836e-11
	65.698	4.0755e-10	6.9029e-10	7.2232e-11
	66.6043	4.18725e-10	7.1204e-10	6.2096e-11
	67.5107	4.10325e-10	7.38e-10	7.1665e-11
	68.4171	4.11225e-10	7.2934e-10	6.52e-11
	69.3234	4.1185e-10	7.2237e-10	6.6306e-11
	70.2297	4.1395e-10	7.3363e-10	6.3828e-11
	71.1361	4.143e-10	7.2549e-10	7.439e-11
	72.0425	4.104e-10	7.1896e-10	5.9805e-11
	72.9488	4.127e-10	7.1787e-10	6.7002e-11
	73.8552	4.189e-10	7.4234e-10	5.941e-11
	74.7616	4.11175e-10	7.518e-10	6.1951e-11
	75.668	4.1045e-10	7.3314e-10	6.2366e-11
	76.5744	4.08325e-10	7.4875e-10	9.2501e-11
	77.4807	4.124e-10	7.6624e-10	5.6017e-11
	78.3871	4.144e-10	7.542e-10	7.0958e-11
	79.2934	4.09175e-10	7.5121e-10	7.7122e-11
	80.1998	4.16e-10	7.5455e-10	6.8065e-11
	81.1062	4.1875e-10	7.6762e-10	6.4176e-11
	82.0125	4.08125e-10	7.5909e-10	6.1889e-11
	82.9189	4.13725e-10	7.6319e-10	6.4817e-11
	83.8252	4.041e-10	7.6968e-10	6.8874e-11
	84.7316	4.084e-10	7.5763e-10	5.5189e-11
	85.638	4.08275e-10	7.5296e-10	8.0969e-11
	86.5443	4.06575e-10	7.6044e-10	7.0387e-11
	87.4507	4.104e-10	7.731e-10	6.1009e-11
	88.3571	4.1525e-10	7.778e-10	6.8069e-11
	89.2634	4.1815e-10	8.0463e-10	5.9422e-11
	90.1698	4.149e-10	8.1762e-10	6.8777e-11
	91.0761	4.1005e-10	8.1556e-10	6.484e-11
	91.9825	4.075e-10	8.0308e-10	6.4359e-11
	92.8888	4.09725e-10	7.949e-10	6.7545e-11
	93.7952	4.11025e-10	8.1969e-10	6.2975e-11
	94.7016	4.13625e-10	7.6644e-10	6.615e-11
	95.6079	4.11775e-10	7.6624e-10	6.1443e-11
	96.5143	4.0955e-10	7.8159e-10	6.2358e-11
	97.4206	4.171e-10	7.6195e-10	5.8871e-11
	98.3269	4.10175e-10	7.6268e-10	6.1009e-11
	99.2333	4.1325e-10	7.3402e-10	6.7279e-11
	100.14	4.10525e-10	7.3329e-10	5.6733e-11
	101.046	4.14775e-10	7.3794e-10	6.2682e-11
	101.952	4.142e-10	7.4032e-10	7.226e-11
	102.859	4.18875e-10	7.3899e-10	6.6275e-11
	103.765	4.096e-10	7.3374e-10	6.2018e-11
	104.672	4.16075e-10	7.2313e-10	6.5278e-11
	105.578	4.14325e-10	6.9624e-10	5.1526e-11
	106.484	4.154e-10	6.9195e-10	4.377e-11
	107.391	4.1175e-10	7.0289e-10	6.2878e-11
	108.297	4.11725e-10	6.9057e-10	6.1537e-11
	109.203	4.1455e-10	6.8475e-10	7.4507e-11
	110.11	4.157e-10	6.748e-10	7.0547e-11
	111.016	4.1625e-10	6.5971e-10	6.6384e-11
	111.922	4.10975e-10	6.5624e-10	6.631e-11
	112.829	4.1075e-10	6.5754e-10	6.1877e-11
	113.735	4.1625e-10	6.5219e-10	6.5591e-11
	114.641	4.1545e-10	6.4357e-10	5.8433e-11
	115.548	4.07075e-10	6.34e-10	7.0293e-11
	116.454	4.11675e-10	6.3823e-10	5.4157e-11
	117.361	4.086e-10	6.234e-10	6.2991e-11
	118.267	4.15375e-10	6.2624e-10	6.8808e-11
	119.173	4.18025e-10	6.1759e-10	7.3331e-11
	120.08	4.18675e-10	6.1884e-10	6.4871e-11
	120.986	4.12525e-10	6.0822e-10	6.475e-11
	121.892	4.1245e-10	5.8683e-10	6.6384e-11
	122.799	4.18575e-10	5.9868e-10	6.8362e-11
	123.705	4.1495e-10	5.9106e-10	6.3304e-11
	124.611	4.11675e-10	5.867e-10	5.8324e-11
	125.518	4.10625e-10	5.8241e-10	6.5884e-11
	126.424	4.139e-10	5.7175e-10	5.9782e-11
	127.33	4.1235e-10	5.8615e-10	7.1783e-11
	128.237	4.2015e-10	5.9127e-10	7.3452e-11
	129.143	4.11e-10	5.6858e-10	6.4234e-11
	130.05	4.168e-10	5.6487e-10	6.366e-11
	130.956	4.1625e-10	5.6747e-10	6.1752e-11
	131.862	4.11425e-10	5.6919e-10	6.5786e-11
	132.769	4.1535e-10	5.723e-10	6.0935e-11
	133.675	4.15225e-10	5.6345e-10	6.9848e-11
	134.581	4.0955e-10	5.6313e-10	6.2608e-11
	135.488	4.19575e-10	5.7241e-10	6.631e-11
	136.394	4.1465e-10	5.6493e-10	5.4309e-11
	137.3	4.139e-10	5.6462e-10	6.9859e-11
	138.207	4.07925e-10	5.5864e-10	5.6694e-11
	139.113	4.1275e-10	5.5031e-10	6.3957e-11
	140.019	4.1595e-10	5.512e-10	6.2264e-11
	140.926	4.12125e-10	5.5184e-10	6.7584e-11
	141.832	4.1815e-10	5.6283e-10	6.5899e-11
	142.739	4.1445e-10	5.5112e-10	6.4656e-11
	143.645	4.154e-10	5.4846e-10	6.0556e-11
	144.551	4.17e-10	5.4737e-10	5.7698e-11
	145.458	4.1955e-10	5.3679e-10	6.3284e-11
	146.364	4.105e-10	5.4956e-10	6.2475e-11
	147.27	4.187e-10	5.3239e-10	6.4422e-11
	148.177	4.08925e-10	5.4716e-10	5.5763e-11
	149.083	4.14225e-10	5.4008e-10	6.122e-11
	149.989	4.15675e-10	5.4906e-10	7.3761e-11
	150.896	4.18125e-10	5.5391e-10	6.3976e-11
	151.802	4.16125e-10	5.3231e-10	6.0915e-11
	152.708	4.1215e-10	5.3769e-10	5.9758e-11
	153.615	4.1715e-10	5.2429e-10	6.3147e-11
	154.521	4.15575e-10	5.2967e-10	4.9196e-11
	155.428	4.1435e-10	5.2772e-10	6.6028e-11
	156.334	4.14075e-10	5.1677e-10	5.9532e-11
	157.24	4.18925e-10	5.234e-10	5.6631e-11
	158.147	4.1435e-10	5.3454e-10	5.746e-11
	159.053	4.13525e-10	5.2185e-10	8.8435e-11
	159.959	4.1415e-10	5.3152e-10	7.2185e-11
	160.866	4.2005e-10	5.3805e-10	7.8702e-11
	161.772	4.17175e-10	5.2214e-10	6.2389e-11
	162.678	4.08025e-10	5.1422e-10	6.7354e-11
	163.585	4.1475e-10	5.2641e-10	5.7686e-11
	164.491	4.1345e-10	5.2113e-10	5.9895e-11
	165.397	4.17625e-10	5.1007e-10	7.0328e-11
	166.304	4.145e-10	5.1827e-10	5.3293e-11
	167.21	4.1895e-10	5.0919e-10	7.2103e-11
	168.116	4.136e-10	5.1158e-10	6.2045e-11
	169.023	4.1455e-10	4.8588e-10	6.7576e-11
	169.929	4.1425e-10	4.6578e-10	6.0145e-11
	170.836	4.1695e-10	4.3123e-10	8.462e-11
	171.742	4.14775e-10	4.0925e-10	6.8616e-11
	172.648	4.106e-10	3.8213e-10	6.5817e-11
	173.555	4.16e-10	3.6653e-10	5.5751e-11
	174.461	4.15675e-10	3.5367e-10	6.9871e-11
	175.367	4.128e-10	3.3902e-10	5.8007e-11
	176.274	4.126e-10	3.2628e-10	6.1822e-11
	177.18	4.124e-10	3.1192e-10	5.7694e-11
	178.086	4.12525e-10	3.1009e-10	5.4031e-11
	178.993	4.1375e-10	2.9733e-10	5.936e-11
	179.899	4.1855e-10	2.9043e-10	5.8875e-11
	180.806	4.104e-10	2.884e-10	5.1842e-11

## Sheet: Figure S6f
Supplementary Figure 6f
2θ (°)	Intensity (arb. units)		2θ (°)	Intensity (arb. units)
	Before H2 reduction			After 500°C H2 reduction
5	181204		5	145252
5.01	180579		5.01	144355
5.02	179805		5.02	143378
5.03	178777		5.03	142606
5.04	177538		5.04	141870
5.05	175737		5.05	141175
5.06	174357		5.06	140689
5.07	174026		5.07	140696
5.08	173750		5.08	140450
5.09	173497		5.09	139758
5.1	172770		5.1	138929
5.11	171471		5.11	137943
5.12	170079		5.12	137114
5.13	168621		5.13	136423
5.14	167821		5.14	136097
5.15	167400		5.15	135980
5.16	166256		5.16	135428
5.17	164796		5.17	134666
5.18	163495		5.18	133710
5.19	162403		5.19	132727
5.2	162751		5.2	132091
5.21	163178		5.21	131605
5.22	161934		5.22	130859
5.23	160586		5.23	130263
5.24	160047		5.24	130037
5.25	159703		5.25	129636
5.26	158796		5.26	128532
5.27	158009		5.27	127666
5.28	157140		5.28	127480
5.29	156293		5.29	127380
5.3	155489		5.3	127198
5.31	154903		5.31	126844
5.32	154588		5.32	126214
5.33	153662		5.33	125601
5.34	152202		5.34	125004
5.35	151279		5.35	124478
5.36	150702		5.36	124007
5.37	150324		5.37	123375
5.38	150050		5.38	122720
5.39	149469		5.39	122412
5.4	148773		5.4	122218
5.41	147528		5.41	121995
5.42	146345		5.42	121688
5.43	146447		5.43	120894
5.44	146342		5.44	120158
5.45	144259		5.45	119851
5.46	142611		5.46	119540
5.47	143185		5.47	118903
5.48	143265		5.48	118253
5.49	141734		5.49	117635
5.5	140442		5.5	117407
5.51	139699		5.51	117873
5.52	139286		5.52	118143
5.53	139876		5.53	116333
5.54	139432		5.54	115731
5.55	138212		5.55	115726
5.56	137276		5.56	115349
5.57	136538		5.57	114742
5.58	136185		5.58	114584
5.59	136013		5.59	114638
5.6	135761		5.6	113938
5.61	135351		5.61	113085
5.62	133646		5.62	112695
5.63	131859		5.63	112412
5.64	131738		5.64	112045
5.65	131893		5.65	111792
5.66	131184		5.66	112148
5.67	130616		5.67	112488
5.68	130437		5.68	111418
5.69	130345		5.69	110655
5.7	130392		5.7	110354
5.71	130150		5.71	110024
5.72	129368		5.72	109598
5.73	128866		5.73	109358
5.74	128752		5.74	109367
5.75	128361		5.75	109081
5.76	127709		5.76	108523
5.77	127327		5.77	108484
5.78	127130		5.78	108785
5.79	127320		5.79	108763
5.8	127632		5.8	108607
5.81	127016		5.81	108847
5.82	126132		5.82	109203
5.83	125939		5.83	108745
5.84	125930		5.84	108178
5.85	125916		5.85	107902
5.86	125953		5.86	107726
5.87	126238		5.87	107764
5.88	126226		5.88	107895
5.89	125062		5.89	108251
5.9	123980		5.9	108524
5.91	123361		5.91	107933
5.92	122968		5.92	107453
5.93	123149		5.93	106988
5.94	123438		5.94	106822
5.95	123928		5.95	107066
5.96	123395		5.96	107151
5.97	121879		5.97	107081
5.98	121936		5.98	106676
5.99	123044		5.99	106068
6	122627		6	106230
6.01	121520		6.01	106741
6.02	121879		6.02	106508
6.03	122730		6.03	106010
6.04	122972		6.04	105641
6.05	123041		6.05	105342
6.06	122165		6.06	105547
6.07	121417		6.07	105878
6.08	121557		6.08	106534
6.09	121908		6.09	107062
6.1	122579		6.1	106968
6.11	122715		6.11	107059
6.12	121370		6.12	107786
6.13	120578		6.13	108292
6.14	121012		6.14	108234
6.15	121299		6.15	108371
6.16	121338		6.16	108776
6.17	120943		6.17	109029
6.18	120118		6.18	109130
6.19	120036		6.19	109704
6.2	120464		6.2	110600
6.21	120248		6.21	110727
6.22	119740		6.22	110470
6.23	120064		6.23	110359
6.24	120709		6.24	110349
6.25	121389		6.25	110838
6.26	121925		6.26	111354
6.27	121321		6.27	111029
6.28	120697		6.28	110604
6.29	121159		6.29	110860
6.3	121628		6.3	111036
6.31	121549		6.31	110764
6.32	121453		6.32	110506
6.33	120724		6.33	110399
6.34	120225		6.34	110302
6.35	119915		6.35	110210
6.36	119823		6.36	110155
6.37	120039		6.37	110376
6.38	119576		6.38	110415
6.39	118408		6.39	110333
6.4	118330		6.4	110449
6.41	119051		6.41	110697
6.42	119529		6.42	110228
6.43	119853		6.43	109404
6.44	119702		6.44	108616
6.45	119385		6.45	107933
6.46	118385		6.46	107824
6.47	117454		6.47	107823
6.48	117757		6.48	107372
6.49	118113		6.49	106842
6.5	117383		6.5	106391
6.51	116838		6.51	106035
6.52	117604		6.52	105176
6.53	117995		6.53	104571
6.54	116981		6.54	104335
6.55	116111		6.55	103978
6.56	115706		6.56	103328
6.57	115603		6.57	102878
6.58	115932		6.58	102741
6.59	116105		6.59	102671
6.6	113973		6.6	101381
6.61	112840		6.61	100504
6.62	111939		6.62	99608.4
6.63	111028		6.63	98101.6
6.64	110088		6.64	96280.6
6.65	108603		6.65	94972.3
6.66	106902		6.66	93936.6
6.67	105262		6.67	91957.5
6.68	103513		6.68	89896.4
6.69	100753		6.69	87884
6.7	98181.9		6.7	86008.4
6.71	97850.1		6.71	84825.4
6.72	97857.2		6.72	83651.5
6.73	95531.5		6.73	82099.8
6.74	93752.5		6.74	80902.4
6.75	92868.5		6.75	78858.3
6.76	92102.6		6.76	77332.1
6.77	91468.1		6.77	76048.7
6.78	90503		6.78	75265.7
6.79	89019.7		6.79	75245.1
6.8	88245.4		6.8	75073.2
6.81	88265.3		6.81	74724.4
6.82	88336.2		6.82	74018.9
6.83	88431.8		6.83	73049.4
6.84	87733.5		6.84	72641.7
6.85	86617.8		6.85	72542.9
6.86	86659.1		6.86	72197.9
6.87	87038.5		6.87	71739.2
6.88	85882.7		6.88	71139
6.89	84440.3		6.89	70553.1
6.9	84530.7		6.9	70579.5
6.91	84794		6.91	70723.6
6.92	84099.7		6.92	70866.7
6.93	83588.7		6.93	70931.4
6.94	84431		6.94	70679.1
6.95	85186.7		6.95	70341.2
6.96	85263		6.96	69849.8
6.97	84816.2		6.97	69502.6
6.98	83328.8		6.98	70083.8
6.99	82388		6.99	69921.1
7	83045.2		7	68763.8
7.01	83114.1		7.01	68280.2
7.02	82704.4		7.02	68584
7.03	82634.8		7.03	68672.9
7.04	82838.5		7.04	68588.2
7.05	82907.2		7.05	68263.8
7.06	82891.6		7.06	67821.2
7.07	82742.1		7.07	67665.1
7.08	82536.5		7.08	67634.9
7.09	82352.5		7.09	67639.6
7.1	82206.1		7.1	67670.1
7.11	82323.8		7.11	67826.6
7.12	82479.3		7.12	67988.4
7.13	81428.8		7.13	67027.4
7.14	80568.7		7.14	66223.3
7.15	80569.6		7.15	66145.6
7.16	80647.9		7.16	66089.1
7.17	80673.1		7.17	65853.2
7.18	80974.9		7.18	65778.3
7.19	81903.8		7.19	66091.3
7.2	82135.6		7.2	66295.9
7.21	81184.6		7.21	65749.3
7.22	80473.1		7.22	65258.2
7.23	80065.7		7.23	64662.1
7.24	79669.6		7.24	64225.6
7.25	79285.9		7.25	63928.3
7.26	79368.1		7.26	64013.2
7.27	79696.3		7.27	64320.7
7.28	79296.8		7.28	64440.1
7.29	78638.4		7.29	64450.7
7.3	78881.9		7.3	64120.5
7.31	79391.3		7.31	63728.2
7.32	79652.4		7.32	63772.2
7.33	79840.2		7.33	63905.2
7.34	79940.5		7.34	63950.3
7.35	79946		7.35	63975.3
7.36	79606.5		7.36	64021.2
7.37	79349.1		7.37	63869.3
7.38	79472.3		7.38	63116.6
7.39	79578.6		7.39	62628
7.4	79532.2		7.4	62847.5
7.41	79373.9		7.41	63004.9
7.42	79015.3		7.42	63009.7
7.43	78511.2		7.43	63011
7.44	77834.4		7.44	62320.2
7.45	78064.2		7.45	62070.9
7.46	79062.7		7.46	62018.7
7.47	79072		7.47	62023
7.48	78479.2		7.48	62056.1
7.49	78242.3		7.49	61910.4
7.5	78188		7.5	61694
7.51	78439.1		7.51	61453.3
7.52	78764.5		7.52	61266.4
7.53	78407.9		7.53	61484.2
7.54	77851.4		7.54	61710.2
7.55	76738.8		7.55	61366.2
7.56	75866.9		7.56	60963.3
7.57	76493.9		7.57	60740.4
7.58	77257.5		7.58	60584
7.59	77885.6		7.59	60114.3
7.6	78132.5		7.6	59818.2
7.61	77500.4		7.61	59750.3
7.62	77285.2		7.62	59725.8
7.63	77860.6		7.63	59759.7
7.64	77680.8		7.64	59902.6
7.65	76530.1		7.65	60181.9
7.66	76592.1		7.66	60253
7.67	77720.7		7.67	60140.1
7.68	77596.3		7.68	60157.9
7.69	76696.6		7.69	60252.9
7.7	76608.2		7.7	60159.5
7.71	76879.7		7.71	59958.4
7.72	76829.6		7.72	59452.4
7.73	76679.7		7.73	58887.8
7.74	76638.4		7.74	59092.3
7.75	76605.1		7.75	59376.2
7.76	76446.2		7.76	59181.9
7.77	76346		7.77	58906.5
7.78	76618.6		7.78	58654
7.79	76867.7		7.79	58484.8
7.8	76995.5		7.8	58582.3
7.81	76860		7.81	58667.6
7.82	76164.2		7.82	58346.6
7.83	75596		7.83	58270.6
7.84	75302.1		7.84	58524
7.85	75707		7.85	58623.1
7.86	77014		7.86	58512.4
7.87	77380.8		7.87	58211.6
7.88	76875.5		7.88	57739.6
7.89	76041.9		7.89	57457.6
7.9	75031.4		7.9	57302
7.91	75311.3		7.91	57105
7.92	76175.4		7.92	56920.6
7.93	76299.2		7.93	57277.7
7.94	76198.6		7.94	57772.1
7.95	76391.2		7.95	57710.6
7.96	76554.8		7.96	57527.7
7.97	76010.2		7.97	57189
7.98	75559		7.98	56859
7.99	76171.8		7.99	56477.3
8	76721.3		8	56244.7
8.01	76586.6		8.01	56544.5
8.02	76271.6		8.02	56825.4
8.03	75647.1		8.03	56947.4
8.04	75572.5		8.04	57022.2
8.05	76540.5		8.05	56873.1
8.06	77109.7		8.06	56618
8.07	76660.4		8.07	56172.2
8.08	76596.7		8.08	56051.3
8.09	76768.8		8.09	56239.7
8.1	76293.4		8.1	56367.2
8.11	75401		8.11	56451.6
8.12	75321.7		8.12	56284.9
8.13	75626.4		8.13	56002.8
8.14	75581.3		8.14	55700.9
8.15	75393.5		8.15	55386.3
8.16	75047.9		8.16	55015
8.17	74699.2		8.17	54706.8
8.18	74622.6		8.18	54945.2
8.19	74602.1		8.19	55236.1
8.2	75045		8.2	55571.1
8.21	75526.8		8.21	55749.4
8.22	76216.8		8.22	55550.2
8.23	76763.1		8.23	55473.7
8.24	76891.6		8.24	55799.2
8.25	76730.3		8.25	55965.5
8.26	76058.6		8.26	55790.6
8.27	75502.4		8.27	55684
8.28	75123.3		8.28	55385.2
8.29	75223.3		8.29	55276.1
8.3	75791.8		8.3	55266.2
8.31	76167.7		8.31	55170.1
8.32	76404.7		8.32	55019.6
8.33	76048.7		8.33	55101.4
8.34	75442.2		8.34	55294.5
8.35	75407.4		8.35	55063.9
8.36	75578		8.36	54704.1
8.37	75639.9		8.37	54412.4
8.38	75647.5		8.38	54188.9
8.39	75478.4		8.39	54322.8
8.4	75391.9		8.4	54546.1
8.41	75897.9		8.41	54862.5
8.42	76311.4		8.42	55125.4
8.43	76092.2		8.43	54549.2
8.44	75868.5		8.44	54170.9
8.45	75785.4		8.45	54187.2
8.46	75735		8.46	54185.2
8.47	74808.3		8.47	54105.4
8.48	74546.2		8.48	54003.9
8.49	74914.3		8.49	53874.3
8.5	75175.7		8.5	53808.9
8.51	75322.8		8.51	53561.2
8.52	75351.6		8.52	53725.4
8.53	75292.8		8.53	54115.2
8.54	75148.6		8.54	54008.2
8.55	74975.8		8.55	53649.2
8.56	75122.5		8.56	53477.5
8.57	75372.2		8.57	53384.6
8.58	75382.3		8.58	53519.4
8.59	75330.1		8.59	53655.9
8.6	76079.1		8.6	53455.2
8.61	76759.9		8.61	53294.6
8.62	76817.6		8.62	53702.5
8.63	76538.5		8.63	54049.2
8.64	75335.2		8.64	53862.3
8.65	74415.5		8.65	53685.8
8.66	74511.8		8.66	53596.3
8.67	74770.4		8.67	53369.9
8.68	75239.2		8.68	52820.1
8.69	75251		8.69	52684.1
8.7	74581.5		8.7	53170.4
8.71	74526.2		8.71	53286.9
8.72	75121.4		8.72	53009.5
8.73	75383.9		8.73	52996.7
8.74	75405.8		8.74	53174.2
8.75	75761.3		8.75	53104
8.76	76259.5		8.76	52911.5
8.77	75965.9		8.77	52969.7
8.78	75409.3		8.78	53105.2
8.79	75483.7		8.79	52969.2
8.8	75679.2		8.8	52774.4
8.81	75380.7		8.81	52811.3
8.82	75062.9		8.82	52791.5
8.83	75203.7		8.83	52259.2
8.84	75339.7		8.84	51847.4
8.85	75194.4		8.85	52192.7
8.86	75064.8		8.86	52473.2
8.87	74750.3		8.87	52359.8
8.88	74731		8.88	52266.5
8.89	75198.2		8.89	52441
8.9	75180		8.9	52584.7
8.91	74402.8		8.91	52739.2
8.92	74234.7		8.92	52821.1
8.93	74737.5		8.93	52823.5
8.94	75350.2		8.94	52702.2
8.95	76027.7		8.95	52488.7
8.96	75738.6		8.96	52371
8.97	74934.6		8.97	52307
8.98	74670.5		8.98	52214.5
8.99	74630.4		8.99	52117
9	74514.3		9	52104.1
9.01	74352.5		9.01	52116.4
9.02	73911.2		9.02	52124.7
9.03	73596		9.03	52131.2
9.04	74319.5		9.04	52118.5
9.05	75006.3		9.05	52124.7
9.06	74913.4		9.06	52208.5
9.07	74889.3		9.07	52255.6
9.08	75297.7		9.08	52173
9.09	75456.7		9.09	52024.3
9.1	75025.2		9.1	51752.5
9.11	74634.9		9.11	51583.4
9.12	74339.6		9.12	51981.4
9.13	74183.9		9.13	52126.3
9.14	75408.5		9.14	52108.5
9.15	75616.3		9.15	52080.3
9.16	75327.8		9.16	52043.9
9.17	74964.3		9.17	52004.3
9.18	74572.1		9.18	51964
9.19	74520.3		9.19	51882.9
9.2	74626.6		9.2	51781
9.21	74923.6		9.21	51566.1
9.22	75274		9.22	51344.4
9.23	75577.8		9.23	51358.8
9.24	75728.6		9.24	51461.4
9.25	75061.7		9.25	51764.4
9.26	74408.7		9.26	52038.7
9.27	74916.2		9.27	52237.8
9.28	75278.8		9.28	52234.4
9.29	75176.9		9.29	51753.5
9.3	75056		9.3	51430.8
9.31	74961.8		9.31	51525.3
9.32	74849.6		9.32	51568.7
9.33	74706.9		9.33	51506
9.34	74706		9.34	51471.5
9.35	74869.5		9.35	51557.1
9.36	74874.8		9.36	51520.2
9.37	74750		9.37	51407.1
9.38	74594.7		9.38	51397.9
9.39	74426		9.39	51427.8
9.4	74549.2		9.4	50897.1
9.41	74742		9.41	50163.2
9.42	74311.4		9.42	50598.8
9.43	73721.7		9.43	51318.4
9.44	73480.4		9.44	51811.4
9.45	73391.6		9.45	52162.6
9.46	73726.9		9.46	51985.2
9.47	74079.4		9.47	51749.2
9.48	74209.8		9.48	51633.1
9.49	74439.3		9.49	51554.3
9.5	75049.9		9.5	51442.1
9.51	75343.5		9.51	51267.9
9.52	74860.9		9.52	50904.9
9.53	74539.6		9.53	50810.4
9.54	75335.6		9.54	51173.3
9.55	75445.3		9.55	51242.3
9.56	74983.7		9.56	50951.2
9.57	74925.3		9.57	50966.3
9.58	75207.1		9.58	51236.2
9.59	75408.4		9.59	51269.2
9.6	75533.8		9.6	51152.5
9.61	74933.5		9.61	50894.4
9.62	74083.7		9.62	50628.4
9.63	74316.5		9.63	51166.1
9.64	74834		9.64	51902.5
9.65	74704.6		9.65	51524.5
9.66	74455		9.66	51016.7
9.67	74998.4		9.67	50923.8
9.68	75458.4		9.68	50903.6
9.69	75383.6		9.69	50892
9.7	75134.4		9.7	50838.1
9.71	74530.7		9.71	50647.8
9.72	74316.2		9.72	50506.1
9.73	75067.6		9.73	50910.5
9.74	75433.5		9.74	51109.5
9.75	75073.8		9.75	51094.8
9.76	75294.2		9.76	50991.1
9.77	76245.6		9.77	50781.7
9.78	76494		9.78	50606
9.79	76130.8		9.79	50461.1
9.8	75890		9.8	50458.6
9.81	75713.1		9.81	50548.6
9.82	75076.1		9.82	50775.1
9.83	74287.6		9.83	51051.4
9.84	74414		9.84	51130.5
9.85	74805.1		9.85	51141
9.86	74772.3		9.86	51134.8
9.87	74712.9		9.87	51125.5
9.88	75148.8		9.88	50901.4
9.89	75611.8		9.89	50718.1
9.9	75804.9		9.9	50726
9.91	75805.1		9.91	50747.9
9.92	75283.9		9.92	50740
9.93	74883		9.93	50786.3
9.94	75445.5		9.94	50967.4
9.95	75730		9.95	51087.4
9.96	75704.2		9.96	50572.8
9.97	75265.5		9.97	50397.6
9.98	74308		9.98	50488.6
9.99	74106.7		9.99	50516.8
10	74579.2		10	50488.6
10.01	74291.2		10.01	50546.5
10.02	73532.7		10.02	50657.7
10.03	73427		10.03	50842.6
10.04	73604.8		10.04	51037
10.05	73371.5		10.05	50965
10.06	73023.2		10.06	50809.2
10.07	73317.8		10.07	50743.2
10.08	73697.1		10.08	50655.2
10.09	73863.4		10.09	50272.6
10.1	73966.5		10.1	49906.6
10.11	73956.8		10.11	49717
10.12	73865.5		10.12	49734
10.13	73548.2		10.13	50275.6
10.14	73611.9		10.14	50671.6
10.15	74659		10.15	50604.6
10.16	75380.9		10.16	50479.7
10.17	75432.2		10.17	50288.4
10.18	75109.3		10.18	50178.7
10.19	74312.4		10.19	50266.5
10.2	74356.1		10.2	50228.7
10.21	75177.6		10.21	50101.5
10.22	75413.7		10.22	50294.9
10.23	75263.1		10.23	50693.5
10.24	75219.4		10.24	50814.1
10.25	75201.8		10.25	50799.9
10.26	74745		10.26	50830.7
10.27	74189.8		10.27	50860.3
10.28	74239.1		10.28	50742.8
10.29	74347		10.29	50579.7
10.3	73772.7		10.3	50368.3
10.31	73381.3		10.31	50230.8
10.32	74476.9		10.32	50489.6
10.33	75494.3		10.33	50734.5
10.34	75174		10.34	50326.8
10.35	74931.2		10.35	50024.4
10.36	74954.1		10.36	49896.9
10.37	74991.9		10.37	49954.2
10.38	75033.2		10.38	50340
10.39	74905.9		10.39	50572.6
10.4	74549.8		10.4	50587.2
10.41	74362.5		10.41	50505.9
10.42	74336.6		10.42	50335.6
10.43	74036.5		10.43	50425.8
10.44	73578.4		10.44	50681.8
10.45	74209.5		10.45	50472.8
10.46	75340.5		10.46	50060
10.47	74801.3		10.47	50173.5
10.48	73829.4		10.48	50460
10.49	74032.3		10.49	50591.6
10.5	74561.8		10.5	50613.1
10.51	75153.7		10.51	50214.5
10.52	75547.2		10.52	49832.3
10.53	74903.2		10.53	49934
10.54	74289.7		10.54	50046
10.55	74282.6		10.55	49962.3
10.56	74299.4		10.56	49888.3
10.57	74238.9		10.57	49877.5
10.58	74345.5		10.58	50003.5
10.59	74780.5		10.59	50382.4
10.6	75039.7		10.6	50612.9
10.61	74865.6		10.61	50626.9
10.62	74897.4		10.62	50341.8
10.63	75085.2		10.63	49763.1
10.64	75321.2		10.64	49716.6
10.65	75575.4		10.65	50036.5
10.66	75197.2		10.66	50086.9
10.67	74514.9		10.67	50011.5
10.68	74256.3		10.68	50190
10.69	74160.1		10.69	50415.2
10.7	74079.6		10.7	50085.1
10.71	74083.7		10.71	49650
10.72	74674.5		10.72	49641.4
10.73	75279		10.73	49711.1
10.74	75161.5		10.74	49792.9
10.75	74901.8		10.75	49910.9
10.76	74364.3		10.76	50155.3
10.77	73970.2		10.77	50352.1
10.78	74029.5		10.78	50389.3
10.79	74107.8		10.79	50408.5
10.8	74174.5		10.8	50497.2
10.81	74422.4		10.81	50603.1
10.82	74931.9		10.82	50764.9
10.83	74825.8		10.83	50506.2
10.84	74088.7		10.84	49818.9
10.85	74080.3		10.85	49818.5
10.86	74595.9		10.86	50311.7
10.87	74593.7		10.87	50448.8
10.88	74326.4		10.88	50405.2
10.89	74091.8		10.89	50501.6
10.9	73897.9		10.9	50620.8
10.91	74028.5		10.91	50367.5
10.92	74176.3		10.92	50071.8
10.93	73747.9		10.93	50264.6
10.94	73376.8		10.94	50516.9
10.95	73934.7		10.95	50308
10.96	74534.9		10.96	50171.1
10.97	74785.5		10.97	50397.1
10.98	74779.4		10.98	50563.9
10.99	74157		10.99	50471.1
11	73711.6		11	50338
11.01	74049.9		11.01	50153.7
11.02	74233.7		11.02	50042.2
11.03	74290.7		11.03	49974
11.04	74390.6		11.04	50140.5
11.05	74535.8		11.05	50531.8
11.06	74375.4		11.06	50214.4
11.07	73991.4		11.07	49380.2
11.08	73910.5		11.08	49319.6
11.09	73992.3		11.09	49670.4
11.1	74007.7		11.1	49791.7
11.11	74006		11.11	49824.8
11.12	74120.3		11.12	49928.3
11.13	74254.7		11.13	50023.5
11.14	74166.1		11.14	49889.9
11.15	74032.6		11.15	49744.2
11.16	73827.2		11.16	49799.7
11.17	73745.6		11.17	49869.1
11.18	74188.1		11.18	50233.8
11.19	74643.3		11.19	50432
11.2	74985.1		11.2	50280.3
11.21	75024.9		11.21	49943.6
11.22	74447.1		11.22	49264.6
11.23	74494.9		11.23	49024.9
11.24	75530.8		11.24	49474.7
11.25	75538.6		11.25	49714.2
11.26	74407.5		11.26	49610.7
11.27	74250.8		11.27	49510.3
11.28	74836.2		11.28	49393.4
11.29	74829.3		11.29	49629.6
11.3	74501.1		11.3	50037.6
11.31	74447.6		11.31	49832.1
11.32	74489		11.32	49398.7
11.33	74287.6		11.33	49493
11.34	74021.6		11.34	49669.1
11.35	73830.3		11.35	49374.3
11.36	73647.4		11.36	49130.9
11.37	73419.1		11.37	49759.6
11.38	73348.4		11.38	50284.3
11.39	73937.1		11.39	49847.5
11.4	74434.9		11.4	49440.7
11.41	74344.5		11.41	50251.2
11.42	74156.6		11.42	50634.2
11.43	73781.2		11.43	50339.8
11.44	73825.2		11.44	49949.1
11.45	74541.3		11.45	49442.7
11.46	74488.1		11.46	49186.7
11.47	73554.3		11.47	49216.7
11.48	73351.5		11.48	49517.3
11.49	73724.6		11.49	50022
11.5	73528.4		11.5	49944.7
11.51	73007.3		11.51	49538.9
11.52	72617.8		11.52	49354.1
11.53	72302.4		11.53	49301.4
11.54	73154		11.54	49755.9
11.55	74165		11.55	50315.5
11.56	74255.9		11.56	50114.3
11.57	74099.9		11.57	49824.8
11.58	73727		11.58	49783.6
11.59	73451.5		11.59	49706.5
11.6	73723.1		11.6	49316
11.61	73992.1		11.61	48982.9
11.62	74074.1		11.62	48925
11.63	73734.4		11.63	48897.7
11.64	72488.2		11.64	49150.3
11.65	72117		11.65	49342.4
11.66	73221.9		11.66	49524.3
11.67	73829.7		11.67	49546.2
11.68	74071.4		11.68	49381.4
11.69	73989.2		11.69	49484.1
11.7	73707.1		11.7	49805
11.71	73699.6		11.71	49955.4
11.72	73871.6		11.72	50002.9
11.73	74441		11.73	50051.9
11.74	75108.6		11.74	50077.2
11.75	74708.3		11.75	49761.4
11.76	74038.8		11.76	49396.4
11.77	74033.4		11.77	49568.8
11.78	74094.2		11.78	49830
11.79	73616.7		11.79	49220
11.8	73148.2		11.8	48659.5
11.81	74282.6		11.81	48468.8
11.82	74998.8		11.82	48418.1
11.83	74572.9		11.83	48671.4
11.84	74328.3		11.84	48926.9
11.85	74682.6		11.85	49138.1
11.86	74826.7		11.86	49269.9
11.87	74579.5		11.87	49096.6
11.88	74053.9		11.88	49130.5
11.89	73200.2		11.89	49361.1
11.9	73287.1		11.9	49465.9
11.91	74169.7		11.91	49459
11.92	74515		11.92	49180.5
11.93	74529.4		11.93	48745.6
11.94	74089.6		11.94	48444.6
11.95	73506.8		11.95	48237.7
11.96	73417.7		11.96	48370.4
11.97	73521		11.97	48619.6
11.98	73886.8		11.98	48901.2
11.99	74284.5		11.99	49140.6
12	74485.3		12	49068.3
12.01	74521		12.01	48963.7
12.02	73980.3		12.02	48850.5
12.03	73583.8		12.03	48739.3
12.04	73863.9		12.04	48574.6
12.05	73743.8		12.05	48609.6
12.06	72565.4		12.06	49122.8
12.07	71786.7		12.07	49466.5
12.08	73394.2		12.08	49483.4
12.09	73853.1		12.09	49489.6
12.1	73388.5		12.1	49321.2
12.11	73375.5		12.11	49065
12.12	73760.4		12.12	48689.8
12.13	73939.4		12.13	48627.6
12.14	73978.8		12.14	48765
12.15	73747.1		12.15	48938.3
12.16	73409.6		12.16	49119.7
12.17	73384.6		12.17	49311.5
12.18	73427.9		12.18	49451.9
12.19	73102		12.19	49201
12.2	72732.7		12.2	48898
12.21	73545.3		12.21	48887.5
12.22	74153.2		12.22	48955.7
12.23	73511.7		12.23	49144.2
12.24	73135.7		12.24	49302.6
12.25	74134.8		12.25	49112.5
12.26	74774.7		12.26	48906.8
12.27	74286.5		12.27	48622.8
12.28	73854.4		12.28	48403.6
12.29	73610.3		12.29	48305.6
12.3	73386.9		12.3	48417.8
12.31	73185.6		12.31	48797.7
12.32	73416.9		12.32	48877.5
12.33	74038		12.33	48684.7
12.34	74161		12.34	48622
12.35	73962		12.35	48642.5
12.36	73772.4		12.36	48612.5
12.37	73567.6		12.37	48560.6
12.38	73038.9		12.38	48547.9
12.39	72431.8		12.39	48548.9
12.4	72180.1		12.4	48795.2
12.41	72054.4		12.41	49028.4
12.42	72159.6		12.42	48962.1
12.43	72418.4		12.43	48838.3
12.44	73197.6		12.44	48703.4
12.45	73760.8		12.45	48674.2
12.46	73369		12.46	49007.9
12.47	73029.4		12.47	49270.5
12.48	72904.9		12.48	49085.9
12.49	72750.9		12.49	49017.1
12.5	72475.7		12.5	49110.9
12.51	72622.3		12.51	49328.7
12.52	73332.7		12.52	49706.6
12.53	73470		12.53	49716.9
12.54	73072.3		12.54	49382.3
12.55	73385.6		12.55	49224.9
12.56	74160.2		12.56	49195.3
12.57	74343		12.57	49439.5
12.58	74221.2		12.58	49802.7
12.59	73865.7		12.59	49897
12.6	73456.9		12.6	49926.9
12.61	73715.9		12.61	50300.5
12.62	74032.3		12.62	50714.6
12.63	73817.3		12.63	50517.6
12.64	73512.2		12.64	50255.5
12.65	73260.4		12.65	50043.4
12.66	72985.8		12.66	49845.9
12.67	72607.4		12.67	49676.5
12.68	72543		12.68	49611.4
12.69	73304.9		12.69	49807
12.7	73709.5		12.7	49944.4
12.71	73363.7		12.71	49746.3
12.72	73087.2		12.72	49635
12.73	72929.8		12.73	49579
12.74	72724.1		12.74	49708.5
12.75	72470.4		12.75	50015.3
12.76	72157.8		12.76	49997.3
12.77	71825.6		12.77	49758.2
12.78	72285.2		12.78	49711.6
12.79	73115.5		12.79	49765.3
12.8	73394.1		12.8	49900.4
12.81	73449.7		12.81	50061.7
12.82	73316.1		12.82	50177.5
12.83	73177.4		12.83	50284.9
12.84	73371.4		12.84	50420.8
12.85	73564.4		12.85	50541.1
12.86	73426.4		12.86	49695.6
12.87	73280.4		12.87	49125.1
12.88	73046.9		12.88	49453
12.89	72911.4		12.89	49672.3
12.9	72931.3		12.9	49393.4
12.91	72875.1		12.91	49364.6
12.92	72655.4		12.92	49871.5
12.93	72730.6		12.93	50177.2
12.94	73228.7		12.94	50254.5
12.95	73317.7		12.95	50076
12.96	72991.3		12.96	49667.4
12.97	72552.6		12.97	49701.9
12.98	72037.4		12.98	50046.9
12.99	71676.3		12.99	50142.8
13	71405.7		13	50110
13.01	72114.3		13.01	50008.4
13.02	73013.9		13.02	49927.9
13.03	72562		13.03	50297.2
13.04	71880.4		13.04	50743.2
13.05	72313.2		13.05	50820.2
13.06	72761.6		13.06	50744.7
13.07	72126.8		13.07	50270.6
13.08	71570.7		13.08	49845.1
13.09	71874.1		13.09	50245
13.1	72140.3		13.1	50419.6
13.11	72088		13.11	50021
13.12	72313.2		13.12	49823
13.13	73127.6		13.13	50089.3
13.14	73621.9		13.14	50263.1
13.15	72774.5		13.15	50283.3
13.16	72804.2		13.16	50293
13.17	73494.1		13.17	49450.4
13.18	73578.8		13.18	49295.5
13.19	73221.1		13.19	49443.8
13.2	73033.8		13.2	49646.8
13.21	72939.4		13.21	49873.6
13.22	72878.5		13.22	49987.9
13.23	72842.3		13.23	50053.5
13.24	72942.2		13.24	50339.3
13.25	73107.4		13.25	50601.5
13.26	73471.1		13.26	50429.5
13.27	73819.3		13.27	50168.1
13.28	73061.8		13.28	49914.2
13.29	72521.1		13.29	49716.5
13.3	72885.3		13.3	49729.3
13.31	73084.8		13.31	49754.2
13.32	72579		13.32	50359.5
13.33	72313.7		13.33	50559.4
13.34	72628.1		13.34	50146.6
13.35	72570.8		13.35	49988.2
13.36	71929.4		13.36	50239.7
13.37	72073.8		13.37	50273.3
13.38	73066.9		13.38	50068.6
13.39	73530.3		13.39	49998.4
13.4	73590		13.4	50029.7
13.41	73560.7		13.41	50034.6
13.42	73446.9		13.42	50034.1
13.43	72524.4		13.43	50234
13.44	71392.1		13.44	50490.7
13.45	71729.4		13.45	50443.3
13.46	72471.1		13.46	50318.2
13.47	72939.8		13.47	50451.9
13.48	73298		13.48	50568.8
13.49	73373.3		13.49	50409
13.5	73286.4		13.5	50204.4
13.51	72732		13.51	49989.5
13.52	72426.1		13.52	49915.1
13.53	72970.1		13.53	50247.2
13.54	73379.4		13.54	50492.3
13.55	72758.5		13.55	50551.2
13.56	72616.7		13.56	50541.9
13.57	73013.8		13.57	50456.6
13.58	73134.7		13.58	50299.2
13.59	72941.3		13.59	50063.1
13.6	72559.9		13.6	49938.6
13.61	72031.2		13.61	49902.3
13.62	71509.2		13.62	49977.9
13.63	71026.3		13.63	50115
13.64	71355.3		13.64	50281.4
13.65	72020		13.65	50444.3
13.66	72637.1		13.66	50402.6
13.67	73185.5		13.67	50308.6
13.68	72599.6		13.68	50302.5
13.69	71939.6		13.69	50314.3
13.7	71746.8		13.7	50555.1
13.71	71830.1		13.71	50660.4
13.72	72733.8		13.72	50237.2
13.73	73209.3		13.73	49914.4
13.74	72163		13.74	50053.8
13.75	71624.6		13.75	50145.5
13.76	72407.9		13.76	50067.6
13.77	72490.5		13.77	50015.9
13.78	71383		13.78	50506.2
13.79	71318.8		13.79	50668
13.8	72467.8		13.8	50605.8
13.81	73118.6		13.81	50603.2
13.82	73356.4		13.82	50649.5
13.83	73138.4		13.83	50717.3
13.84	72658		13.84	50795.4
13.85	72288.3		13.85	50401
13.86	71974		13.86	49914
13.87	71763.4		13.87	50533.9
13.88	71637.3		13.88	51396.9
13.89	71955.3		13.89	51338.8
13.9	72333.5		13.9	51025.5
13.91	72465.1		13.91	50458.1
13.92	72501.8		13.92	49957.3
13.93	72309.4		13.93	50300
13.94	72142.9		13.94	50600.7
13.95	72906.8		13.95	50726.5
13.96	73328.8		13.96	50786.2
13.97	73232.9		13.97	50725.4
13.98	72872.4		13.98	50479
13.99	72108.7		13.99	49935.5
14	71481.4		14	49638.2
14.01	71022.9		14.01	49890.2
14.02	70738.5		14.02	50075.4
14.03	70604.5		14.03	50270.7
14.04	70812.1		14.04	50473.9
14.05	71208.8		14.05	50672.9
14.06	71161		14.06	50635.7
14.07	70928.6		14.07	50501.1
14.08	71679.7		14.08	50801.4
14.09	72547		14.09	51160.1
14.1	72321.6		14.1	51075.8
14.11	71917.7		14.11	50907.6
14.12	72003.4		14.12	50867.7
14.13	72176.2		14.13	50854.3
14.14	72369.3		14.14	50862.5
14.15	72420.1		14.15	50870.7
14.16	72018.2		14.16	50799.2
14.17	71776.8		14.17	50743.7
14.18	71980.7		14.18	50701.3
14.19	72136.6		14.19	50565.5
14.2	72181.4		14.2	50271.1
14.21	72205.1		14.21	50180.1
14.22	72645.1		14.22	50340.8
14.23	72397.5		14.23	50402.5
14.24	71680.2		14.24	50379
14.25	71387.5		14.25	50408.5
14.26	71361.1		14.26	50468
14.27	71407.1		14.27	50446.3
14.28	71467.7		14.28	50383.6
14.29	71250.8		14.29	50259.4
14.3	71031.4		14.3	50126.1
14.31	71655.1		14.31	50223.8
14.32	72342.8		14.32	50348.5
14.33	72138.6		14.33	50390.3
14.34	71839.2		14.34	50432
14.35	71189.7		14.35	50537.1
14.36	70696		14.36	50582.5
14.37	70456.5		14.37	50411.2
14.38	70474.2		14.38	50277.6
14.39	71056.1		14.39	50317.7
14.4	71407.8		14.4	50370.9
14.41	71317.3		14.41	50453.7
14.42	71231.7		14.42	50546.2
14.43	71162.7		14.43	50650.1
14.44	71228.8		14.44	50662.4
14.45	71417.1		14.45	50593.6
14.46	71784.3		14.46	50642
14.47	72255.4		14.47	50759.1
14.48	71687.8		14.48	50745.2
14.49	70753.6		14.49	50680.6
14.5	71036.8		14.5	50781.9
14.51	71636.2		14.51	50923.8
14.52	71226.3		14.52	50902.2
14.53	70643.2		14.53	50846.8
14.54	70588.2		14.54	50651.9
14.55	70626.1		14.55	50605
14.56	70653.6		14.56	51214.6
14.57	70794.6		14.57	51609.4
14.58	71316.7		14.58	51021.1
14.59	71554.6		14.59	50609.3
14.6	71025.3		14.6	50819
14.61	70660.6		14.61	50972.8
14.62	70894.7		14.62	50871.5
14.63	70898.5		14.63	50936
14.64	70673		14.64	51185.4
14.65	70857		14.65	51322.4
14.66	71413.1		14.66	51354.1
14.67	71434.8		14.67	51284.3
14.68	71102.4		14.68	51150.4
14.69	70718.2		14.69	50895.5
14.7	70364.7		14.7	50621.9
14.71	70940.2		14.71	50809.1
14.72	71719.6		14.72	51112.5
14.73	71224.7		14.73	50936.6
14.74	70490.7		14.74	50717.5
14.75	70885.5		14.75	51045.1
14.76	71329.8		14.76	51406.8
14.77	71392.9		14.77	51571.5
14.78	71327.1		14.78	51605.8
14.79	70988		14.79	51359.8
14.8	70727.2		14.8	51148.8
14.81	70720.1		14.81	51084.1
14.82	70777.1		14.82	51153.3
14.83	70929.9		14.83	51456.8
14.84	71247.7		14.84	51634
14.85	71784.1		14.85	50996.2
14.86	71730.1		14.86	50844.9
14.87	71116.7		14.87	50974.5
14.88	70921.5		14.88	50838.5
14.89	70993.2		14.89	50534.2
14.9	70489.1		14.9	50664.5
14.91	69743.9		14.91	50996.8
14.92	69784.5		14.92	50993.5
14.93	70138.6		14.93	50889.7
14.94	70768.4		14.94	50934.2
14.95	71396.1		14.95	51026.7
14.96	71495		14.96	51176.9
14.97	71359.6		14.97	51259
14.98	70577.9		14.98	50955.1
14.99	69977.5		14.99	50673.3
15	70319.1		15	51034.8
15.01	70628.8		15.01	51139.5
15.02	71423.7		15.02	50647.4
15.03	71697.5		15.03	50488.3
15.04	71289.9		15.04	51020.3
15.05	70887.7		15.05	51298.1
15.06	70515.6		15.06	51200.7
15.07	70496.4		15.07	51025.4
15.08	70822.6		15.08	50777.6
15.09	70947		15.09	50761.1
15.1	70927.9		15.1	50904.8
15.11	70829.7		15.11	50974.5
15.12	70681.7		15.12	50992.9
15.13	70360.1		15.13	50759.6
15.14	69999		15.14	50453.4
15.15	70540.9		15.15	50858.5
15.16	71155.2		15.16	51347.8
15.17	71027.4		15.17	51435.3
15.18	70709.8		15.18	51456.6
15.19	70178.8		15.19	51546.5
15.2	69820.7		15.2	51509.1
15.21	70197		15.21	50975.1
15.22	70666.1		15.22	50548.3
15.23	71204.2		15.23	51447.4
15.24	71460.3		15.24	51778.1
15.25	71157.3		15.25	51285.2
15.26	70889.4		15.26	51013.5
15.27	70692.6		15.27	51088.6
15.28	70593.6		15.28	51242
15.29	69971.8		15.29	51471.6
15.3	69565.4		15.3	51412.9
15.31	69183.7		15.31	51157.2
15.32	69558.1		15.32	51271.4
15.33	70275		15.33	51551.4
15.34	69904		15.34	51268.3
15.35	69216.8		15.35	50819
15.36	69738.1		15.36	50966.8
15.37	70443.5		15.37	51252.5
15.38	69955.4		15.38	51143.8
15.39	69424.7		15.39	51032
15.4	69944.8		15.4	51203.3
15.41	70483.9		15.41	51377.7
15.42	70166.2		15.42	51412.1
15.43	69926.3		15.43	51463.3
15.44	69914.4		15.44	51596.7
15.45	69985.9		15.45	51689.8
15.46	70198.8		15.46	51329.7
15.47	70490.3		15.47	51109.4
15.48	70891.5		15.48	50973.3
15.49	70825.6		15.49	50991.9
15.5	70269		15.5	51172.5
15.51	70011.6		15.51	51332.2
15.52	69982.4		15.52	51474.5
15.53	70190.7		15.53	51468.7
15.54	70516.6		15.54	51373.7
15.55	70086.7		15.55	51040.4
15.56	69476.6		15.56	50669.3
15.57	69824.4		15.57	50983.9
15.58	70313.8		15.58	51418.5
15.59	69724.5		15.59	51224.5
15.6	69198.8		15.6	50943.1
15.61	70241.4		15.61	51260.4
15.62	71203.2		15.62	51560.8
15.63	70956.1		15.63	51693.4
15.64	70678.1		15.64	51664.3
15.65	70650		15.65	51227.1
15.66	70530.5		15.66	51079.9
15.67	70190.3		15.67	51584.8
15.68	69980.3		15.68	51902.4
15.69	70022.3		15.69	51538.6
15.7	69972.3		15.7	51502.6
15.71	69834.1		15.71	51713.7
15.72	69850.9		15.72	51607.2
15.73	69983.9		15.73	51268.8
15.74	69965.3		15.74	51528.5
15.75	69884.2		15.75	52103.5
15.76	70292.5		15.76	51833.4
15.77	70864.9		15.77	51304.1
15.78	70975.4		15.78	51458.7
15.79	70926.8		15.79	51751
15.8	70716.6		15.8	51491.2
15.81	70504.3		15.81	51191.9
15.82	70128.4		15.82	51343.1
15.83	69962.9		15.83	51522.6
15.84	70493.3		15.84	51743.5
15.85	70813		15.85	51743.5
15.86	70313.6		15.86	51210.5
15.87	69791.9		15.87	50926
15.88	69333.6		15.88	51243.7
15.89	69243.3		15.89	51640.4
15.9	69725.1		15.9	52129.5
15.91	70219.9		15.91	52388.8
15.92	70718.9		15.92	52248.9
15.93	70375.6		15.93	52062.6
15.94	69376.1		15.94	51811.8
15.95	69525.6		15.95	51970.1
15.96	70294.4		15.96	52337.5
15.97	70558.4		15.97	52096.7
15.98	70578		15.98	51626.3
15.99	70186.2		15.99	51261.7
16	69653.7		16	51024.2
16.01	69012.1		16.01	51351.4
16.02	68448.1		16.02	51758.6
16.03	68471		16.03	51894.4
16.04	68786		16.04	51969.4
16.05	69914.4		16.05	51972.4
16.06	70577.9		16.06	51968.8
16.07	69594		16.07	51951.7
16.08	68834.4		16.08	51943.9
16.09	68915.2		16.09	51950.4
16.1	69005.8		16.1	52010.5
16.11	69108.2		16.11	52156.4
16.12	69268.7		16.12	52197.2
16.13	69496		16.13	52114.8
16.14	69606.1		16.14	51957.6
16.15	69620.9		16.15	51745.9
16.16	69681.5		16.16	51889.2
16.17	69753.1		16.17	52234
16.18	69423.8		16.18	52368.1
16.19	68967.2		16.19	52398.2
16.2	69156.8		16.2	52255.2
16.21	69519.2		16.21	52073.7
16.22	69307.5		16.22	51707.9
16.23	69121.9		16.23	51459.2
16.24	69655.5		16.24	51891.4
16.25	70077.5		16.25	52337
16.26	69529.1		16.26	52365.9
16.27	69001.4		16.27	52376.2
16.28	68870.6		16.28	52472
16.29	68720.4		16.29	52543.4
16.3	68463.3		16.3	52426.1
16.31	68601.6		16.31	52346
16.32	69402.2		16.32	52289.1
16.33	69728.5		16.33	52070.7
16.34	69475		16.34	51659.3
16.35	69380.1		16.35	51652
16.36	69420.8		16.36	51983.1
16.37	69526.6		16.37	52163
16.38	69650.6		16.38	52246.3
16.39	69200.1		16.39	52258.1
16.4	68549.1		16.4	52238.5
16.41	68714.8		16.41	52227.7
16.42	69103		16.42	52215
16.43	69073.5		16.43	52158.1
16.44	68992.5		16.44	52098.9
16.45	69210		16.45	52291
16.46	69348.2		16.46	52420.5
16.47	68919.5		16.47	52235.4
16.48	68537.6		16.48	52138.7
16.49	68809.7		16.49	52436.5
16.5	69057.4		16.5	52643.2
16.51	69290.6		16.51	52570.3
16.52	69217.4		16.52	52516.9
16.53	68621.7		16.53	52163.3
16.54	68710.1		16.54	52049.5
16.55	69654.1		16.55	52116.9
16.56	69931.3		16.56	52245.4
16.57	69625.3		16.57	52422.6
16.58	69325		16.58	52291.4
16.59	69046.3		16.59	51974.2
16.6	69282		16.6	52060.5
16.61	69732.3		16.61	52306.4
16.62	69426.3		16.62	52332.4
16.63	68929.4		16.63	52309.3
16.64	68662.3		16.64	52525.6
16.65	68469.3		16.65	52811.4
16.66	68386.1		16.66	53163.6
16.67	68321.1		16.67	53467.2
16.68	68250.3		16.68	52595.4
16.69	68097.2		16.69	52006.2
16.7	67678.5		16.7	52236
16.71	67599.5		16.71	52357
16.72	68382.7		16.72	52066.8
16.73	68897.2		16.73	51865.3
16.74	68873.5		16.74	51851.2
16.75	68854.5		16.75	51845.3
16.76	68990.7		16.76	51890
16.77	68864.9		16.77	51893.1
16.78	68546		16.78	51873.8
16.79	68732.8		16.79	52108.8
16.8	69213.5		16.8	52498.9
16.81	68668.2		16.81	52596.9
16.82	67680.9		16.82	52558.3
16.83	67396		16.83	52357.3
16.84	67419.1		16.84	52174.1
16.85	68063.1		16.85	52545.1
16.86	68790.6		16.86	52981.1
16.87	69027.8		16.87	52916
16.88	69151.9		16.88	52716.9
16.89	68911.7		16.89	52320
16.9	68625.3		16.9	51989.4
16.91	68176		16.91	52070.4
16.92	67804.2		16.92	52206.3
16.93	67655.2		16.93	52452.3
16.94	67777.4		16.94	52654
16.95	68372		16.95	52766.6
16.96	68619.1		16.96	52943.6
16.97	68396.4		16.97	53208
16.98	68476.6		16.98	53132.4
16.99	68840.2		16.99	52742.7
17	69139.7		17	52579
17.01	69391.3		17.01	52573
17.02	69509.6		17.02	52802.4
17.03	69552.7		17.03	53124
17.04	69455.8		17.04	53063.2
17.05	69270.5		17.05	52879.3
17.06	68694.9		17.06	52827.3
17.07	68080		17.07	52821.9
17.08	67896.3		17.08	52886.9
17.09	67873.7		17.09	52935.2
17.1	68232.9		17.1	52840.5
17.11	68440.8		17.11	52697.4
17.12	67954.4		17.12	52451.4
17.13	67687.2		17.13	52266.2
17.14	68123.9		17.14	52487
17.15	68433		17.15	52575.3
17.16	69445.5		17.16	52483.1
17.17	69540.4		17.17	52468.2
17.18	68737.6		17.18	52563.9
17.19	68145.8		17.19	52709.6
17.2	67764.7		17.2	52901.8
17.21	67745		17.21	52783.3
17.22	67962.2		17.22	52463.2
17.23	67773.9		17.23	52424.7
17.24	67417.7		17.24	52537.3
17.25	67693.9		17.25	52823.3
17.26	68182.9		17.26	53120.1
17.27	68449.3		17.27	52848.2
17.28	68633.6		17.28	52467.8
17.29	68693.3		17.29	52774.9
17.3	68738.1		17.3	53135.9
17.31	68851.7		17.31	53382.9
17.32	68800.8		17.32	53522.1
17.33	68132.1		17.33	53332.7
17.34	67532		17.34	53205.7
17.35	67252.9		17.35	53317.3
17.36	67129.5		17.36	53399.4
17.37	67272.8		17.37	53486
17.38	67705.8		17.38	53392.1
17.39	68534.7		17.39	53077.2
17.4	68800		17.4	52941.9
17.41	68503.2		17.41	52986.5
17.42	68129.3		17.42	52980.8
17.43	67714		17.43	52940.1
17.44	67649.6		17.44	53264.9
17.45	67763.4		17.45	53738.6
17.46	67820.4		17.46	53775.7
17.47	67858.6		17.47	53639.2
17.48	67928.2		17.48	53416.7
17.49	68021.5		17.49	53158.4
17.5	68224.3		17.5	52813.7
17.51	68360.9		17.51	52504.9
17.52	68048.1		17.52	52944.1
17.53	67738.4		17.53	53219.1
17.54	67670.3		17.54	52824.3
17.55	67636.5		17.55	52582.9
17.56	66816.7		17.56	52919.1
17.57	66440.7		17.57	53125.6
17.58	66643.9		17.58	53013
17.59	66925.8		17.59	52941.3
17.6	67298.8		17.6	53188.8
17.61	67680.4		17.61	53483.4
17.62	68067.8		17.62	53895
17.63	68067.4		17.63	53626.2
17.64	67779.5		17.64	52880.2
17.65	67300.3		17.65	52961.1
17.66	66787		17.66	53463.4
17.67	67624.2		17.67	53453.9
17.68	68904.2		17.68	53238.9
17.69	68168.3		17.69	52818.1
17.7	67113.4		17.7	52386.6
17.71	67134.6		17.71	52322.2
17.72	67277.7		17.72	52384.2
17.73	66889.9		17.73	52709.7
17.74	66572.8		17.74	53002.8
17.75	66813.6		17.75	53135.2
17.76	67049.8		17.76	53225.7
17.77	67125		17.77	53304.2
17.78	67129		17.78	53331
17.79	67006.8		17.79	53254.2
17.8	67256		17.8	53100.7
17.81	68062.9		17.81	52837.7
17.82	68481.5		17.82	52701.6
17.83	67752.4		17.83	52619.4
17.84	67472.1		17.84	52820.5
17.85	67352.1		17.85	53207.8
17.86	67319.6		17.86	53290.5
17.87	67365		17.87	53211
17.88	68051.3		17.88	53226
17.89	68913.7		17.89	53275.9
17.9	68780.1		17.9	53119.5
17.91	68373		17.91	52946.8
17.92	68131.2		17.92	52976.9
17.93	68032.7		17.93	53086.1
17.94	68520.8		17.94	53388.9
17.95	68988		17.95	53617.1
17.96	67190.7		17.96	53441.9
17.97	66231.2		17.97	53279.9
17.98	67233.9		17.98	53384
17.99	67992.1		17.99	53470.3
18	67987.4		18	53540.2
18.01	67925		18.01	53506.1
18.02	67810.8		18.02	53313.5
18.03	67704.4		18.03	53224.9
18.04	67605.5		18.04	53252.4
18.05	67095.6		18.05	53317.8
18.06	66277.3		18.06	53407.6
18.07	66004.1		18.07	53265.4
18.08	66036.9		18.08	53009.6
18.09	66756.7		18.09	53141.3
18.1	67653.6		18.1	53411.4
18.11	67854.5		18.11	53401
18.12	67812		18.12	53313.9
18.13	67510.8		18.13	53378.4
18.14	67268.2		18.14	53467.8
18.15	67674.2		18.15	53573.2
18.16	67969.1		18.16	53635.6
18.17	67413.2		18.17	53515.6
18.18	66923.9		18.18	53312.2
18.19	66889.4		18.19	52920.2
18.2	66939.7		18.2	52641.3
18.21	67109.1		18.21	53040
18.22	67215.9		18.22	53377.2
18.23	68180.9		18.23	53746.5
18.24	68376.5		18.24	53883.6
18.25	68000.5		18.25	53756.2
18.26	67807.2		18.26	53553.5
18.27	67760.9		18.27	53293.4
18.28	67721.7		18.28	53146.6
18.29	67687.8		18.29	53075.5
18.3	67684.8		18.3	53200.5
18.31	67691.9		18.31	53407
18.32	67656.6		18.32	53585.8
18.33	67629.9		18.33	53718.6
18.34	67789.3		18.34	53535.4
18.35	67965		18.35	53313.1
18.36	67961.2		18.36	54212.4
18.37	67887.1		18.37	54783.8
18.38	67622.2		18.38	53904.8
18.39	67622.4		18.39	52977.6
18.4	68484.1		18.4	52380.9
18.41	69091.1		18.41	52139.7
18.42	69004.1		18.42	52636.6
18.43	68950.6		18.43	52962.6
18.44	68992.8		18.44	52858.2
18.45	68954.6		18.45	53263.2
18.46	68821		18.46	54234.9
18.47	68935.1		18.47	54488.1
18.48	69250.9		18.48	54151.3
18.49	69433.1		18.49	54112.9
18.5	69521.7		18.5	54249.2
18.51	69312.5		18.51	53973.6
18.52	68979.8		18.52	53577.1
18.53	68744.8		18.53	53718.2
18.54	68594		18.54	53987.2
18.55	68909.3		18.55	53853.6
18.56	69296.3		18.56	53669.2
18.57	69457.2		18.57	53747.6
18.58	69462.7		18.58	53848.6
18.59	68967.1		18.59	53779
18.6	68664.7		18.6	53604.4
18.61	69137.7		18.61	53115.2
18.62	69509.3		18.62	52912.4
18.63	69775.7		18.63	53413.9
18.64	69747		18.64	53597.1
18.65	69337.4		18.65	53201.3
18.66	69534.2		18.66	52979.4
18.67	70470.6		18.67	53385.7
18.68	70482.5		18.68	53405.2
18.69	69715.7		18.69	53205.6
18.7	69777.6		18.7	53240.7
18.71	70337.1		18.71	53422.7
18.72	70557.2		18.72	53667.8
18.73	70611.8		18.73	53928.1
18.74	70482.9		18.74	54078.6
18.75	70308.4		18.75	54122.1
18.76	70547.4		18.76	53595.2
18.77	70817.9		18.77	53062.6
18.78	70887.7		18.78	53351.5
18.79	71047.7		18.79	53659.4
18.8	71756.1		18.8	53427.7
18.81	72405.4		18.81	53199.1
18.82	72659.6		18.82	53257.7
18.83	72645.2		18.83	53259.1
18.84	72069.7		18.84	53114.4
18.85	71869.9		18.85	52941.8
18.86	72358.5		18.86	52731.7
18.87	72663.8		18.87	52838
18.88	72725.1		18.88	53339.9
18.89	72625		18.89	53389.8
18.9	72387		18.9	53045.4
18.91	72410.4		18.91	53069.5
18.92	72599.7		18.92	53335.9
18.93	72795.1		18.93	53855.5
18.94	72963.1		18.94	54438.8
18.95	72660		18.95	54185.7
18.96	72233.8		18.96	53688.3
18.97	72170.3		18.97	53563
18.98	72290.7		18.98	53535.7
18.99	73011.1		18.99	53519.3
19	73542.2		19	53508.2
19.01	72729.5		19.01	53512.7
19.02	71967.4		19.02	53542.3
19.03	73217.4		19.03	53648.3
19.04	74031.9		19.04	53728.5
19.05	74103.5		19.05	54321.2
19.06	73877.2		19.06	54663.6
19.07	73180.2		19.07	54779.3
19.08	73006.3		19.08	54771.1
19.09	73518.6		19.09	54608.8
19.1	73964.8		19.1	54669.6
19.11	74347.1		19.11	54932.3
19.12	74604.2		19.12	54781.7
19.13	74771.2		19.13	54371.1
19.14	74668.5		19.14	54077.9
19.15	74447		19.15	53872.2
19.16	74332		19.16	54180.4
19.17	74318.7		19.17	54685
19.18	74893		19.18	55345.2
19.19	75639		19.19	55966.6
19.2	76521.4		19.2	55920.3
19.21	77361.6		19.21	55865.4
19.22	77886.3		19.22	56239.8
19.23	78317.9		19.23	56720.4
19.24	78569.6		19.24	57375.5
19.25	79137.3		19.25	57910.4
19.26	80527.9		19.26	58110.8
19.27	82040.9		19.27	58231.1
19.28	83707.1		19.28	58407.2
19.29	84661.9		19.29	58806.8
19.3	85710.7		19.3	59564.9
19.31	86255.8		19.31	60424.2
19.32	86630.8		19.32	61373.6
19.33	87675.4		19.33	61941.3
19.34	89141.1		19.34	62246.1
19.35	89593.9		19.35	63041.2
19.36	89539.1		19.36	64000.3
19.37	89326.7		19.37	64282.4
19.38	89028.8		19.38	64349.7
19.39	88436.8		19.39	64730.6
19.4	87671.1		19.4	65146.7
19.41	86245		19.41	65232.3
19.42	84933.3		19.42	65251.5
19.43	83319.1		19.43	64990.2
19.44	81996.4		19.44	64700.3
19.45	80886		19.45	64269
19.46	79526.1		19.46	63899
19.47	77480.9		19.47	63717.1
19.48	75668.1		19.48	63223.9
19.49	74357.3		19.49	62126.8
19.5	73387		19.5	61482.7
19.51	72867.7		19.51	60385.6
19.52	72606.9		19.52	59648.2
19.53	72589.4		19.53	58944.5
19.54	71867.6		19.54	58276.7
19.55	70678.7		19.55	57635.4
19.56	70730.8		19.56	57058.1
19.57	71322.7		19.57	56534.2
19.58	70723.8		19.58	56410.5
19.59	69756.4		19.59	56384.3
19.6	69605.5		19.6	55816
19.61	69732.8		19.61	55156.5
19.62	70254.6		19.62	54903.9
19.63	70669.3		19.63	54790.5
19.64	70164		19.64	54972
19.65	69663.7		19.65	55148.8
19.66	69633.8		19.66	55146.8
19.67	69624.7		19.67	55181.2
19.68	69559.9		19.68	55344
19.69	69514.8		19.69	55536.5
19.7	71473.8		19.7	55773.6
19.71	72315.5		19.71	56046.3
19.72	72245.2		19.72	56367.6
19.73	72407.2		19.73	56528.9
19.74	72807		19.74	55873.8
19.75	72835.3		19.75	56130.2
19.76	72611.9		19.76	56868
19.77	72956.1		19.77	57064.6
19.78	73576		19.78	56989.6
19.79	73808.8		19.79	57121.1
19.8	73898.7		19.8	57318.1
19.81	74050.8		19.81	57300.7
19.82	74203.4		19.82	57249.3
19.83	73599.3		19.83	57339.5
19.84	73160.9		19.84	57496.5
19.85	73880.7		19.85	57849.2
19.86	74498.2		19.86	58213.6
19.87	74129.4		19.87	58519
19.88	73603.3		19.88	58741.3
19.89	72900.8		19.89	57582.5
19.9	72157.4		19.9	57025.5
19.91	71352.2		19.91	57271.8
19.92	70835		19.92	57461.5
19.93	70739.9		19.93	57536.3
19.94	70291.1		19.94	57380.8
19.95	69473.4		19.95	56988
19.96	68656.6		19.96	56677.9
19.97	67853.7		19.97	56428.6
19.98	67350		19.98	56076.8
19.99	67001.2		19.99	55684.8
20	66538		20	55592.3
20.01	66051.7		20.01	55562.4
20.02	65826.4		20.02	54873.1
20.03	65694.5		20.03	54078.2
20.04	65699.9		20.04	54322.7
20.05	65620.7		20.05	54617.7
20.06	64939.1		20.06	54321.4
20.07	64312.7		20.07	53928.6
20.08	64233.5		20.08	53499.4
20.09	64214.3		20.09	53197.4
20.1	64720.6		20.1	53260.3
20.11	65166.3		20.11	53317.7
20.12	65667.2		20.12	53449.4
20.13	65609.6		20.13	53437.1
20.14	64710.6		20.14	53256.2
20.15	64125.4		20.15	53246.1
20.16	63887.8		20.16	53420.4
20.17	63931.4		20.17	53347.1
20.18	64183.2		20.18	53088.9
20.19	64170.5		20.19	52842.6
20.2	64038.8		20.2	52623
20.21	64496.3		20.21	52697.6
20.22	65152.4		20.22	52882.8
20.23	64431.1		20.23	52959
20.24	63616.7		20.24	52942.4
20.25	64565.8		20.25	52444.4
20.26	65570.4		20.26	51924.5
20.27	64787		20.27	52057.8
20.28	64045.4		20.28	52235.5
20.29	64537.2		20.29	52335.6
20.3	64921.3		20.3	52427.6
20.31	64636.1		20.31	52518.6
20.32	64254.8		20.32	52609.8
20.33	63758.9		20.33	52701.1
20.34	63442.1		20.34	52756.9
20.35	63408.2		20.35	52403.5
20.36	63392.1		20.36	52263.9
20.37	64292.1		20.37	52253.6
20.38	64665.2		20.38	52262.1
20.39	64842.1		20.39	52293.7
20.4	64495.1		20.4	52767.4
20.41	63855.9		20.41	53471
20.42	63352		20.42	53140.9
20.43	62931.8		20.43	52452.4
20.44	62863.3		20.44	52209.8
20.45	62956.2		20.45	52160.5
20.46	63491.5		20.46	52576.8
20.47	64074.8		20.47	52971.9
20.48	64369.6		20.48	52656.5
20.49	64573.5		20.49	52307.3
20.5	64194.9		20.5	52059.2
20.51	63986.5		20.51	51864.8
20.52	64227.4		20.52	51670.7
20.53	64269.8		20.53	51671.8
20.54	63816.4		20.54	52097.4
20.55	63568.3		20.55	52448.8
20.56	63674.8		20.56	52658.3
20.57	63552.7		20.57	52769.4
20.58	63163.9		20.58	52130
20.59	63132.8		20.59	51992.7
20.6	63390.5		20.6	52098.7
20.61	63585.8		20.61	52279.5
20.62	63740.1		20.62	52495.3
20.63	63601		20.63	52493
20.64	63364.7		20.64	52401.8
20.65	63345.8		20.65	52578.6
20.66	63383.8		20.66	52752.5
20.67	63318.8		20.67	52350.4
20.68	63191.5		20.68	51899.9
20.69	62837.9		20.69	51942.4
20.7	62514.8		20.7	52009.1
20.71	62472.9		20.71	51840.9
20.72	62485.4		20.72	51692.5
20.73	62569.2		20.73	52407.5
20.74	62846.4		20.74	52785.6
20.75	63545.3		20.75	52642.2
20.76	63991.8		20.76	52498.8
20.77	63254.5		20.77	52387.1
20.78	63268		20.78	52241.8
20.79	63941.5		20.79	52056.4
20.8	63963.8		20.8	51829.8
20.81	63444.2		20.81	51576.7
20.82	63129		20.82	51789.1
20.83	62952.5		20.83	52276.2
20.84	63177.7		20.84	52602.2
20.85	63543.9		20.85	52806.3
20.86	63381.8		20.86	52288.7
20.87	63038.5		20.87	51598.3
20.88	62613.9		20.88	51574.2
20.89	62224.8		20.89	51723.2
20.9	62804.7		20.9	52051.9
20.91	63172.2		20.91	52290.6
20.92	62375.7		20.92	52011.7
20.93	61771.9		20.93	51837.8
20.94	62190.1		20.94	52179.3
20.95	62513.5		20.95	52446.5
20.96	62447.8		20.96	51900.1
20.97	62514.2		20.97	51675.3
20.98	62830.1		20.98	51813.1
20.99	63071.6		20.99	51900.8
21	63217.2		21	51919.8
21.01	63543		21.01	51961.8
21.02	64020.6		21.02	52023.5
21.03	63783.9		21.03	51939.3
21.04	63134.1		21.04	51765.2
21.05	63007		21.05	51523.9
21.06	63091.3		21.06	51264.3
21.07	62774.6		21.07	51189.2
21.08	62405.8		21.08	51194.2
21.09	62805.2		21.09	51367.8
21.1	63204.3		21.1	51556.9
21.11	62421.1		21.11	51876.8
21.12	61786		21.12	52080.3
21.13	62723.7		21.13	51876.4
21.14	63490		21.14	51764.5
21.15	63098.6		21.15	52105.8
21.16	62757.3		21.16	52252.9
21.17	62007.5		21.17	51858.2
21.18	61898.5		21.18	51591.1
21.19	62617.3		21.19	51819.2
21.2	63007.3		21.2	51948
21.21	62963		21.21	52021.4
21.22	62917.1		21.22	52135.9
21.23	62871.2		21.23	52284.9
21.24	62844		21.24	52253.2
21.25	62831.4		21.25	52109.1
21.26	62903.2		21.26	51887
21.27	63018.8		21.27	51649.1
21.28	63200		21.28	51572.5
21.29	63388.4		21.29	51579.5
21.3	63254		21.3	51856.9
21.31	63051.2		21.31	52173.7
21.32	62789		21.32	52303.7
21.33	62678.2		21.33	52384.3
21.34	63309.5		21.34	52033.8
21.35	63835.9		21.35	51761.3
21.36	63708.9		21.36	51698.8
21.37	63306.8		21.37	51721.9
21.38	62360.2		21.38	51912.5
21.39	62044.8		21.39	51966.1
21.4	62905.6		21.4	51760.7
21.41	63240.1		21.41	51641.3
21.42	62858.6		21.42	52293.8
21.43	62540.6		21.43	52420.7
21.44	62289.3		21.44	52245
21.45	62577		21.45	52145.4
21.46	63199.7		21.46	52102.9
21.47	63157.3		21.47	52290.5
21.48	62820.9		21.48	52576.6
21.49	62933		21.49	52391.2
21.5	63127.4		21.5	52108.1
21.51	62543.7		21.51	52287.4
21.52	61904.7		21.52	52526.9
21.53	62254.6		21.53	52362.9
21.54	62652.7		21.54	52140.3
21.55	62408.1		21.55	51996.3
21.56	62150.3		21.56	51890.9
21.57	61876.9		21.57	51771.5
21.58	62013.2		21.58	51707.8
21.59	63044.4		21.59	51726.5
21.6	63706.8		21.6	51775.8
21.61	63608.8		21.61	51874.2
21.62	63356.8		21.62	51830.9
21.63	62920.4		21.63	51595.8
21.64	62681.3		21.64	51535
21.65	62633.2		21.65	51639.3
21.66	62854.7		21.66	51563.9
21.67	63247.6		21.67	51375.9
21.68	63221.9		21.68	51523.1
21.69	62997.5		21.69	51814
21.7	62485.4		21.7	51704.4
21.71	61991.6		21.71	51466.1
21.72	62377.3		21.72	51598.3
21.73	62895.7		21.73	51790.5
21.74	62698		21.74	51865.8
21.75	62445		21.75	51901.6
21.76	62594.6		21.76	51854.5
21.77	62692.7		21.77	51759.9
21.78	62420.4		21.78	51537.1
21.79	62370.9		21.79	51366.1
21.8	62980.4		21.8	51064.7
21.81	63089.8		21.81	51033.6
21.82	62184.9		21.82	51394.8
21.83	61643.7		21.83	51581.1
21.84	62166.5		21.84	51512.2
21.85	62299.8		21.85	51257.6
21.86	62199.1		21.86	50823.9
21.87	62205.1		21.87	50970.9
21.88	62284.4		21.88	51513.1
21.89	62304.2		21.89	51834.1
21.9	62303.1		21.9	52014.6
21.91	62477.2		21.91	51689
21.92	62688.5		21.92	51202
21.93	62583.3		21.93	51033
21.94	62348.9		21.94	50960.1
21.95	61811.5		21.95	50982.8
21.96	61302.6		21.96	51004.3
21.97	61670.1		21.97	50951
21.98	61905.6		21.98	50930.7
21.99	61505.6		21.99	51067.3
22	61331.8		22	51207.2
22.01	61913.3		22.01	51317.8
22.02	62288.8		22.02	51390.6
22.03	62181.3		22.03	51251.2
22.04	61966.6		22.04	50939.6
22.05	61616.8		22.05	50336.4
22.06	61375.3		22.06	50150.3
22.07	61244.7		22.07	50389.7
22.08	61068.8		22.08	50445.7
22.09	60863.5		22.09	50370.2
22.1	60992.6		22.1	50425.7
22.11	61291.8		22.11	50544.1
22.12	61658		22.12	50620.7
22.13	62007.2		22.13	50691
22.14	61861.2		22.14	50876
22.15	61633.6		22.15	51078
22.16	61848.2		22.16	51162.9
22.17	62094.8		22.17	51215.2
22.18	62037		22.18	51312.2
22.19	61929		22.19	51250.3
22.2	61797.1		22.2	50630.6
22.21	61635.7		22.21	50243.1
22.22	61399.5		22.22	50635.5
22.23	61237.3		22.23	50979.3
22.24	60887		22.24	51135.5
22.25	60900.7		22.25	51225.7
22.26	61324.4		22.26	50432.5
22.27	61619.1		22.27	50210
22.28	61774.4		22.28	50351.6
22.29	61923.7		22.29	50567.1
22.3	62073.8		22.3	50831.9
22.31	62456.1		22.31	50843.9
22.32	62935.5		22.32	50723.1
22.33	62818.1		22.33	50725.4
22.34	62482		22.34	50748.4
22.35	62376.2		22.35	50465.2
22.36	62341.6		22.36	50126.3
22.37	61980.9		22.37	50051.1
22.38	61712.3		22.38	50109.5
22.39	62032.2		22.39	50585.9
22.4	62391.7		22.4	51021.6
22.41	62567.4		22.41	51067.2
22.42	62560.5		22.42	51052.8
22.43	62091		22.43	50981.8
22.44	61810.7		22.44	50872.7
22.45	61980.5		22.45	50691.8
22.46	61965.8		22.46	50595.8
22.47	61650.3		22.47	50632.3
22.48	61701.9		22.48	50652
22.49	62155		22.49	50374.6
22.5	62204		22.5	50488.3
22.51	61952.6		22.51	50824.3
22.52	62126.8		22.52	50710
22.53	62508		22.53	50376.1
22.54	62214.6		22.54	50737.5
22.55	61708.4		22.55	51347.1
22.56	62007		22.56	51141.6
22.57	62506.2		22.57	50751.2
22.58	62666.2		22.58	50541.5
22.59	62723.6		22.59	50407.3
22.6	62622.8		22.6	50473
22.61	62464.8		22.61	50586.5
22.62	62176.5		22.62	50768.3
22.63	61948.7		22.63	50910.9
22.64	62274.6		22.64	50997.1
22.65	62554.3		22.65	51150.7
22.66	62827		22.66	51494
22.67	63158		22.67	51454.8
22.68	63580.5		22.68	50807.9
22.69	63836.5		22.69	50588.7
22.7	63904		22.7	50857.6
22.71	63938.6		22.71	50976.7
22.72	63950.7		22.72	50982.2
22.73	64151.3		22.73	51299.7
22.74	64453.9		22.74	51778
22.75	64608.7		22.75	51821.2
22.76	64695.9		22.76	51702.9
22.77	64962.6		22.77	51875.6
22.78	65258		22.78	52115.3
22.79	65547.5		22.79	52187.5
22.8	65680.2		22.8	52219.2
22.81	64920.6		22.81	52258.1
22.82	64236.1		22.82	52268.9
22.83	64440.3		22.83	52159.7
22.84	64616.1		22.84	52124
22.85	64421.9		22.85	52345.8
22.86	64353.2		22.86	52511.9
22.87	64614.4		22.87	52605.3
22.88	64646.4		22.88	52514.2
22.89	64290.5		22.89	52166.2
22.9	64096.4		22.9	51828.6
22.91	63730.2		22.91	51507.7
22.92	63867.6		22.92	51405.7
22.93	64316.3		22.93	51481.8
22.94	64426.5		22.94	51237.2
22.95	64328.2		22.95	50835.7
22.96	64019.2		22.96	51026.4
22.97	63650.8		22.97	51426.5
22.98	63724.8		22.98	51167.1
22.99	63938.9		22.99	50774.4
23	64142.9		23	51056.8
23.01	64339		23.01	51440.7
23.02	64501.8		23.02	51479.9
23.03	64631.4		23.03	51434.2
23.04	64306.3		23.04	51259.3
23.05	64088		23.05	51081.2
23.06	64149.3		23.06	50937.3
23.07	64186.5		23.07	51024
23.08	64124.6		23.08	51626.2
23.09	63907.9		23.09	52016.3
23.1	63440.4		23.1	51432.8
23.11	63623.2		23.11	51311.2
23.12	64589		23.12	51561.5
23.13	65444.3		23.13	51736.1
23.14	66194.7		23.14	51847.8
23.15	66237.9		23.15	52055.5
23.16	65860.1		23.16	52315.1
23.17	66422.6		23.17	52280.7
23.18	67286.6		23.18	52127.6
23.19	67070.3		23.19	52049.5
23.2	66632.9		23.2	51983.3
23.21	67413.1		23.21	51802
23.22	68246.3		23.22	51624.4
23.23	67613.9		23.23	51638.7
23.24	67163.2		23.24	51677.7
23.25	68590.5		23.25	51618.9
23.26	69674.4		23.26	51633.4
23.27	68982		23.27	51877.1
23.28	68692.6		23.28	51976.8
23.29	69644.1		23.29	51702.6
23.3	70280		23.3	51494.4
23.31	71214.2		23.31	51425
23.32	71652.1		23.32	51387.9
23.33	71789.6		23.33	51557.3
23.34	72859.7		23.34	51793.8
23.35	74734.1		23.35	52128.2
23.36	75860.9		23.36	52001.9
23.37	76536.3		23.37	51600.4
23.38	77722.7		23.38	51597.8
23.39	79135.2		23.39	51770.2
23.4	80412.4		23.4	52339
23.41	81628.1		23.41	52929.6
23.42	82695.1		23.42	52942
23.43	83603.8		23.43	52858.7
23.44	85530.3		23.44	53074.5
23.45	87197		23.45	53345.5
23.46	88193.4		23.46	53627.3
23.47	89487.9		23.47	53847.6
23.48	92016.9		23.48	54386.1
23.49	94231.9		23.49	54759.8
23.5	95467.7		23.5	54955.1
23.51	97125.3		23.51	55425.8
23.52	99599.3		23.52	56394.6
23.53	102349		23.53	57243.4
23.54	105429		23.54	57927.1
23.55	108455		23.55	58748.4
23.56	111411		23.56	59698.5
23.57	115456		23.57	61104.2
23.58	120122		23.58	62810.8
23.59	124518		23.59	64711.6
23.6	128818		23.6	66733.6
23.61	133622		23.61	69226.8
23.62	138619		23.62	71685
23.63	143791		23.63	73532
23.64	149329		23.64	75272.9
23.65	156987		23.65	78471
23.66	165130		23.66	81836.9
23.67	173729		23.67	84750.8
23.68	182489		23.68	88062.6
23.69	191592		23.69	92899.1
23.7	198170		23.7	96472
23.71	210983		23.71	103284
23.72	222332		23.72	108850
23.73	236059		23.73	114835
23.74	250125		23.74	121434
23.75	264571		23.75	128826
23.76	276809		23.76	136373
23.77	286988		23.77	144016
23.78	296921		23.78	151137
23.79	306577		23.79	157797
23.8	312502		23.8	163750
23.81	316377		23.81	169340
23.82	316339		23.82	174630
23.83	315001		23.83	179637
23.84	309332		23.84	182841
23.85	302617		23.85	185272
23.86	291941		23.86	186921
23.87	279749		23.87	187711
23.88	263879		23.88	186036
23.89	247896		23.89	183277
23.9	233176		23.9	177878
23.91	218690		23.91	172051
23.92	204527		23.92	165699
23.93	190954		23.93	161516
23.94	178452		23.94	151391
23.95	167683		23.95	143869
23.96	159234		23.96	136379
23.97	152053		23.97	128725
23.98	146092		23.98	120923
23.99	141409		23.99	114453
24	137648		24	108997
24.01	135546		24.01	104100
24.02	134337		24.02	99708
24.03	134187		24.03	96446.2
24.04	134480		24.04	93679
24.05	135322		24.05	91738.1
24.06	136607		24.06	90100.7
24.07	139974		24.07	89028.5
24.08	143693		24.08	88212
24.09	147146		24.09	89723.8
24.1	149861		24.1	91296.8
24.11	152405		24.11	93017.4
24.12	155236		24.12	94722.3
24.13	160135		24.13	96351.7
24.14	164841		24.14	98304.5
24.15	168970		24.15	100886
24.16	172575		24.16	102404
24.17	175464		24.17	105856
24.18	177645		24.18	107991
24.19	179111		24.19	109822
24.2	178527		24.2	111374
24.21	176511		24.21	112727
24.22	175238		24.22	113982
24.23	174381		24.23	115140
24.24	168914		24.24	115525
24.25	162118		24.25	115550
24.26	155124		24.26	114913
24.27	147970		24.27	113991
24.28	140052		24.28	112331
24.29	132007		24.29	110319
24.3	124102		24.3	107275
24.31	116563		24.31	104724
24.32	110295		24.32	100115
24.33	104206		24.33	96113
24.34	98284.8		24.34	91784.2
24.35	92396.7		24.35	87541.7
24.36	86555.6		24.36	83505.1
24.37	83095.3		24.37	79629.2
24.38	80057.5		24.38	75977.3
24.39	77344.1		24.39	74126.3
24.4	74054.6		24.4	68579.2
24.41	72066.3		24.41	65481.5
24.42	71020.7		24.42	62848.8
24.43	69677.7		24.43	60860
24.44	68225.1		24.44	59228.2
24.45	67741.2		24.45	57896.1
24.46	67564.8		24.46	56757
24.47	66554.3		24.47	56158.9
24.48	65465.1		24.48	55682.9
24.49	65593.9		24.49	54655.5
24.5	65920.8		24.5	53616.8
24.51	65754.8		24.51	53120
24.52	65362		24.52	52756.3
24.53	64243.8		24.53	52598.3
24.54	63404.6		24.54	52495.4
24.55	63529.3		24.55	51857.2
24.56	63454.7		24.56	51492.1
24.57	62860.9		24.57	51444
24.58	62355.1		24.58	51175
24.59	62002.8		24.59	50563.7
24.6	61798		24.6	50291.1
24.61	61749.4		24.61	50382
24.62	61885.4		24.62	50257.6
24.63	62156.6		24.63	49977.5
24.64	61994.1		24.64	49899.5
24.65	61611		24.65	49922.9
24.66	61347.2		24.66	49754
24.67	61159.3		24.67	49534.5
24.68	61311.6		24.68	49640.6
24.69	61494.6		24.69	49823.9
24.7	61127.5		24.7	49483.1
24.71	60656.7		24.71	49148.3
24.72	60262.1		24.72	49162.1
24.73	60032.8		24.73	49286.6
24.74	60402.7		24.74	49638.2
24.75	60685.1		24.75	49733.7
24.76	60547.5		24.76	49036
24.77	60435.8		24.77	48526
24.78	60505.5		24.78	48502.9
24.79	60293.1		24.79	48414.6
24.8	59669		24.8	48199.9
24.81	59259		24.81	48294.5
24.82	59091.4		24.82	48729.3
24.83	59444.9		24.83	48783.7
24.84	60188.4		24.84	48545.7
24.85	60185		24.85	48502.6
24.86	59785.5		24.86	48566.5
24.87	59944.3		24.87	48601.2
24.88	60280.3		24.88	48610.9
24.89	59928.4		24.89	48455.1
24.9	59418.2		24.9	48258.4
24.91	59347.1		24.91	48138.5
24.92	59395.8		24.92	48049.3
24.93	59589.9		24.93	48282.7
24.94	59699.7		24.94	48460.1
24.95	59380.1		24.95	48380.8
24.96	59087		24.96	48357.6
[truncated: 5,504 more rows]

## Sheet: Figure S7a
Supplementary Figure 7a
Temperature (°C)	Time keep at 950 °C (min)	MS signals (arb. units)
		H2O (m/z = 18)
47.51		1.5325e-09
50.91		1.5173e-09
54.31		1.5375e-09
57.71		1.5292e-09
61.11		1.5285e-09
64.51		1.534e-09
67.91		1.5158e-09
71.31		1.5193e-09
74.71		1.5233e-09
78.11		1.5235e-09
81.51		1.4954e-09
84.91		1.511e-09
88.31		1.4998e-09
91.71		1.5308e-09
95.11		1.5374e-09
98.51		1.515e-09
101.91		1.505e-09
105.31		1.5095e-09
108.71		2.4761e-09
112.11		5.518e-09
115.51		5.8443e-09
118.91		4.4282e-09
122.31		3.5435e-09
125.71		3.0717e-09
129.11		2.79e-09
132.51		2.5791e-09
135.91		2.3996e-09
139.31		2.2725e-09
142.71		2.1829e-09
146.11		2.1011e-09
149.51		2.0334e-09
152.91		1.9681e-09
156.31		1.9449e-09
159.71		1.8971e-09
163.11		1.8863e-09
167.67		1.839e-09
171.29		1.8268e-09
174.75		1.7992e-09
178.48		1.8037e-09
181.78		1.8027e-09
185.34		1.8209e-09
188.64		1.838e-09
192.04		1.8705e-09
195.66		1.8819e-09
199.12		1.8844e-09
202.86		1.8874e-09
206.42		1.8826e-09
210.21		1.8936e-09
215.1		1.8946e-09
218.88		1.8747e-09
222.78		1.8762e-09
227.67		1.8933e-09
231.35		1.8527e-09
234.75		1.8533e-09
238.65		1.8352e-09
242.43		1.8228e-09
247.21		1.8195e-09
251.71		1.8168e-09
254.73		1.8074e-09
258.57		1.7862e-09
262.85		1.7844e-09
267.25		1.7945e-09
270.32		1.7795e-09
274.77		1.7503e-09
279.76		1.7532e-09
283.6		1.7439e-09
286.9		1.7541e-09
290.96		1.7311e-09
294.42		1.7304e-09
299.3		1.7485e-09
303.09		1.6818e-09
306.88		1.6879e-09
311		1.699e-09
314.51		1.6973e-09
318.84		1.7031e-09
323.02		1.7096e-09
326.97		1.6858e-09
330.43		1.6813e-09
334.38		1.695e-09
338.33		1.6789e-09
341.41		1.6705e-09
346.62		1.6844e-09
350.3		1.6878e-09
353.81		1.7011e-09
357.49		1.7144e-09
361.44		1.7103e-09
365.45		1.7088e-09
369.95		1.725e-09
373.3		1.7521e-09
377.8		1.7488e-09
381.26		1.7642e-09
384.22		1.7458e-09
388.89		1.7762e-09
393.5		1.7729e-09
397.4		1.7726e-09
401.18		1.8002e-09
405.25		1.8511e-09
408.21		1.8933e-09
412.99		1.9341e-09
416.99		1.9902e-09
421.22		2.0625e-09
425.01		2.1432e-09
428.47		2.2326e-09
431.93		2.3756e-09
436.32		2.4819e-09
439.39		2.6122e-09
443.62		2.8698e-09
443.01		3.2445e-09
451.08		3.8015e-09
454.38		4.4161e-09
456.3		5.2869e-09
457.34		6.0726e-09
465.08		6.8619e-09
470.41		7.5132e-09
473.53		8.4436e-09
476.83		9.677e-09
473.86		1.0943e-08
475.78		1.1666e-08
483.69		1.2373e-08
490.5		1.2746e-08
487.59		1.2956e-08
489.01		1.3061e-08
491.37		1.3319e-08
494.39		1.3495e-08
496.37		1.3626e-08
501.97		1.3765e-08
502.52		1.3956e-08
507.07		1.4062e-08
510.04		1.4203e-08
512.45		1.434e-08
516.3		1.4349e-08
517.23		1.4441e-08
515.64		1.1449e-08
512.45		5.0921e-09
512.45		3.8602e-09
514.48		3.238e-09
516.9		2.8655e-09
518.77		2.6581e-09
523.76		2.5301e-09
528.37		2.4365e-09
531.89		2.3939e-09
534.85		2.4129e-09
537.38		2.4409e-09
542.7		2.4629e-09
547.48		2.5001e-09
551.26		2.5689e-09
554.34		2.6562e-09
558.62		2.7583e-09
562.57		2.8478e-09
565.97		2.9314e-09
569.71		3.0255e-09
574.32		3.1148e-09
578.6		3.2253e-09
582.66		3.3445e-09
586.89		3.4537e-09
590.46		3.5764e-09
593.48		3.681e-09
596.66		3.7809e-09
601.71		3.8539e-09
604.29		3.962e-09
609.34		4.1701e-09
612.91		4.2009e-09
616.64		4.2761e-09
620.15		4.4306e-09
624		4.5468e-09
627.78		4.7184e-09
630.36		4.8573e-09
633.49		4.9767e-09
637.39		5.0364e-09
641.56		5.1313e-09
644.69		5.2673e-09
647.44		5.4149e-09
651.77		5.5532e-09
655.12		5.6182e-09
658.96		5.8195e-09
662.7		5.9524e-09
666.32		6.0755e-09
669.17		6.2445e-09
673.02		6.3617e-09
676.53		6.4783e-09
680.15		6.6153e-09
683.45		6.7281e-09
686.63		6.8999e-09
690.47		7.0093e-09
693.88		7.147e-09
697.5		7.2997e-09
701.62		7.4163e-09
704.2		7.5441e-09
708.31		7.7401e-09
711.28		7.8289e-09
714.9		7.9893e-09
718.91		8.1274e-09
722.09		8.2868e-09
725.71		8.4613e-09
729.06		8.6037e-09
733.23		8.71e-09
736.8		8.8959e-09
740.32		9.1186e-09
744.1		9.3141e-09
747.89		9.5321e-09
752.01		9.7663e-09
756.34		1.0001e-08
759.91		1.0642e-08
764.36		1.0888e-08
768.04		1.1109e-08
772.21		1.1412e-08
775.45		1.1688e-08
778.85		1.1916e-08
782.36		1.2092e-08
785.82		1.2311e-08
788.84		1.2496e-08
791.26		1.2645e-08
794.39		1.2881e-08
798.01		1.304e-08
801.08		1.3111e-08
804.27		1.3196e-08
807.94		1.3322e-08
805.8		1.3459e-08
804.27		1.3589e-08
807.4		1.3738e-08
810.91		1.3828e-08
814.26		1.3788e-08
817.61		1.3704e-08
820.73		1.3702e-08
823.97		1.3757e-08
827.05		1.3894e-08
830.01		1.3915e-08
832.98		1.4037e-08
836.32		1.4209e-08
839.45		1.4236e-08
842.47		1.4281e-08
845.44		1.4475e-08
848.78		1.4426e-08
851.75		1.4402e-08
855.21		1.4528e-08
858.34		1.4621e-08
861.57		1.4787e-08
865.03		1.4576e-08
868.22		1.4527e-08
871.62		1.4585e-08
874.86		1.466e-08
878.04		1.4712e-08
881.5		1.4891e-08
884.9		1.4803e-08
888.2		1.4868e-08
891.55		1.4742e-08
894.89		1.4758e-08
898.3		1.4865e-08
901.65		1.4911e-08
904.94		1.2593e-08
908.18		1.1766e-08
911.8		1.1326e-08
914.99		1.1132e-08
918.22		1.1052e-08
921.68		1.0985e-08
925.09		1.1023e-08
928.27		1.0977e-08
931.18		1.1005e-08
934.53		1.0936e-08
937.6		1.1064e-08
941.01		1.1058e-08
944.35		1.1062e-08
947.76		1.1019e-08
951.27		1.1054e-08
954.78		1.1039e-08
957.86		1.1044e-08
961.37		1.1011e-08
	-0.48646	1.1211e-08
	0.19435	1.108e-08
	0.87513	1.0815e-08
	1.55591	1.0424e-08
	2.23669	9.7899e-09
	2.91747	9.1415e-09
	3.59825	8.2156e-09
	4.29637	7.6826e-09
	4.98598	7.1625e-09
	5.67563	6.6863e-09
	6.36524	6.2595e-09
	7.05486	5.8847e-09
	7.74447	5.5618e-09
	8.43412	5.2994e-09
	9.12373	5.0598e-09
	9.81335	4.8081e-09
	10.503	4.6293e-09
	11.1926	4.4029e-09
	11.8822	4.2287e-09
	12.5718	4.0822e-09
	13.2614	3.9343e-09
	13.951	3.813e-09
	14.6406	3.7018e-09
	15.3303	3.6145e-09
	16.0199	3.5198e-09
	16.7637	3.4205e-09
	17.4902	3.3124e-09
	18.2166	3.2386e-09
	18.9431	3.1506e-09
	19.6695	3.1041e-09
	20.396	3.0442e-09
	21.1224	2.9573e-09
	21.8489	2.9259e-09
	22.5753	2.8706e-09
	23.3018	2.8157e-09
	24.0283	2.7887e-09
	24.7547	2.7138e-09
	25.4812	2.7021e-09
	26.2076	2.6564e-09
	26.934	2.6255e-09
	27.6605	2.5832e-09
	28.387	2.5526e-09
	29.1135	2.5188e-09
	29.8399	2.5151e-09
	30.5663	2.4872e-09
	31.2928	2.4522e-09
	32.0193	2.4151e-09
	32.7457	2.4328e-09
	33.4721	2.3707e-09
	34.1986	2.3569e-09
	34.925	2.3285e-09
	35.6515	2.2994e-09
	36.3779	2.2788e-09
	37.1044	2.2886e-09
	37.8308	2.2421e-09
	38.5573	2.2393e-09
	39.2837	2.2278e-09
	40.0102	2.2337e-09
	40.7366	2.2009e-09
	41.4631	2.188e-09
	42.1896	2.1438e-09
	42.916	2.1588e-09
	43.6425	2.1474e-09
	44.3689	2.1175e-09
	45.0954	2.1267e-09
	45.8218	2.0816e-09
	46.5483	2.0758e-09
	47.2747	2.0541e-09
	48.0012	2.063e-09
	48.7276	2.0573e-09
	49.4541	2.0498e-09
	50.1805	2.0275e-09
	50.907	2.0412e-09
	51.6334	2.0193e-09
	52.3599	1.9941e-09
	53.0863	2.3648e-09
	53.8128	2.1903e-09
	54.5392	1.985e-09
	55.2657	1.831e-09
	55.9921	1.719e-09
	56.7186	1.667e-09
	57.445	1.6372e-09
	58.1715	1.6018e-09
	58.8979	1.5745e-09
	59.6244	1.5479e-09
	60.3509	1.5325e-09
	61.0773	1.4956e-09
	61.8038	1.4999e-09
	62.5303	1.4963e-09
	63.2567	1.4585e-09
	63.9832	1.4811e-09
	64.7096	1.451e-09
	65.4361	1.4727e-09
	66.1625	1.433e-09
	66.8889	1.4756e-09
	67.6154	1.462e-09
	68.3418	1.4265e-09
	69.0683	1.4294e-09
	69.7947	1.4266e-09
	70.5212	1.4105e-09
	71.2477	1.412e-09
	71.9741	1.4224e-09
	72.7006	1.3945e-09
	73.427	1.3942e-09
	74.1535	1.3842e-09
	74.8799	1.3945e-09
	75.6064	1.4017e-09
	76.3329	1.3807e-09
	77.0593	1.4027e-09
	77.7858	1.3899e-09
	78.5122	1.3823e-09
	79.2387	1.3619e-09
	79.9651	1.3892e-09
	80.6916	1.3558e-09
	81.418	1.3889e-09
	82.1445	1.3588e-09
	82.8709	1.3671e-09
	83.5974	1.3745e-09
	84.3239	1.3694e-09
	85.0503	1.3614e-09
	85.7768	1.3874e-09
	86.5032	1.3523e-09
	87.2297	1.3651e-09
	87.9561	1.36e-09
	88.6826	1.3643e-09
	89.409	1.3562e-09
	90.1355	1.3513e-09
	90.8619	1.37e-09
	91.5884	1.3549e-09
	92.3148	1.348e-09
	93.0413	1.3433e-09
	93.7678	1.3289e-09
	94.4942	1.3398e-09
	95.2207	1.3374e-09
	95.9471	1.3374e-09
	96.6736	1.3517e-09
	97.4	1.3261e-09
	98.1265	1.3313e-09
	98.8529	1.3266e-09
	99.5794	1.3374e-09
	100.306	1.3422e-09
	101.032	1.3144e-09
	101.759	1.3258e-09
	102.485	1.3127e-09
	103.212	1.3262e-09
	103.938	1.3275e-09
	104.665	1.3275e-09
	105.391	1.3145e-09
	106.118	1.3193e-09
	106.844	1.3391e-09
	107.57	1.3032e-09
	108.297	1.3346e-09
	109.023	1.3249e-09
	109.75	1.3249e-09
	110.476	1.3197e-09
	111.203	1.318e-09
	111.929	1.3096e-09
	112.656	1.3308e-09
	113.382	1.3189e-09
	114.109	1.3328e-09
	114.835	1.3092e-09
	115.561	1.3122e-09
	116.288	1.3226e-09
	117.014	1.3127e-09
	117.741	1.3421e-09
	118.467	1.295e-09
	119.194	1.2906e-09
	119.92	1.2907e-09
	120.647	1.2935e-09
	121.373	1.3035e-09
	122.099	1.3227e-09
	122.826	1.3249e-09
	123.552	1.3046e-09
	124.279	1.3299e-09
	125.005	1.3064e-09
	125.732	1.3077e-09
	126.458	1.2994e-09
	127.185	1.295e-09
	127.911	1.2939e-09
	128.638	1.3014e-09
	129.364	1.3098e-09
	130.09	1.2945e-09
	130.817	1.3104e-09
	131.543	1.2775e-09
	132.27	1.2987e-09
	132.996	1.3039e-09
	133.723	1.3175e-09
	134.449	1.264e-09
	135.176	1.2854e-09
	135.902	1.2789e-09
	136.629	1.3132e-09
	137.355	1.3255e-09
	138.082	1.2993e-09
	138.808	1.3039e-09
	139.534	1.3093e-09
	140.261	1.3244e-09
	140.987	1.2864e-09
	141.714	1.2958e-09
	142.44	1.287e-09
	143.167	1.2748e-09
	143.893	1.2826e-09
	144.62	1.2959e-09
	145.346	1.2698e-09
	146.073	1.3031e-09
	146.799	1.2999e-09
	147.525	1.277e-09
	148.252	1.2932e-09
	148.978	1.2703e-09
	149.705	1.2887e-09
	150.431	1.301e-09
	151.158	1.282e-09
	151.884	1.308e-09
	152.611	1.2786e-09
	153.337	1.3043e-09
	154.064	1.3097e-09
	154.79	1.2811e-09
	155.517	1.3011e-09
	156.243	1.2999e-09
	156.969	1.2819e-09
	157.696	1.2833e-09
	158.422	1.2865e-09
	159.149	1.2988e-09
	159.875	1.2876e-09
	160.602	1.2828e-09
	161.328	1.2869e-09
	162.055	1.292e-09
	162.781	1.2837e-09
	163.508	1.3003e-09
	164.234	1.3074e-09
	164.96	1.2798e-09
	165.687	1.2524e-09
	166.413	1.2868e-09
	167.14	1.2856e-09
	167.866	1.2762e-09
	168.593	1.2731e-09
	169.319	1.2666e-09
	170.046	1.3084e-09
	170.772	1.2739e-09
	171.499	1.3068e-09
	172.225	1.2711e-09
	172.952	1.282e-09
	173.678	1.2805e-09
	174.404	1.2949e-09
	175.131	1.2583e-09
	175.857	1.2835e-09
	176.584	1.2721e-09
	177.31	1.2724e-09
	178.037	1.2741e-09
	178.763	1.2866e-09
	179.49	1.2777e-09
	180.216	1.2903e-09

## Sheet: Figure S7b
Supplementary Figure 7b
Temperature (°C)	Time keep at 800 °C (min)	MS signals (arb. units)
		H2O (m/z = 18)
47.9109		4.9865e-08
50.8366		4.9322e-08
53.1713		4.8982e-08
54.8181		4.8562e-08
56.2616		4.823e-08
57.2109		4.7946e-08
58.2281		4.7658e-08
58.9159		4.734e-08
59.6619		4.6942e-08
62.8006		4.6623e-08
68.4387		4.6286e-08
73.4859		4.6025e-08
77.5837		4.5794e-08
80.4513		4.5578e-08
82.5825		4.5314e-08
84.1713		4.5022e-08
85.4016		4.4755e-08
86.1959		4.4465e-08
87.4166		4.4277e-08
91.3594		4.409e-08
96.8812		4.3968e-08
101.144		4.3657e-08
104.379		4.3508e-08
106.772		4.3222e-08
108.584		4.2951e-08
109.756		4.269e-08
110.87		4.2487e-08
114.222		4.2255e-08
119.482		4.2106e-08
123.58		4.2043e-08
126.661		4.1861e-08
128.685		4.1638e-08
130.071		4.1437e-08
131.504		4.123e-08
135.496		4.0998e-08
140.223		4.096e-08
143.74		4.0693e-08
146.181		4.0607e-08
147.673		4.0489e-08
149.959		4.0332e-08
154.26		4.0103e-08
158.465		4.0085e-08
161.332		3.9944e-08
163.037		3.9794e-08
165.488		3.9749e-08
169.528		3.9651e-08
173.306		3.9568e-08
175.805		3.9385e-08
178.198		3.9308e-08
181.753		3.9182e-08
185.318		3.9063e-08
187.982		3.8982e-08
190.637		3.8877e-08
194.25		3.867e-08
197.447		3.8566e-08
200.208		3.8385e-08
202.979		3.8281e-08
206.379		3.8177e-08
209.624		3.804e-08
212.443		3.7906e-08
215.311		3.7782e-08
218.663		3.7644e-08
221.637		3.7595e-08
224.621		3.7399e-08
227.808		3.7294e-08
230.898		3.7133e-08
233.766		3.7065e-08
236.691		3.7013e-08
239.937		3.6879e-08
243.288		3.6857e-08
246.311		3.6682e-08
249.401		3.6642e-08
252.588		3.6507e-08
255.892		3.6451e-08
258.973		3.6428e-08
262.111		3.6427e-08
265.25		3.6402e-08
268.118		3.6318e-08
271.198		3.6256e-08
274.55		3.6205e-08
277.689		3.6291e-08
280.721		3.6356e-08
283.802		3.6399e-08
286.679		3.6531e-08
289.604		3.6598e-08
292.53		3.675e-08
295.504		3.6822e-08
298.323		3.7012e-08
301.142		3.714e-08
304.174		3.7376e-08
306.993		3.7787e-08
310.026		3.8071e-08
313.164		3.85e-08
316.245		3.883e-08
318.793		3.8998e-08
321.99		3.9084e-08
324.857		3.9295e-08
327.57		3.9476e-08
330.495		3.9712e-08
333.421		3.9868e-08
336.453		4.0216e-08
339.214		4.0442e-08
342.14		4.0511e-08
345.065		4.0756e-08
347.991		4.0924e-08
351.023		4.1205e-08
353.891		4.1295e-08
356.71		4.1602e-08
359.587		4.1747e-08
362.512		4.201e-08
365.487		4.2121e-08
368.732		4.2216e-08
371.599		4.2222e-08
374.477		4.2435e-08
377.296		4.2523e-08
380.221		4.2686e-08
383.244		4.2953e-08
386.063		4.3049e-08
389.047		4.331e-08
392.021		4.3417e-08
394.84		4.3582e-08
397.552		4.3744e-08
400.739		4.3939e-08
403.51		4.4225e-08
406.436		4.4354e-08
409.468		4.4654e-08
412.18		4.4848e-08
414.786		4.5082e-08
417.818		4.52e-08
420.793		4.5391e-08
423.66		4.5581e-08
426.644		4.5739e-08
429.511		4.5961e-08
432.602		4.6108e-08
435.682		4.6346e-08
438.608		4.6521e-08
441.475		4.6713e-08
444.779		4.681e-08
447.859		4.6956e-08
450.94		4.7231e-08
454.03		4.7422e-08
457.004		4.7737e-08
460.095		4.8095e-08
463.011		4.8355e-08
465.888		4.8667e-08
468.92		4.9028e-08
472.165		4.9504e-08
474.984		4.9893e-08
478.22		5.0135e-08
481.359		5.0393e-08
484.178		5.0603e-08
487.375		5.0873e-08
490.184		5.0866e-08
493.168		5.1042e-08
496.093		5.1254e-08
499.019		5.1384e-08
502.158		5.1522e-08
505.18		5.1797e-08
508.106		5.191e-08
511.032		5.1916e-08
513.957		5.2072e-08
516.563		5.208e-08
519.867		5.2164e-08
522.734		5.2328e-08
525.873		5.2485e-08
528.74		5.2607e-08
531.511		5.2618e-08
534.378		5.2656e-08
537.411		5.2774e-08
540.23		5.2713e-08
543.204		5.2792e-08
546.129		5.2863e-08
548.948		5.3038e-08
551.768		5.2956e-08
554.693		5.2918e-08
557.561		5.2934e-08
560.438		5.2934e-08
563.199		5.2904e-08
566.124		5.2862e-08
569.002		5.2942e-08
571.821		5.2897e-08
574.746		5.2795e-08
577.342		5.273e-08
580.375		5.2658e-08
583.252		5.2436e-08
586.013		5.2389e-08
589.045		5.222e-08
591.922		5.2152e-08
594.741		5.2124e-08
597.609		5.201e-08
600.534		5.1695e-08
603.082		5.1478e-08
606.008		5.1234e-08
608.885		5.0968e-08
611.753		5.0749e-08
614.417		5.0533e-08
617.071		5.0341e-08
619.522		5.0176e-08
622.021		4.9963e-08
624.782		4.9713e-08
627.65		4.9527e-08
630.362		4.9203e-08
633.026		4.8925e-08
635.632		4.8799e-08
638.345		4.8644e-08
640.786		4.8363e-08
643.605		4.8184e-08
646.163		4.7966e-08
649.03		4.769e-08
651.423		4.7577e-08
654.193		4.7395e-08
656.848		4.7115e-08
659.773		4.698e-08
662.428		4.6762e-08
665.034		4.667e-08
667.746		4.6409e-08
670.197		4.63e-08
673.065		4.6027e-08
675.516		4.5911e-08
678.17		4.5624e-08
680.941		4.5481e-08
683.382		4.5268e-08
686.153		4.5147e-08
688.972		4.495e-08
691.626		4.4716e-08
694.29		4.4518e-08
696.896		4.4316e-08
699.599		4.4033e-08
702.263		4.3824e-08
705.13		4.3643e-08
707.581		4.3546e-08
710.294		4.337e-08
712.9		4.3114e-08
715.612		4.2877e-08
718.218		4.2746e-08
720.931		4.2651e-08
723.43		4.2438e-08
726.191		4.2279e-08
728.903		4.2168e-08
731.248		4.204e-08
734.067		4.1882e-08
736.77		4.1731e-08
739.753		4.1478e-08
742.04		4.1363e-08
744.587		4.1223e-08
747.087		4.1078e-08
749.799		4.0974e-08
752.57		4.0971e-08
755.283		4.0896e-08
758.043		4.0771e-08
760.281		4.0597e-08
763.042		4.0435e-08
765.755		4.0406e-08
768.467		4.0266e-08
771.18		4.0116e-08
774.057		4.0099e-08
776.653		4.0052e-08
779.211		3.9845e-08
781.758		3.9678e-08
784.636		3.9557e-08
787.135		3.9371e-08
789.528		3.9319e-08
792.134		3.9147e-08
794.953		3.9135e-08
797.714		3.8936e-08
800.32		3.8976e-08
802.606		3.8765e-08
800.852	4.308e-06	3.8741e-08
	0.54844	3.8642e-08
	1.09688	3.8572e-08
	1.64533	3.8495e-08
	2.19377	3.8487e-08
	2.79638	3.8394e-08
	3.38166	3.8342e-08
	3.96698	3.8241e-08
	4.55225	3.8111e-08
	5.13752	3.8068e-08
	5.72279	3.7939e-08
	6.30807	3.7921e-08
	6.89335	3.7853e-08
	7.47863	3.788e-08
	8.06389	3.7841e-08
	8.64919	3.7608e-08
	9.23446	3.755e-08
	9.81976	3.7433e-08
	10.405	3.7311e-08
	10.9903	3.7213e-08
	11.5756	3.7169e-08
	12.1609	3.7089e-08
	12.7462	3.7129e-08
	13.3315	3.698e-08
	13.9168	3.691e-08
	14.5021	3.6957e-08
	15.1047	3.6827e-08
	15.6988	3.6723e-08
	16.2929	3.6699e-08
	16.887	3.6697e-08
	17.4811	3.6776e-08
	18.0753	3.6717e-08
	18.6694	3.6604e-08
	19.2635	3.6524e-08
	19.8576	3.6434e-08
	20.4517	3.6358e-08
	21.0458	3.6274e-08
	21.6399	3.625e-08
	22.2341	3.6186e-08
	22.8282	3.6053e-08
	23.4224	3.6004e-08
	24.0165	3.5814e-08
	24.6106	3.574e-08
	25.2048	3.5728e-08
	25.7989	3.5583e-08
	26.393	3.5652e-08
	26.9871	3.5667e-08
	27.5813	3.5589e-08
	28.1754	3.5527e-08
	28.7695	3.5474e-08
	29.3636	3.5438e-08
	29.9577	3.5341e-08
	30.5518	3.5318e-08
	31.1459	3.5291e-08
	31.74	3.5286e-08
	32.3342	3.5137e-08
	32.9283	3.5096e-08
	33.5224	3.5085e-08
	34.1165	3.5044e-08
	34.7106	3.498e-08
	35.3047	3.4892e-08
	35.8988	3.4927e-08
	36.4929	3.4899e-08
	37.087	3.4826e-08
	37.6812	3.4671e-08
	38.2753	3.4616e-08
	38.8694	3.4527e-08
	39.4635	3.4488e-08
	40.0576	3.4409e-08
	40.6517	3.4423e-08
	41.2458	3.4376e-08
	41.84	3.4316e-08
	42.4341	3.4161e-08
	43.0282	3.4114e-08
	43.6223	3.4151e-08
	44.2165	3.4061e-08
	44.8106	3.4012e-08
	45.4047	3.4039e-08
	45.9988	3.4024e-08
	46.5929	3.398e-08
	47.187	3.3998e-08
	47.7811	3.3885e-08
	48.3753	3.3852e-08
	48.9694	3.3796e-08
	49.5635	3.3704e-08
	50.1576	3.3655e-08
	50.7517	3.3629e-08
	51.3459	3.3588e-08
	51.94	3.3514e-08
	52.5341	3.3353e-08
	53.1282	3.3324e-08
	53.7223	3.325e-08
	54.3164	3.3202e-08
	54.9105	3.3146e-08
	55.5046	3.3282e-08
	56.0988	3.3163e-08
	56.6929	3.3039e-08
	57.287	3.3015e-08
	57.8811	3.2944e-08
	58.4752	3.2895e-08
	59.0693	3.2937e-08
	59.6634	3.2955e-08
	60.2576	3.2959e-08
	60.8517	3.286e-08
	61.4458	3.2802e-08
	62.0399	3.2742e-08
	62.634	3.2765e-08
	63.2281	3.2631e-08
	63.8222	3.272e-08
	64.4163	3.2578e-08
	65.0105	3.2572e-08
	65.6046	3.2542e-08
	66.1987	3.2403e-08
	66.7928	3.2362e-08
	67.387	3.2302e-08
	67.9811	3.2268e-08
	68.5752	3.2157e-08
	69.1693	3.2173e-08
	69.7635	3.2095e-08
	70.3576	3.209e-08
	70.9517	3.1993e-08
	71.5458	3.1937e-08
	72.1399	3.1917e-08
	72.734	3.1956e-08
	73.3281	3.195e-08
	73.9222	3.1935e-08
	74.5163	3.1876e-08
	75.1105	3.1852e-08
	75.7046	3.176e-08
	76.2987	3.1686e-08
	76.8928	3.17e-08
	77.4869	3.1608e-08
	78.081	3.1548e-08
	78.6751	3.1687e-08
	79.2692	3.1622e-08
	79.8634	3.1536e-08
	80.4575	3.1504e-08
	81.0516	3.1406e-08
	81.6457	3.135e-08
	82.2398	3.1265e-08
	82.8339	3.1262e-08
	83.428	3.1256e-08
	84.0221	3.1252e-08
	84.6162	3.1124e-08
	85.2104	3.1072e-08
	85.8045	3.1018e-08
	86.3986	3.0968e-08
	86.9927	3.0967e-08
	87.5869	3.0949e-08
	88.181	3.1012e-08
	88.7751	3.0928e-08
	89.3692	3.0893e-08
	89.9634	3.0826e-08
	90.5575	3.081e-08
	91.1517	3.0748e-08
	91.7458	3.0777e-08
	92.3399	3.0725e-08
	92.934	3.0721e-08
	93.5281	3.0677e-08
	94.1222	3.0643e-08
	94.7163	3.0628e-08
	95.3105	3.0512e-08
	95.9046	3.0523e-08
	96.4987	3.047e-08
	97.0928	3.0483e-08
	97.6869	3.0455e-08
	98.281	3.0298e-08
	98.8751	3.0287e-08
	99.4693	3.0253e-08
	100.063	3.0214e-08
	100.657	3.0127e-08
	101.252	3.0145e-08
	101.846	3.0169e-08
	102.44	3.006e-08
	103.034	3.0096e-08
	103.628	3.0009e-08
	104.222	2.9964e-08
	104.816	2.9945e-08
	105.41	2.9945e-08
	106.005	2.9931e-08
	106.599	2.9882e-08
	107.193	2.9836e-08
	107.787	2.9835e-08
	108.381	2.9724e-08
	108.975	2.9749e-08
	109.569	2.9648e-08
	110.163	2.9818e-08
	110.757	2.9779e-08
	111.352	2.9726e-08
	111.946	2.9741e-08
	112.54	2.9656e-08
	113.134	2.962e-08
	113.728	2.948e-08
	114.322	2.9485e-08
	114.916	2.9496e-08
	115.51	2.9444e-08
	116.105	2.9416e-08
	116.699	2.9368e-08
	117.293	2.9328e-08
	117.887	2.9263e-08
	118.481	2.9235e-08
	119.075	2.923e-08
	119.669	2.9234e-08
	120.263	2.9185e-08
	120.857	2.9175e-08
	121.452	2.9189e-08
	122.046	2.9158e-08
	122.64	2.9071e-08
	123.234	2.911e-08
	123.828	2.9096e-08
	124.422	2.9078e-08
	125.016	2.9113e-08
	125.61	2.9022e-08
	126.205	2.8969e-08
	126.799	2.8898e-08
	127.393	2.886e-08
	127.987	2.8805e-08
	128.581	2.8793e-08
	129.175	2.8813e-08
	129.769	2.8749e-08
	130.363	2.8677e-08
	130.958	2.856e-08
	131.552	2.8633e-08
	132.146	2.8519e-08
	132.74	2.8515e-08
	133.334	2.86e-08
	133.928	2.8541e-08
	134.522	2.855e-08
	135.116	2.8497e-08
	135.711	2.84e-08
	136.305	2.841e-08
	136.899	2.8387e-08
	137.493	2.8363e-08
	138.087	2.8353e-08
	138.681	2.8427e-08
	139.33	2.8345e-08
	139.96	2.8401e-08
	140.591	2.8299e-08
	141.222	2.8285e-08
	141.853	2.8238e-08
	142.484	2.8231e-08
	143.115	2.8207e-08
	143.746	2.8186e-08
	144.377	2.8127e-08
	145.008	2.8024e-08
	145.639	2.7987e-08
	146.27	2.7986e-08
	146.901	2.7981e-08
	147.532	2.7865e-08
	148.163	2.7908e-08
	148.794	2.7908e-08
	149.425	2.7817e-08
	150.056	2.7797e-08
	150.687	2.7761e-08
	151.318	2.7777e-08
	151.949	2.7838e-08
	152.58	2.7857e-08
	153.21	2.7823e-08
	153.841	2.7768e-08
	154.472	2.7729e-08
	155.103	2.7721e-08
	155.734	2.7751e-08
	156.365	2.7726e-08
	156.996	2.7751e-08
	157.627	2.7748e-08
	158.258	2.7687e-08
	158.889	2.7575e-08
	159.52	2.7514e-08
	160.151	2.7523e-08
	160.782	2.7464e-08
	161.413	2.742e-08
	162.044	2.7431e-08
	162.675	2.7418e-08
	163.306	2.7397e-08
	163.937	2.7295e-08
	164.568	2.7316e-08
	165.199	2.7268e-08
	165.83	2.724e-08
	166.46	2.7249e-08
	167.091	2.7175e-08
	167.722	2.7249e-08
	168.353	2.7214e-08
	168.984	2.7188e-08
	169.615	2.7098e-08
	170.246	2.7111e-08
	170.877	2.7089e-08
	171.525	2.7126e-08
	172.165	2.7134e-08
	172.805	2.7109e-08
	173.445	2.7114e-08
	174.085	2.704e-08
	174.724	2.7025e-08
	175.364	2.7043e-08
	176.004	2.6966e-08
	176.644	2.6995e-08
	177.283	2.6965e-08
	177.923	2.6909e-08
	178.563	2.6849e-08
	179.203	2.6784e-08
	179.843	2.6747e-08
	180.483	2.6725e-08

## Sheet: Figure S7c
Supplementary Figure 7c
Temperature (°C)	Time keep at 800 °C (min)	MS signals (arb. units)
		H2O (m/z = 18)
47.4266		1.3045e-08
52.6966		1.3022e-08
56.3681		1.2971e-08
59.0225		1.2985e-08
61.3088		1.3118e-08
62.6359		1.2994e-08
63.7597		1.3042e-08
64.4475		1.2976e-08
65.1934		1.302e-08
67.9059		1.2958e-08
74.5516		1.3078e-08
80.9841		1.3016e-08
85.5566		1.3066e-08
88.9666		1.3077e-08
91.3012		1.305e-08
92.6866		1.3023e-08
93.5875		1.3079e-08
95.6606		1.3129e-08
101.086		1.3098e-08
106.559		1.3207e-08
110.502		1.3237e-08
113.321		1.3239e-08
114.968		1.326e-08
116.934		1.3293e-08
121.613		1.3316e-08
126.506		1.3333e-08
129.857		1.3385e-08
131.979		1.3462e-08
134.75		1.3438e-08
139.216		1.3494e-08
143.042		1.3477e-08
145.813		1.3558e-08
149.048		1.3555e-08
153.04		1.3615e-08
156.76		1.3624e-08
159.957		1.3663e-08
163.463		1.3653e-08
167.183		1.367e-08
170.7		1.3734e-08
174.042		1.3804e-08
177.559		1.3846e-08
181.221		1.3921e-08
184.631		1.3952e-08
188.244		1.4001e-08
191.857		1.4071e-08
195.268		1.414e-08
198.716		1.4152e-08
202.388		1.4206e-08
205.798		1.4266e-08
209.518		1.4352e-08
212.657		1.4426e-08
216.318		1.4479e-08
219.942		1.4532e-08
223.342		1.4599e-08
226.423		1.4666e-08
229.988		1.4734e-08
233.184		1.4804e-08
236.585		1.493e-08
239.937		1.4964e-08
243.124		1.497e-08
246.524		1.5051e-08
249.827		1.5157e-08
253.286		1.5211e-08
256.686		1.5321e-08
260.087		1.5383e-08
263.119		1.5442e-08
266.577		1.5507e-08
270.142		1.559e-08
273.591		1.5657e-08
277.156		1.5684e-08
280.721		1.578e-08
284.286		1.5882e-08
287.686		1.596e-08
291.3		1.6009e-08
294.603		1.6066e-08
298.062		1.6108e-08
301.83		1.6132e-08
305.027		1.6208e-08
308.427		1.6302e-08
312.147		1.6351e-08
315.974		1.6374e-08
319.326		1.6411e-08
322.629		1.6484e-08
326.184		1.6546e-08
329.643		1.6669e-08
333.101		1.6703e-08
336.453		1.6758e-08
340.018		1.6779e-08
343.418		1.6831e-08
347.032		1.6918e-08
350.277		1.6954e-08
353.891		1.7091e-08
357.407		1.7191e-08
360.856		1.7333e-08
364.101		1.7426e-08
367.56		1.755e-08
371.018		1.7625e-08
374.418		1.767e-08
377.828		1.7762e-08
381.277		1.7944e-08
384.9		1.8026e-08
388.087		1.8122e-08
391.546		1.8264e-08
394.84		1.834e-08
398.24		1.8583e-08
401.757		1.8655e-08
405.108		1.8819e-08
408.344		1.8986e-08
411.754		1.9173e-08
415.368		1.9294e-08
418.826		1.9494e-08
422.013		1.9647e-08
425.472		1.9844e-08
428.872		2.0035e-08
432.33		2.0251e-08
435.682		2.051e-08
439.082		2.0698e-08
442.599		2.094e-08
445.68		2.1184e-08
449.293		2.1441e-08
452.645		2.1708e-08
455.784		2.1945e-08
459.029		2.2244e-08
462.488		2.2461e-08
465.83		2.2658e-08
469.133		2.3041e-08
472.747		2.3239e-08
475.934		2.3562e-08
479.344		2.3723e-08
482.744		2.4045e-08
486.096		2.431e-08
489.283		2.4423e-08
492.742		2.4597e-08
496.307		2.4761e-08
499.494		2.4878e-08
502.894		2.5073e-08
506.304		2.5206e-08
509.443		2.5252e-08
512.678		2.526e-08
516.088		2.5394e-08
519.334		2.5393e-08
522.472		2.5364e-08
525.815		2.5437e-08
529.331		2.5359e-08
532.567		2.5416e-08
535.706		2.5346e-08
539.222		2.524e-08
542.409		2.5181e-08
545.597		2.5069e-08
548.948		2.4903e-08
552.087		2.4849e-08
555.381		2.4793e-08
558.733		2.4696e-08
561.823		2.4569e-08
565.059		2.4434e-08
568.517		2.4339e-08
571.869		2.4278e-08
574.95		2.4089e-08
578.408		2.4085e-08
581.498		2.4002e-08
584.686		2.3852e-08
587.824		2.374e-08
591.225		2.3586e-08
594.47		2.3442e-08
597.87		2.3332e-08
601.067		2.334e-08
604.206		2.3207e-08
607.548		2.3013e-08
610.638		2.2936e-08
614.31		2.2847e-08
617.604		2.2679e-08
620.636		2.2606e-08
623.881		2.2517e-08
627.175		2.2433e-08
630.633		2.2387e-08
633.714		2.2263e-08
637.327		2.2113e-08
640.524		2.2037e-08
643.392		2.199e-08
646.695		2.19e-08
649.989		2.1869e-08
653.496		2.1834e-08
656.741		2.1702e-08
660.142		2.1566e-08
663.232		2.1562e-08
666.419		2.1429e-08
669.819		2.1472e-08
673.123		2.1455e-08
676.417		2.1446e-08
679.662		2.1358e-08
682.694		2.1222e-08
686.046		2.1136e-08
689.233		2.1147e-08
692.692		2.1066e-08
695.772		2.1088e-08
699.076		2.1038e-08
701.943		2.0918e-08
705.082		2.0879e-08
708.163		2.084e-08
711.195		2.0769e-08
714.382		2.067e-08
717.308		2.0639e-08
720.398		2.0594e-08
723.478		2.0652e-08
726.675		2.0587e-08
729.756		2.0526e-08
732.73		2.0446e-08
735.82		2.0499e-08
738.901		2.0455e-08
741.933		2.041e-08
745.12		2.0354e-08
748.259		2.0348e-08
751.291		2.0436e-08
754.585		2.0381e-08
757.462		2.0368e-08
760.601		2.0321e-08
763.846		2.0317e-08
766.607		2.028e-08
769.639		2.0328e-08
772.885		2.025e-08
775.965		2.0283e-08
779.056		2.0285e-08
781.923		2.026e-08
785.062		2.0162e-08
788.143		2.0085e-08
791.339		2.0083e-08
794.575		2.0032e-08
800.852	3.492e-06	2.0129e-08
	0.63982	2.0152e-08
	1.27963	2.0109e-08
	1.91941	1.9967e-08
	2.55919	1.9979e-08
	3.199	1.9871e-08
	3.89295	1.9863e-08
	4.56956	1.9817e-08
	5.24618	1.9832e-08
	5.92279	1.9775e-08
	6.5994	1.9754e-08
	7.27602	1.9675e-08
	7.95263	1.965e-08
	8.62924	1.9618e-08
	9.30586	1.9553e-08
	9.9825	1.9578e-08
	10.6591	1.957e-08
	11.3357	1.9522e-08
	12.0123	1.9503e-08
	12.689	1.9498e-08
	13.3656	1.9479e-08
	14.0422	1.9431e-08
	14.7188	1.9484e-08
	15.3954	1.9487e-08
	16.0721	1.9443e-08
	16.7487	1.9406e-08
	17.4253	1.9347e-08
	18.1019	1.9334e-08
	18.7785	1.9305e-08
	19.4552	1.932e-08
	20.1318	1.9311e-08
	20.8084	1.928e-08
	21.485	1.9157e-08
	22.1617	1.9094e-08
	22.8383	1.9192e-08
	23.5149	1.9077e-08
	24.1915	1.911e-08
	24.8681	1.9032e-08
	25.5448	1.9019e-08
	26.2214	1.9034e-08
	26.898	1.8945e-08
	27.5746	1.8964e-08
	28.2512	1.8913e-08
	28.9278	1.8882e-08
	29.6045	1.8884e-08
	30.2811	1.8902e-08
	30.9577	1.8877e-08
	31.6343	1.8845e-08
	32.3109	1.8918e-08
	32.9876	1.8882e-08
	33.6642	1.8893e-08
	34.3409	1.8849e-08
	35.0175	1.8822e-08
	35.6941	1.884e-08
	36.3707	1.8838e-08
	37.0473	1.8795e-08
	37.724	1.8775e-08
	38.4006	1.8659e-08
	39.0772	1.8674e-08
	39.7539	1.8734e-08
	40.4305	1.8724e-08
	41.1071	1.8683e-08
	41.7837	1.8623e-08
	42.4603	1.8595e-08
	43.1369	1.8589e-08
	43.8135	1.855e-08
	44.4902	1.857e-08
	45.1668	1.8544e-08
	45.8434	1.8522e-08
	46.5201	1.8489e-08
	47.1967	1.85e-08
	47.8733	1.8475e-08
	48.5499	1.8416e-08
	49.2266	1.8448e-08
	49.9032	1.8455e-08
	50.5798	1.8486e-08
	51.2564	1.8469e-08
	51.933	1.8474e-08
	52.6097	1.8454e-08
	53.2863	1.8432e-08
	53.9629	1.8435e-08
	54.6395	1.8469e-08
	55.3161	1.8474e-08
	55.9928	1.8463e-08
	56.6694	1.8436e-08
	57.346	1.8329e-08
	58.0226	1.8345e-08
	58.6992	1.8307e-08
	59.3759	1.837e-08
	60.0525	1.8327e-08
	60.7291	1.8303e-08
	61.4057	1.8296e-08
	62.0823	1.8247e-08
	62.759	1.8225e-08
	63.4356	1.8191e-08
	64.1122	1.8266e-08
	64.7888	1.8238e-08
	65.4655	1.8187e-08
	66.1421	1.8159e-08
	66.8187	1.8123e-08
	67.4953	1.8126e-08
	68.1719	1.8114e-08
	68.8485	1.812e-08
	69.5251	1.8102e-08
	70.2017	1.8033e-08
	70.8784	1.8153e-08
	71.555	1.8073e-08
	72.2317	1.8086e-08
	72.9083	1.8095e-08
	73.5849	1.811e-08
	74.2615	1.8098e-08
	74.9381	1.8084e-08
	75.6147	1.8099e-08
	76.2913	1.811e-08
	76.9679	1.8058e-08
	77.6446	1.8114e-08
	78.3213	1.8159e-08
	78.9979	1.8133e-08
	79.6745	1.8035e-08
	80.3512	1.8005e-08
	81.0278	1.793e-08
	81.7045	1.7958e-08
	82.3811	1.7922e-08
	83.0577	1.7939e-08
	83.7343	1.7977e-08
	84.411	1.7932e-08
	85.0876	1.7909e-08
	85.7642	1.7856e-08
	86.4408	1.7809e-08
	87.1175	1.7803e-08
	87.7941	1.7841e-08
	88.4707	1.7899e-08
	89.1473	1.7798e-08
	89.8239	1.7808e-08
	90.5006	1.7853e-08
	91.1772	1.7835e-08
	91.8538	1.785e-08
	92.5304	1.784e-08
	93.207	1.7871e-08
	93.8837	1.7886e-08
	94.5603	1.7868e-08
	95.2369	1.7843e-08
	95.9135	1.7828e-08
	96.5901	1.7796e-08
	97.2668	1.7805e-08
	97.9434	1.7817e-08
	98.62	1.7826e-08
	99.2966	1.7756e-08
	99.9733	1.7768e-08
	100.65	1.7724e-08
	101.326	1.7724e-08
	102.003	1.7703e-08
	102.68	1.7689e-08
	103.356	1.7723e-08
	104.033	1.768e-08
	104.71	1.7636e-08
	105.386	1.7663e-08
	106.063	1.7645e-08
	106.739	1.7621e-08
	107.416	1.7562e-08
	108.093	1.7633e-08
	108.769	1.769e-08
	109.446	1.7613e-08
	110.123	1.7557e-08
	110.799	1.7641e-08
	111.476	1.7594e-08
	112.152	1.7611e-08
	112.829	1.7606e-08
	113.506	1.7594e-08
	114.182	1.7596e-08
	114.859	1.7615e-08
	115.536	1.7588e-08
	116.212	1.7592e-08
	116.889	1.7603e-08
	117.565	1.7656e-08
	118.242	1.7653e-08
	118.919	1.7627e-08
	119.595	1.7618e-08
	120.272	1.7645e-08
	120.949	1.7588e-08
	121.625	1.7591e-08
	122.302	1.7528e-08
	122.978	1.7575e-08
	123.655	1.7555e-08
	124.332	1.7605e-08
	125.008	1.7512e-08
	125.685	1.7512e-08
	126.361	1.7522e-08
	127.038	1.7458e-08
	127.715	1.7477e-08
	128.391	1.743e-08
	129.068	1.7514e-08
	129.745	1.7541e-08
	130.421	1.7444e-08
	131.098	1.7386e-08
	131.774	1.7398e-08
	132.451	1.7426e-08
	133.128	1.745e-08
	133.804	1.7422e-08
	134.481	1.7426e-08
	135.157	1.7385e-08
	135.834	1.7445e-08
	136.511	1.742e-08
	137.187	1.7476e-08
	137.864	1.7438e-08
	138.541	1.7432e-08
	139.217	1.7446e-08
	139.894	1.742e-08
	140.57	1.7459e-08
	141.247	1.7438e-08
	141.924	1.7432e-08
	142.6	1.7424e-08
	143.277	1.7354e-08
	143.953	1.7404e-08
	144.63	1.7361e-08
	145.307	1.7352e-08
	145.983	1.7342e-08
	146.66	1.731e-08
	147.337	1.7283e-08
	148.013	1.732e-08
	148.69	1.7322e-08
	149.366	1.7295e-08
	150.043	1.7328e-08
	150.72	1.7287e-08
	151.396	1.7249e-08
	152.073	1.7228e-08
	152.75	1.7249e-08
	153.426	1.7254e-08
	154.103	1.7313e-08
	154.779	1.7273e-08
	155.456	1.726e-08
	156.133	1.7281e-08
	156.809	1.7281e-08
	157.486	1.724e-08
	158.162	1.7236e-08
	158.839	1.7323e-08
	159.516	1.7295e-08
	160.192	1.7291e-08
	160.869	1.7314e-08
	161.546	1.724e-08
	162.222	1.7252e-08
	162.899	1.7227e-08
	163.575	1.723e-08
	164.252	1.7226e-08
	164.929	1.721e-08
	165.605	1.7236e-08
	166.282	1.715e-08
	166.959	1.7138e-08
	167.635	1.7189e-08
	168.312	1.7149e-08
	168.988	1.7215e-08
	169.665	1.7217e-08
	170.342	1.7128e-08
	171.018	1.7127e-08
	171.695	1.7139e-08
	172.372	1.7095e-08
	173.048	1.7134e-08
	173.725	1.7135e-08
	174.401	1.7166e-08
	175.078	1.7168e-08
	175.755	1.718e-08
	176.431	1.715e-08
	177.108	1.7132e-08
	177.785	1.7125e-08
	178.461	1.7143e-08
	179.138	1.7209e-08
	179.814	1.715e-08
	180.491	1.7185e-08
	181.168	1.7189e-08

## Sheet: Figure S7d
Supplementary Figure 7d
Temperature (°C)	Time keep at 800 °C (min)	MS signals (arb. units)
		H2O (m/z = 18)
49.2304		1.1244e-08
52.2941		1.1225e-08
54.9365		1.1238e-08
56.9469		1.1267e-08
58.3299		1.129e-08
59.2596		1.127e-08
59.8641		1.1283e-08
60.3907		1.1277e-08
62.1996		1.1272e-08
64.8649		1.1276e-08
67.0769		1.1312e-08
68.5606		1.1272e-08
69.5407		1.1317e-08
70.3192		1.1367e-08
72.1556		1.1304e-08
74.34		1.1313e-08
76.0253		1.1344e-08
77.2068		1.1344e-08
78.6402		1.1349e-08
80.5774		1.1342e-08
82.313		1.137e-08
83.6915		1.1337e-08
85.4042		1.1334e-08
87.3139		1.132e-08
88.8205		1.1314e-08
90.4554		1.1295e-08
92.1911		1.1366e-08
93.8764		1.1392e-08
95.4059		1.1426e-08
97.0683		1.1388e-08
98.9001		1.1442e-08
100.411		1.1441e-08
101.996		1.1457e-08
103.677		1.1516e-08
105.412		1.1522e-08
106.974		1.1543e-08
108.604		1.1581e-08
110.34		1.1572e-08
111.874		1.1581e-08
113.481		1.1574e-08
115.194		1.1557e-08
116.852		1.162e-08
118.487		1.1588e-08
120.168		1.1587e-08
121.729		1.1525e-08
123.337		1.155e-08
125.095		1.1556e-08
126.579		1.1515e-08
128.241		1.1579e-08
129.922		1.166e-08
131.635		1.1723e-08
133.366		1.1857e-08
134.978		1.2041e-08
136.558		1.2198e-08
138.371		1.2466e-08
140.006		1.2795e-08
141.765		1.3114e-08
143.4		1.3421e-08
144.98		1.3841e-08
146.642		1.4308e-08
148.249		1.4721e-08
149.935		1.5229e-08
151.569		1.573e-08
153.25		1.6266e-08
154.913		1.6679e-08
156.447		1.7141e-08
158.228		1.7676e-08
159.762		1.8132e-08
161.42		1.8649e-08
163.055		1.9141e-08
164.667		1.9655e-08
166.325		2.0173e-08
167.831		2.0596e-08
169.54		2.1005e-08
171.152		2.1491e-08
172.938		2.1901e-08
174.595		2.2321e-08
176.102		2.2839e-08
177.687		2.3265e-08
179.294		2.3593e-08
180.956		2.3929e-08
182.413		2.4335e-08
184.148		2.4739e-08
185.733		2.5112e-08
187.441		2.546e-08
189.048		2.593e-08
190.633		2.6308e-08
192.318		2.6572e-08
193.752		2.6856e-08
195.432		2.7247e-08
196.916		2.7646e-08
198.629		2.8139e-08
200.209		2.881e-08
201.844		2.9527e-08
203.428		3.0087e-08
205.036		3.0412e-08
206.648		3.0788e-08
208.205		3.1106e-08
209.711		3.1478e-08
211.246		3.182e-08
212.908		3.2218e-08
214.465		3.2484e-08
215.949		3.277e-08
217.657		3.305e-08
219.191		3.3335e-08
220.698		3.366e-08
222.181		3.3948e-08
223.766		3.425e-08
225.401		3.4493e-08
226.935		3.4885e-08
228.565		3.5076e-08
230.077		3.5312e-08
231.661		3.5566e-08
233.218		3.5892e-08
234.674		3.6295e-08
236.236		3.6679e-08
237.866		3.6825e-08
239.529		3.7212e-08
240.935		3.7443e-08
242.519		3.7776e-08
244.154		3.8052e-08
245.862		3.853e-08
247.222		3.863e-08
248.779		3.8869e-08
250.488		3.9111e-08
251.944		3.9481e-08
253.478		3.9721e-08
255.012		4.0007e-08
256.647		4.0448e-08
258.103		4.0555e-08
259.638		4.0714e-08
261.121		4.0942e-08
262.656		4.1043e-08
264.24		4.105e-08
265.774		4.1159e-08
267.281		4.1401e-08
268.815		4.1547e-08
270.45		4.1466e-08
271.783		4.1385e-08
273.479		4.135e-08
276.627		4.1163e-08
279.931		4.1146e-08
282.953		4.1151e-08
286.257		4.0948e-08
289.551		4.0674e-08
292.748		4.0425e-08
295.77		4.0118e-08
299.18		3.9962e-08
302.58		3.9695e-08
305.767		3.9552e-08
308.906		3.9274e-08
312.103		3.9022e-08
315.29		3.8757e-08
318.691		3.8474e-08
321.994		3.8202e-08
325.026		3.7871e-08
328.262		3.7632e-08
331.565		3.7451e-08
334.704		3.7087e-08
337.785		3.6673e-08
341.137		3.6375e-08
344.488		3.6123e-08
347.627		3.5879e-08
350.814		3.5698e-08
354.06		3.5351e-08
357.412		3.5136e-08
360.599		3.478e-08
363.844		3.4483e-08
366.925		3.4238e-08
370.063		3.3965e-08
373.415		3.3755e-08
376.496		3.3646e-08
379.741		3.3334e-08
383.142		3.2971e-08
386.174		3.2756e-08
389.264		3.2548e-08
392.606		3.2312e-08
396.171		3.2143e-08
399.368		3.1979e-08
402.342		3.1803e-08
405.743		3.154e-08
409.094		3.1305e-08
412.185		3.1098e-08
415.314		3.0842e-08
418.452		3.0693e-08
422.017		3.0594e-08
424.992		3.037e-08
428.295		3.0207e-08
431.647		2.9889e-08
434.679		2.9702e-08
438.128		2.9532e-08
441.373		2.9334e-08
444.405		2.9241e-08
447.592		2.9105e-08
450.838		2.8913e-08
454.083		2.8794e-08
457.173		2.8602e-08
460.467		2.8434e-08
463.819		2.829e-08
467.433		2.8053e-08
470.3		2.8005e-08
473.603		2.7819e-08
476.955		2.7701e-08
480.307		2.7509e-08
483.659		2.739e-08
487.011		2.7319e-08
490.363		2.7191e-08
493.715		2.7157e-08
497.067		2.7097e-08
500.418		2.6961e-08
503.77		2.682e-08
507.122		2.6598e-08
510.474		2.6544e-08
513.826		2.6405e-08
517.178		2.6387e-08
520.53		2.6172e-08
523.882		2.6159e-08
527.233		2.6013e-08
530.585		2.5834e-08
533.937		2.572e-08
537.289		2.5662e-08
540.641		2.5537e-08
543.993		2.5582e-08
547.345		2.5502e-08
550.697		2.5377e-08
554.048		2.5244e-08
557.4		2.5166e-08
560.752		2.5114e-08
564.104		2.5004e-08
567.456		2.4996e-08
570.808		2.4843e-08
574.16		2.4765e-08
577.512		2.4755e-08
580.863		2.4656e-08
584.215		2.462e-08
587.567		2.4538e-08
590.919		2.4591e-08
594.271		2.4423e-08
597.623		2.4362e-08
600.975		2.4202e-08
604.327		2.4196e-08
607.678		2.407e-08
611.03		2.4088e-08
614.382		2.4029e-08
617.734		2.4025e-08
621.086		2.3868e-08
624.438		2.3809e-08
627.79		2.3725e-08
631.142		2.3706e-08
634.493		2.3687e-08
637.845		2.3675e-08
641.197		2.3633e-08
644.549		2.3559e-08
647.901		2.3434e-08
651.253		2.3297e-08
654.605		2.3246e-08
657.957		2.3165e-08
661.308		2.31e-08
664.66		2.3087e-08
668.012		2.3015e-08
671.364		2.2985e-08
674.716		2.2857e-08
678.068		2.2822e-08
681.42		2.2826e-08
684.772		2.2797e-08
688.123		2.2775e-08
691.475		2.2754e-08
694.827		2.2642e-08
698.179		2.2654e-08
701.531		2.2534e-08
704.883		2.2481e-08
708.235		2.2449e-08
711.587		2.2463e-08
714.938		2.248e-08
718.29		2.2371e-08
721.642		2.233e-08
724.994		2.2251e-08
728.346		2.224e-08
731.698		2.2227e-08
735.05		2.2234e-08
738.402		2.2183e-08
741.753		2.2115e-08
745.105		2.2013e-08
748.457		2.2001e-08
751.809		2.1951e-08
755.161		2.1923e-08
758.513		2.1914e-08
761.865		2.1957e-08
765.217		2.1847e-08
768.568		2.1839e-08
771.92		2.1793e-08
775.272		2.177e-08
778.624		2.1713e-08
781.976		2.165e-08
785.328		2.1597e-08
788.68		2.16e-08
792.032		2.147e-08
795.383		2.155e-08
798.735		2.1537e-08
802.087		2.1544e-08
805.439	0	2.1464e-08
	1.01501	2.1494e-08
	2.02984	2.1422e-08
	3.04486	2.1408e-08
	4.05978	2.1354e-08
	5.0747	2.1319e-08
	6.08962	2.1296e-08
	7.10454	2.1233e-08
	8.11946	2.1248e-08
	9.13438	2.1195e-08
	10.1493	2.1155e-08
	11.1642	2.1063e-08
	12.1792	2.1058e-08
	13.1941	2.1038e-08
	14.2091	2.0984e-08
	15.224	2.1091e-08
	16.2389	2.0946e-08
	17.2538	2.0902e-08
	18.2688	2.0924e-08
	19.2837	2.079e-08
	20.2986	2.0789e-08
	21.3135	2.0777e-08
	22.3284	2.0835e-08
	23.3435	2.0816e-08
	24.3584	2.0769e-08
	25.3733	2.0707e-08
	26.3882	2.0704e-08
	27.4031	2.0631e-08
	28.4182	2.0545e-08
	29.433	2.0571e-08
	30.448	2.0542e-08
	31.4628	2.0596e-08
	32.4778	2.0564e-08
	33.4927	2.052e-08
	34.5077	2.05e-08
	35.5226	2.0475e-08
	36.5375	2.0499e-08
	37.5525	2.0406e-08
	38.5674	2.039e-08
	39.5823	2.0415e-08
	40.5972	2.0366e-08
	41.6121	2.0302e-08
	42.627	2.0295e-08
	43.6421	2.0257e-08
	44.6569	2.0235e-08
	45.6719	2.027e-08
	46.6868	2.0263e-08
	47.7017	2.019e-08
	48.7168	2.0153e-08
	49.7317	2.0106e-08
	50.7466	2.012e-08
	51.7615	2.0027e-08
	52.7764	2.0035e-08
	53.7914	2.0014e-08
	54.8063	2.0074e-08
	55.8213	2.0053e-08
	56.8362	1.9944e-08
	57.8511	1.9976e-08
	58.8661	1.9928e-08
	59.881	1.9842e-08
	60.8959	1.9864e-08
	61.9108	1.9943e-08
	62.9258	1.9889e-08
	63.9407	1.979e-08
	64.9557	1.984e-08
	65.9705	1.9775e-08
	66.9855	1.9749e-08
	68.0005	1.9744e-08
	69.0154	1.9737e-08
	70.0303	1.9775e-08
	71.0452	1.9734e-08
	72.0601	1.9674e-08
	73.0751	1.9657e-08
	74.09	1.9663e-08
	75.1049	1.9578e-08
	76.1199	1.9649e-08
	77.1347	1.9629e-08
	78.1498	1.9593e-08
	79.1647	1.9554e-08
	80.1796	1.9476e-08
	81.1945	1.9526e-08
	82.2094	1.9519e-08
	83.2244	1.9577e-08
	84.2393	1.9531e-08
	85.2543	1.9418e-08
	86.2692	1.9453e-08
	87.2841	1.9453e-08
	88.2991	1.9471e-08
	89.314	1.9443e-08
	90.3289	1.9428e-08
	91.3438	1.937e-08
	92.3587	1.9331e-08
	93.3737	1.9331e-08
	94.3886	1.9248e-08
	95.4035	1.9328e-08
	96.4184	1.9225e-08
	97.4333	1.9364e-08
	98.4484	1.9342e-08
	99.4632	1.9299e-08
	100.478	1.9208e-08
	101.493	1.9265e-08
	102.508	1.916e-08
	103.523	1.9183e-08
	104.538	1.9194e-08
	105.553	1.9154e-08
	106.568	1.9214e-08
	107.583	1.9146e-08
	108.598	1.9117e-08
	109.613	1.9138e-08
	110.628	1.9095e-08
	111.642	1.9048e-08
	112.657	1.9083e-08
	113.672	1.9166e-08
	114.687	1.9059e-08
	115.702	1.9046e-08
	116.717	1.9048e-08
	117.732	1.9018e-08
	118.747	1.8995e-08
	119.762	1.8991e-08
	120.777	1.9048e-08
	121.792	1.8943e-08
	122.807	1.8939e-08
	123.822	1.895e-08
	124.837	1.8932e-08
	125.852	1.8977e-08
	126.867	1.8911e-08
	127.881	1.8915e-08
	128.896	1.8948e-08
	129.911	1.8915e-08
	130.926	1.8904e-08
	131.941	1.8886e-08
	132.956	1.8817e-08
	133.971	1.8858e-08
	134.986	1.8864e-08
	136.001	1.8858e-08
	137.016	1.8843e-08
	138.031	1.8787e-08
	139.046	1.8852e-08
	140.061	1.8796e-08
	141.076	1.8734e-08
	142.091	1.8818e-08
	143.105	1.8811e-08
	144.12	1.875e-08
	145.135	1.8694e-08
	146.15	1.8765e-08
	147.165	1.8704e-08
	148.18	1.8697e-08
	149.195	1.8651e-08
	150.21	1.8735e-08
	151.225	1.8673e-08
	152.24	1.8702e-08
	153.255	1.8654e-08
	154.27	1.8665e-08
	155.285	1.8569e-08
	156.3	1.8545e-08
	157.314	1.8606e-08
	158.329	1.8595e-08
	159.344	1.8657e-08
	160.359	1.8646e-08
	161.374	1.8604e-08
	162.389	1.854e-08
	163.404	1.8544e-08
	164.419	1.8593e-08
	165.434	1.8622e-08
	166.449	1.8511e-08
	167.464	1.848e-08
	168.479	1.8432e-08
	169.494	1.8463e-08
	170.509	1.8413e-08
	171.524	1.8494e-08
	172.539	1.8369e-08
	173.553	1.8356e-08
	174.568	1.8401e-08
	175.583	1.8407e-08
	176.598	1.838e-08
	177.613	1.8393e-08
	178.628	1.8409e-08
	179.643	1.8414e-08
	180.658	1.8373e-08
	181.673	1.8377e-08
	182.688	1.8344e-08
	183.703	1.8318e-08
	184.718	1.8292e-08
	185.733	1.8266e-08
	186.748	1.8346e-08
	187.763	1.8294e-08
	188.777	1.8293e-08
	189.792	1.8294e-08
	190.807	1.8272e-08
	191.822	1.8217e-08
	192.837	1.8219e-08
	193.852	1.8217e-08
	194.867	1.8206e-08
	195.882	1.8239e-08
	196.897	1.8188e-08
	197.912	1.8231e-08
	198.927	1.8229e-08

[truncated: 71 more sheets: Figure S8a, Figure S8b, Figure S8d, Figure S8e, Figure S8f, Figure S9, Figure S10a, Figure S10b, Figure S12a, Figure S12b, Figure S12c, Figure S12d, Figure S12e, Figure S12f, Figure S12g, Figure S12h, Figure S13a, Figure S13b, Figure S13c, Figure S13d …]
